# Supplementary material for: YAP contributes to DNA methylation remodeling upon mouse embryonic stem cell differentiation
Source: J Biol Chem. 2020 Dec 6;296:100138. doi: 10.1074/jbc.RA120.015896 (PMC7948423; doi:10.1074/jbc.RA120.015896)
Supplement: Supplementary file 2 [file mmc2.xlsx]

## Sheet: CTRL_T0-CTRL-T4
Differential Methylated Regions (DMRs) with a q-value ≤ 0.01 (green) or ≤ 0.05 (yellow) analysed in CTR KD cells upon 4 days of differentiation (T4), compared to undifferentiated CTR KD cells (T0)
chr	start	end	pvalue	qvalue	meth.diff
chr15	74917001	74917250	0	0	12.3213
chr15	74917126	74917375	0	0	13.6376
chr17	6491751	6492000	1.70105e-224	2.13568e-220	-26.0042
chr17	6491876	6492125	1.55687e-164	1.466e-160	-26.0291
chr14	4214001	4214250	5.52362e-149	4.16096e-145	-7.56294
chr14	4213876	4214125	4.32404e-137	2.71443e-133	-5.94536
chr10	57687126	57687375	6.78131e-123	3.64885e-119	-19.9074
chr10	57687001	57687250	2.12884e-113	1.00229e-109	-19.523
chr10	78784876	78785125	4.01172e-112	1.67891e-108	-20.6682
chr10	57695126	57695375	5.81723e-112	2.19107e-108	-19.364
chrX	72989876	72990125	2.32782e-110	7.97071e-107	11.7124
chr10	78784751	78785000	2.28804e-107	7.18162e-104	-21.8379
chr14	41866876	41867125	2.32382e-90	6.73287e-87	-16.0134
chr16	23112376	23112625	2.46733e-81	6.63805e-78	23.8914
chr14	41867001	41867250	4.80158e-81	1.20568e-77	-17.0894
chr10	57687251	57687500	1.59693e-80	3.75929e-77	-19.0661
chr4	3127501	3127750	1.54754e-79	3.42872e-76	-37.3007
chr4	145166876	145167125	2.67621e-79	5.59999e-76	-20.2796
chr4	146823501	146823750	3.93944e-79	7.80947e-76	-23.3199
chr14	4214126	4214375	8.32621e-76	1.56804e-72	-10.9878
chr16	90349626	90349875	3.42697e-75	6.14655e-72	-20.22
chr1	62813876	62814125	9.84792e-71	1.68602e-67	16.4734
chr9	114422001	114422250	1.48146e-69	2.42607e-66	27.9905
chr4	3127126	3127375	2.6867e-69	4.21647e-66	-31.8696
chr10	57687376	57687625	6.55426e-65	9.8747e-62	-23.7472
chr17	6492126	6492375	9.97345e-65	1.44482e-61	-17.883
chr17	6491626	6491875	4.25641e-64	5.93773e-61	-25.8488
chr9	114422126	114422375	5.77958e-64	7.77461e-61	26.074
chr8	56205501	56205750	3.53397e-61	4.58992e-58	-11.5721
chr4	3127251	3127500	3.56546e-60	4.47646e-57	-29.9273
chr4	3127376	3127625	3.76213e-60	4.57102e-57	-37.2676
chr18	37090001	37090250	5.02498e-60	5.91459e-57	-11.8878
chr4	147183501	147183750	1.84855e-58	2.10987e-55	-19.6722
chr13	23488626	23488875	3.66286e-58	4.05772e-55	-16.7278
chr4	145175001	145175250	8.06457e-58	8.67868e-55	-25.988
chr14	4213751	4214000	8.69555e-58	9.09777e-55	-9.58053
chr17	83876501	83876750	1.66463e-56	1.69456e-53	22.0084
chr11	9050376	9050625	1.65935e-55	1.64473e-52	-17.2494
chr17	6492251	6492500	2.11839e-55	2.04589e-52	-18.7211
chr4	145175126	145175375	7.72121e-54	7.27052e-51	-19.9533
chr1	62814001	62814250	3.81956e-53	3.50889e-50	13.2271
chr4	145167001	145167250	4.47165e-53	4.01013e-50	-21.0216
chr3	9603501	9603750	3.87145e-52	3.39114e-49	27.309
chr4	147183751	147184000	2.22794e-50	1.90717e-47	-23.0636
chr4	146823626	146823875	4.67197e-49	3.91046e-46	-17.701
chr17	35562626	35562875	5.42862e-49	4.44501e-46	-12.9601
chr7	29997001	29997250	1.42311e-48	1.14047e-45	-24.6911
chr4	145175251	145175500	4.2505e-48	3.33533e-45	-18.9263
chr10	57688001	57688250	4.36517e-47	3.35541e-44	-13.5713
chr7	29996876	29997125	4.63912e-47	3.49467e-44	-27.9017
chr11	9050501	9050750	4.34464e-46	3.20866e-43	-16.2527
chr17	35562501	35562750	7.45866e-46	5.40254e-43	-10.7906
chr4	145174876	145175125	8.49682e-46	6.03839e-43	-26.9985
chrX	166425001	166425250	2.45653e-44	1.71344e-41	6.12476
chr4	146823251	146823500	3.60492e-43	2.46873e-40	-21.4997
chr6	34872126	34872375	4.15873e-43	2.79713e-40	-24.4532
chr15	77522126	77522375	1.80088e-42	1.19001e-39	-19.1789
chr13	23488501	23488750	2.08011e-42	1.35083e-39	-15.3982
chr17	83876376	83876625	3.08723e-41	1.97087e-38	19.9255
chr16	8728751	8729000	4.40051e-41	2.76244e-38	17.3372
chr9	88416501	88416750	7.37434e-41	4.55338e-38	9.41999
chr10	75903001	75903250	1.36073e-40	8.26647e-38	11.248
chrX	166425126	166425375	5.23645e-40	3.08175e-37	6.9301
chr17	3156251	3156500	5.20044e-40	3.08175e-37	16.9787
chr18	37089876	37090125	1.57868e-39	9.1479e-37	-16.5443
chr10	124379376	124379625	3.07156e-39	1.7529e-36	-31.6114
chr9	72541001	72541250	3.31066e-39	1.86114e-36	22.9819
chr16	90349751	90350000	1.23343e-38	6.83199e-36	-20.7359
chr10	86100001	86100250	1.97857e-38	1.08005e-35	-27.2438
chr15	77522001	77522250	6.19281e-38	3.33219e-35	-20.2276
chr7	146021501	146021750	7.25505e-38	3.84877e-35	-18.1118
chr1	168082751	168083000	7.71962e-38	4.03835e-35	15.331
chr11	96171876	96172125	1.25324e-37	6.46622e-35	-28.0189
chr17	30739251	30739500	1.38062e-37	7.02723e-35	16.5651
chr10	38918251	38918500	2.39063e-37	1.20058e-34	17.9565
chr4	145695376	145695625	2.49135e-37	1.2347e-34	-12.5197
chr17	39981376	39981625	2.60295e-37	1.27325e-34	0.628822
chr4	94266126	94266375	2.64167e-37	1.27563e-34	15.7973
chr4	145166751	145167000	3.72654e-37	1.77672e-34	-19.6714
chr8	19929376	19929625	3.95578e-37	1.86244e-34	3.18128
chr8	44381001	44381250	4.01366e-37	1.86636e-34	20.8499
chr11	96172001	96172250	6.182e-37	2.83959e-34	-27.0161
chr13	105708876	105709125	7.19069e-37	3.26312e-34	-14.9688
chr3	9603376	9603625	7.50953e-37	3.36724e-34	28.5427
chr8	44381501	44381750	1.00447e-36	4.39924e-34	19.9526
chr10	38918126	38918375	1.00017e-36	4.39924e-34	21.3332
chr4	147183876	147184125	1.05381e-36	4.56231e-34	-20.5795
chr4	94266001	94266250	1.86026e-36	7.96218e-34	15.8204
chr18	37157751	37158000	7.59736e-36	3.21524e-33	-9.68001
chr6	47138251	47138500	1.04812e-35	4.3864e-33	16.2248
chr1	102128251	102128500	2.57466e-35	1.06566e-32	-5.23415
chr14	79126251	79126500	3.51135e-35	1.43756e-32	10.9591
chr13	23488751	23489000	7.5888e-35	3.07348e-32	-17.3776
chr17	6467251	6467500	3.44026e-34	1.37849e-31	17.4773
chr10	86099876	86100125	3.53033e-34	1.39969e-31	-24.1338
chr1	168068501	168068750	4.64705e-34	1.82325e-31	15.2611
chr9	72540876	72541125	5.37136e-34	2.08571e-31	20.4953
chr19	53132751	53133000	2.04689e-33	7.86699e-31	9.81681
chr17	6493251	6493500	2.75966e-33	1.04993e-30	-10.0755
chr5	123330251	123330500	5.73824e-33	2.16132e-30	23.4923
chr16	64918626	64918875	7.39243e-33	2.75681e-30	-28.9893
chr1	78190251	78190500	1.78073e-32	6.57566e-30	-19.7783
chr9	44418501	44418750	3.75865e-32	1.37447e-29	14.0097
chrX	73004376	73004625	3.84984e-32	1.39428e-29	27.4535
chr10	78784501	78784750	5.73629e-32	2.0577e-29	-30.6854
chr1	102128126	102128375	7.21852e-32	2.56497e-29	-6.07634
chr8	46881876	46882125	1.04347e-31	3.67314e-29	-25.0614
chr17	57016876	57017125	2.22345e-31	7.75434e-29	13.2191
chr13	65762876	65763125	3.01401e-31	1.0415e-28	-6.41922
chr5	26334001	26334250	5.71728e-31	1.95766e-28	-13.8227
chr5	74457501	74457750	1.42663e-30	4.84092e-28	19.4668
chr10	78784626	78784875	2.80045e-30	9.41782e-28	-25.3596
chr17	6467376	6467625	5.60459e-30	1.86813e-27	16.0765
chr4	44715251	44715500	5.99165e-30	1.97962e-27	-24.176
chr3	29033751	29034000	7.89998e-30	2.58743e-27	-27.4101
chr8	44381126	44381375	8.38088e-30	2.72127e-27	19.142
chr3	108684126	108684375	1.32926e-29	4.27922e-27	19.1578
chr17	39981251	39981500	1.40178e-29	4.47442e-27	0.915707
chr17	34446501	34446750	1.68143e-29	5.32197e-27	-23.1348
chr10	57687876	57688125	2.44159e-29	7.66359e-27	-12.9082
chr18	37127501	37127750	3.28759e-29	1.02337e-26	-11.9545
chr5	104868251	104868500	3.79364e-29	1.17122e-26	19.8245
chr19	53479251	53479500	4.11863e-29	1.26121e-26	-26.1043
chr1	39427751	39428000	4.99641e-29	1.51767e-26	22.9489
chr13	65762751	65763000	6.36572e-29	1.91813e-26	-5.78972
chr7	146021376	146021625	8.66881e-29	2.59137e-26	-19.7659
chr17	71213376	71213625	1.1593e-28	3.43821e-26	15.5231
chr17	39980126	39980375	1.67338e-28	4.92408e-26	0.764575
chr10	124379251	124379500	1.81033e-28	5.28578e-26	-26.0624
chr13	101716626	101716875	2.22518e-28	6.44707e-26	-14.1726
chr18	37090126	37090375	2.49923e-28	7.18581e-26	-8.4836
chr13	101716751	101717000	2.96785e-28	8.46853e-26	-19.113
chr17	35562001	35562250	3.5695e-28	1.01087e-25	-5.74752
chr5	104895876	104896125	3.77421e-28	1.06087e-25	18.5785
chr17	85561376	85561625	1.41655e-27	3.95218e-25	9.58829
chr14	4959126	4959375	1.4448e-27	4.00137e-25	-7.88503
chr4	145632876	145633125	1.91221e-27	5.2572e-25	-14.5499
chr12	20421001	20421250	1.93947e-27	5.29352e-25	-10.5112
chr17	35562126	35562375	1.977e-27	5.35712e-25	-5.54205
chr15	79910751	79911000	2.37088e-27	6.37856e-25	22.6063
chr16	22254376	22254625	2.488e-27	6.64617e-25	25.3713
chr4	145714126	145714375	3.32712e-27	8.82513e-25	-10.7766
chr11	3050751	3051000	3.9298e-27	1.03508e-24	-5.27523
chr17	57016751	57017000	4.94351e-27	1.29304e-24	13.4358
chr14	84847126	84847375	6.59354e-27	1.71274e-24	-17.514
chr6	34872251	34872500	7.71283e-27	1.97623e-24	-23.3893
chr4	145714001	145714250	7.66252e-27	1.97623e-24	-11.1945
chr3	108684251	108684500	8.08861e-27	2.05851e-24	15.3394
chr9	91278251	91278500	8.75756e-27	2.21379e-24	-30.6149
chr13	95654626	95654875	1.04576e-26	2.62593e-24	-24.6398
chr14	4959001	4959250	1.06408e-26	2.65422e-24	-6.03058
chr18	18996501	18996750	1.17607e-26	2.91427e-24	-21.3115
chr14	6011501	6011750	1.23322e-26	3.03592e-24	-11.4579
chr11	45642751	45643000	1.684e-26	4.11872e-24	-19.5384
chr12	82049376	82049625	1.94229e-26	4.7198e-24	16.6723
chr8	109787001	109787250	1.96037e-26	4.73319e-24	14.8857
chr17	81200251	81200500	1.98572e-26	4.76385e-24	15.4079
chr1	172993876	172994125	3.49974e-26	8.34294e-24	-7.39703
chr18	37127626	37127875	3.91531e-26	9.27489e-24	-12.4718
chr9	91279001	91279250	4.27682e-26	1.0068e-23	-17.1548
chr17	29176376	29176625	5.20907e-26	1.21864e-23	10.7207
chr19	16565376	16565625	5.26098e-26	1.22319e-23	15.0501
chr15	79910876	79911125	6.65559e-26	1.53794e-23	23.2323
chr18	18996376	18996625	7.32481e-26	1.68226e-23	-19.6557
chr6	124762376	124762625	9.4073e-26	2.14744e-23	20.1623
chr15	82906376	82906625	1.29727e-25	2.91558e-23	-24.3861
chr10	75903126	75903375	1.2869e-25	2.91558e-23	10.9393
chr4	118951501	118951750	1.30045e-25	2.91558e-23	23.1296
chr13	66816126	66816375	1.47135e-25	3.27922e-23	-7.45361
chr12	103951626	103951875	1.62657e-25	3.60383e-23	14.3359
chr12	57791251	57791500	2.81077e-25	6.19112e-23	-19.2478
chr14	79126126	79126375	2.83615e-25	6.21071e-23	11.8407
chr4	146823126	146823375	3.20298e-25	6.97347e-23	-16.156
chr1	182740126	182740375	6.73527e-25	1.45796e-22	17.5006
chr13	95654501	95654750	6.79103e-25	1.46163e-22	-22.0281
chr18	37157626	37157875	8.45161e-25	1.8087e-22	-12.8461
chr12	88260376	88260625	9.26786e-25	1.97218e-22	25.1293
chr8	119934751	119935000	1.00479e-24	2.12615e-22	25.8556
chr10	75902876	75903125	1.2164e-24	2.55955e-22	10.6945
chr1	39427626	39427875	1.31907e-24	2.76018e-22	23.0585
chr15	91539751	91540000	1.5785e-24	3.28478e-22	-12.5206
chr10	44088376	44088625	1.95939e-24	4.05499e-22	11.176
chr5	123330376	123330625	2.32261e-24	4.78041e-22	24.3276
chr1	182740251	182740500	2.56806e-24	5.25688e-22	16.9718
chr14	8146876	8147125	2.69355e-24	5.48396e-22	-5.20053
chr4	137334501	137334750	3.32647e-24	6.73615e-22	13.1708
chr14	7721501	7721750	3.83996e-24	7.73438e-22	-2.93713
chr12	82048376	82048625	4.48405e-24	8.98366e-22	14.2521
chr9	91278876	91279125	5.19128e-24	1.03455e-21	-15.4063
chr5	104895751	104896000	6.14104e-24	1.21739e-21	19.9808
chr5	104896001	104896250	1.10882e-23	2.18659e-21	17.7432
chr14	84847251	84847500	1.11718e-23	2.19161e-21	-13.9121
chr9	88416376	88416625	1.26502e-23	2.46878e-21	9.65704
chr13	101716501	101716750	1.65084e-23	3.20511e-21	-11.9637
chr8	11666251	11666500	1.7137e-23	3.3101e-21	12.5717
chr6	125112376	125112625	2.0463e-23	3.93236e-21	18.1369
chr17	85561251	85561500	2.94504e-23	5.63074e-21	10.6487
chr11	119100876	119101125	2.96644e-23	5.643e-21	17.5839
chr10	80641501	80641750	2.99663e-23	5.6718e-21	16.6203
chr19	43590251	43590500	3.35054e-23	6.30993e-21	22.0112
chr17	35576876	35577125	3.41444e-23	6.39829e-21	-6.37677
chr9	44418626	44418875	3.87244e-23	7.22062e-21	15.1714
chrX	166419751	166420000	5.14506e-23	9.54629e-21	9.73419
chr7	80664376	80664625	6.97943e-23	1.28864e-20	10.6416
chr13	105709001	105709250	9.63395e-23	1.77007e-20	-12.7685
chr8	105309376	105309625	1.09773e-22	2.00709e-20	-20.2043
chr14	105882751	105883000	1.10987e-22	2.0195e-20	-12.7165
chr12	82048501	82048750	1.11636e-22	2.02153e-20	14.9675
chr14	8146751	8147000	1.16325e-22	2.09636e-20	-10.2397
chr14	26480501	26480750	1.28558e-22	2.30579e-20	13.0622
chr14	122772626	122772875	1.51216e-22	2.69933e-20	-18.7675
chr15	77522251	77522500	1.54876e-22	2.75162e-20	-21.1672
chr7	29997626	29997875	1.6065e-22	2.84081e-20	-21.4773
chr7	146021626	146021875	2.00714e-22	3.53269e-20	-12.8616
chr3	72860376	72860625	2.01755e-22	3.53449e-20	-14.8208
chr8	44381376	44381625	2.31313e-22	4.03355e-20	20.1996
chr11	9050251	9050500	2.43652e-22	4.22913e-20	-19.6387
chr2	165795376	165795625	2.62316e-22	4.5322e-20	12.6052
chr10	57694626	57694875	2.82827e-22	4.86427e-20	-13.1149
chr14	6011376	6011625	3.14294e-22	5.38089e-20	-9.81218
chr6	85845126	85845375	3.41201e-22	5.81511e-20	-17.2602
chr17	6493126	6493375	4.20278e-22	7.13056e-20	-9.8061
chr6	125112501	125112750	4.26082e-22	7.19662e-20	16.3125
chr4	116801626	116801875	4.79644e-22	8.06513e-20	23.7188
chr4	98397876	98398125	4.89431e-22	8.19313e-20	14.4305
chr8	49361876	49362125	7.51898e-22	1.25311e-19	-21.4945
chr7	4964376	4964625	7.73613e-22	1.28363e-19	10.2136
chr6	49200876	49201125	7.78324e-22	1.28578e-19	21.6405
chr13	47789251	47789500	8.89244e-22	1.4626e-19	17.6999
chr3	9334126	9334375	1.06123e-21	1.73789e-19	-21.9465
chr12	111736501	111736750	1.18546e-21	1.93293e-19	9.62056
chr13	66816251	66816500	1.19703e-21	1.94338e-19	-5.78108
chr9	114421876	114422125	1.42481e-21	2.30326e-19	20.0123
chr8	109786876	109787125	1.50272e-21	2.41881e-19	10.5697
chr16	22254501	22254750	1.60467e-21	2.57193e-19	23.5073
chr14	4438251	4438500	1.66437e-21	2.65631e-19	-3.81168
chr10	34794876	34795125	1.85482e-21	2.93539e-19	-13.2784
chr11	8515626	8515875	1.85244e-21	2.93539e-19	15.8009
chr15	97577251	97577500	1.93455e-21	3.04875e-19	-27.7934
chr6	145136126	145136375	2.1256e-21	3.33588e-19	-20.1602
chr11	3050626	3050875	2.18808e-21	3.41969e-19	-5.41218
chr12	82049251	82049500	2.20515e-21	3.43212e-19	17.5524
chr6	97161501	97161750	2.59696e-21	4.02532e-19	11.0269
chr11	115478751	115479000	2.63206e-21	4.063e-19	13.5708
chr6	136467751	136468000	2.75808e-21	4.24015e-19	-15.0784
chr1	154878876	154879125	3.29081e-21	5.03859e-19	8.86278
chr7	146765251	146765500	3.42944e-21	5.22957e-19	15.8515
chr5	141022501	141022750	3.73182e-21	5.66773e-19	-11.4948
chr19	4787751	4788000	3.77427e-21	5.70918e-19	9.62672
chr17	46938376	46938625	3.91619e-21	5.90017e-19	12.9923
chr17	34446626	34446875	4.36097e-21	6.54409e-19	-20.5162
chr2	74576751	74577000	4.39124e-21	6.54714e-19	-20.6985
chr9	44446001	44446250	4.39776e-21	6.54714e-19	16.1976
chr3	9334251	9334500	4.98725e-21	7.39551e-19	-14.8842
chr16	33058626	33058875	5.2976e-21	7.82491e-19	12.9341
chr15	25715626	25715875	6.96532e-21	1.02481e-18	21.2298
chr18	37127376	37127625	7.44055e-21	1.09047e-18	-14.0518
chr15	88431376	88431625	7.71271e-21	1.12597e-18	-26.26
chr9	114421751	114422000	8.08076e-21	1.17067e-18	20.1299
chr10	80788376	80788625	8.08104e-21	1.17067e-18	20.146
chr13	65664251	65664500	1.1477e-20	1.65625e-18	-10.4508
chr12	58649376	58649625	1.31151e-20	1.88543e-18	-11.8197
chr8	19973876	19974125	1.39062e-20	1.99156e-18	-5.77574
chr7	52778501	52778750	1.56824e-20	2.23743e-18	13.73
chr10	34795001	34795250	1.58551e-20	2.25353e-18	-11.8615
chr17	39980001	39980250	1.67182e-20	2.36727e-18	0.97625
chr11	87862876	87863125	1.76573e-20	2.49088e-18	6.30372
chr2	35346751	35347000	1.88344e-20	2.64703e-18	11.7399
chr6	49200751	49201000	1.99443e-20	2.79259e-18	21.7322
chr5	75547501	75547750	2.40692e-20	3.34528e-18	-8.62653
chr17	35576376	35576625	2.39949e-20	3.34528e-18	-2.49669
chr3	91828626	91828875	2.62997e-20	3.64185e-18	-14.6078
chr11	45642626	45642875	3.32885e-20	4.59274e-18	-17.7756
chr13	101716376	101716625	3.877e-20	5.32948e-18	-12.568
chr17	47117501	47117750	4.60115e-20	6.28917e-18	-24.9647
chr12	12918876	12919125	4.60853e-20	6.28917e-18	10.0158
chr8	19982626	19982875	4.70309e-20	6.37478e-18	-13.2422
chr11	3034501	3034750	4.70511e-20	6.37478e-18	-4.96641
chr5	67492126	67492375	4.83475e-20	6.52694e-18	-23.8221
chr10	86099751	86100000	5.2098e-20	7.00815e-18	-13.058
chr4	94266251	94266500	5.89896e-20	7.90696e-18	12.095
chr5	141022376	141022625	6.38172e-20	8.52372e-18	-9.81979
chr6	136467501	136467750	6.42635e-20	8.553e-18	-14.2527
chr4	43642251	43642500	6.62162e-20	8.78186e-18	-23.3154
chr17	39980251	39980500	7.00382e-20	9.25615e-18	0.708772
chr14	56448751	56449000	7.06809e-20	9.30843e-18	21.753
chr16	91114626	91114875	7.60156e-20	9.97611e-18	-11.0189
chr8	48732126	48732375	8.56616e-20	1.1203e-17	-20.4441
chr11	51547751	51548000	9.61402e-20	1.25299e-17	18.4961
chr12	73751001	73751250	1.62646e-19	2.11244e-17	10.648
chr10	118681126	118681375	1.70993e-19	2.21322e-17	15.9474
chr4	119193626	119193875	1.79068e-19	2.30981e-17	-10.9387
chrX	166428001	166428250	1.8781e-19	2.4143e-17	4.87164
chr13	65740501	65740750	1.90327e-19	2.43834e-17	-14.7336
chr19	4787876	4788125	2.01015e-19	2.56653e-17	10.1016
chr18	37157876	37158125	2.06189e-19	2.6237e-17	-7.43007
chr15	97225001	97225250	2.12846e-19	2.69929e-17	9.20837
chr10	43231251	43231500	2.61495e-19	3.30512e-17	15.4059
chr12	12943751	12944000	2.66046e-19	3.3514e-17	10.0932
chr13	65664376	65664625	2.74802e-19	3.45016e-17	-9.37354
chr10	23614751	23615000	3.17011e-19	3.96687e-17	-26.5193
chr16	33058751	33059000	3.20711e-19	3.99988e-17	13.8964
chr4	126546001	126546250	3.34674e-19	4.16025e-17	16.0052
chrX	166428126	166428375	3.58164e-19	4.43761e-17	5.06453
chr10	80641376	80641625	3.91799e-19	4.83843e-17	14.1304
chr13	23488876	23489125	4.66689e-19	5.74442e-17	-19.9359
chr3	9601376	9601625	4.86111e-19	5.964e-17	15.0741
chr3	52405126	52405375	5.3355e-19	6.52476e-17	-32.7802
chr5	75547626	75547875	5.60463e-19	6.83171e-17	-7.07864
chr11	52294251	52294500	6.10991e-19	7.42358e-17	19.4115
chr7	134416126	134416375	6.35253e-19	7.69355e-17	11.0781
chr10	126719876	126720125	6.49731e-19	7.84368e-17	21.7012
chr6	136467876	136468125	7.14384e-19	8.59662e-17	-17.433
chr11	120209126	120209375	7.30606e-19	8.76383e-17	13.3318
chr14	58691876	58692125	8.03979e-19	9.61334e-17	-9.64486
chr3	52405001	52405250	8.66747e-19	1.03311e-16	-31.5945
chr19	55804376	55804625	8.95208e-19	1.06367e-16	15.8484
chr4	44715126	44715375	9.50209e-19	1.12194e-16	-19.5332
chr14	41866751	41867000	9.47725e-19	1.12194e-16	-11.9589
chr3	58590126	58590375	1.01089e-18	1.18615e-16	-26.4105
chr15	93229876	93230125	1.00955e-18	1.18615e-16	-12.5208
chr9	114422376	114422625	1.20823e-18	1.4133e-16	20.4696
chr17	26205251	26205500	1.22117e-18	1.42401e-16	-6.84456
chr9	91281876	91282125	1.27627e-18	1.4791e-16	-24.0702
chr9	114422501	114422750	1.27311e-18	1.4791e-16	20.9359
chr9	114422251	114422500	1.35571e-18	1.56635e-16	19.2967
chr7	52263001	52263250	1.49714e-18	1.72446e-16	11.7446
chr19	61302626	61302875	1.53671e-18	1.76465e-16	-13.7903
chr11	3034626	3034875	1.57825e-18	1.80684e-16	-4.12443
chr14	4753126	4753375	1.60726e-18	1.831e-16	-14.3641
chr4	141034751	141035000	1.60907e-18	1.831e-16	13.3411
chr4	3127001	3127250	1.72485e-18	1.95683e-16	-20.212
chr10	57694751	57695000	1.73168e-18	1.95869e-16	-14.3394
chr8	80623376	80623625	2.01045e-18	2.26719e-16	-20.0927
chr16	91114501	91114750	2.16587e-18	2.43516e-16	-14.1484
chr17	35562376	35562625	2.28198e-18	2.55807e-16	-7.93145
chr13	24026501	24026750	2.33713e-18	2.61213e-16	-10.4983
chr15	82906501	82906750	2.5064e-18	2.78998e-16	-22.9832
chrX	99020001	99020250	2.51108e-18	2.78998e-16	-17.3246
chr6	3132751	3133000	2.60545e-18	2.88632e-16	-11.9674
chr8	48732001	48732250	2.78601e-18	3.0773e-16	-27.1165
chr5	77783376	77783625	2.84294e-18	3.131e-16	-14.6622
chr8	11666126	11666375	2.89001e-18	3.17356e-16	14.6441
chr15	25711376	25711625	2.94678e-18	3.22648e-16	10.7518
chr10	118681001	118681250	3.2163e-18	3.51138e-16	15.7064
chr3	9603626	9603875	3.31294e-18	3.60643e-16	22.2705
chr18	37166251	37166500	3.69073e-18	4.00611e-16	-11.237
chr2	169137376	169137625	4.01741e-18	4.34818e-16	9.11222
chr3	72860501	72860750	4.07179e-18	4.39441e-16	-9.97546
chr6	3132876	3133125	4.08492e-18	4.39598e-16	-9.51576
chr10	80788251	80788500	5.14069e-18	5.51639e-16	18.9141
chr18	4199126	4199375	5.27491e-18	5.64434e-16	-15.6197
chr14	122787626	122787875	5.47342e-18	5.84016e-16	10.6838
chr18	37106001	37106250	5.50163e-18	5.85367e-16	-3.68663
chr18	55148001	55148250	5.96432e-18	6.32809e-16	-27.4662
chr6	124762251	124762500	5.99894e-18	6.34695e-16	17.7685
chr1	172994001	172994250	6.3726e-18	6.7234e-16	-2.58235
chr4	58924001	58924250	6.58129e-18	6.92418e-16	-9.12218
chr3	9450751	9451000	8.03222e-18	8.42717e-16	-22.0394
chr1	33813876	33814125	8.67778e-18	9.07918e-16	-11.2588
chr10	128062251	128062500	8.879e-18	9.26397e-16	4.55148
chr8	19982501	19982750	1.14241e-17	1.18865e-15	-10.7724
chr9	81525501	81525750	1.17293e-17	1.21704e-15	-12.8405
chr2	32020001	32020250	1.18313e-17	1.22426e-15	7.24138
chr14	68741876	68742125	1.19005e-17	1.22804e-15	-24.0259
chr18	13131626	13131875	1.32765e-17	1.36629e-15	18.8038
chr10	23614876	23615125	1.36518e-17	1.40108e-15	-25.4222
chr17	56562251	56562500	1.54246e-17	1.57873e-15	11.1299
chr10	86018751	86019000	1.55214e-17	1.58433e-15	-22.5305
chr9	96805876	96806125	1.57356e-17	1.60185e-15	-9.32256
chr13	114393126	114393375	1.61757e-17	1.64221e-15	20.311
chr5	26333876	26334125	1.66632e-17	1.68716e-15	-10.313
chr14	58692626	58692875	1.77151e-17	1.78886e-15	-13.0795
chr8	106833376	106833625	1.84988e-17	1.863e-15	-11.5976
chr5	22230376	22230625	1.88431e-17	1.89261e-15	-22.2985
chr3	9601501	9601750	1.95309e-17	1.95648e-15	16.3755
chrX	166424751	166425000	2.08199e-17	2.08007e-15	4.52008
chr4	143002626	143002875	2.36698e-17	2.35854e-15	-10.4863
chr11	45642876	45643125	2.45276e-17	2.43115e-15	-19.501
chr17	56562376	56562625	2.45025e-17	2.43115e-15	10.1868
chr19	9911001	9911250	2.62992e-17	2.59991e-15	-8.14788
chr17	35972501	35972750	2.69324e-17	2.65553e-15	7.316
chr17	3156126	3156375	3.00021e-17	2.95048e-15	11.3293
chr1	157583376	157583625	3.01015e-17	2.95255e-15	-9.02622
chr19	9911126	9911375	3.04755e-17	2.98147e-15	-4.48103
chr14	56448626	56448875	3.09636e-17	3.02138e-15	23.508
chr3	96373501	96373750	3.10485e-17	3.02183e-15	11.9828
chr10	43231126	43231375	3.3432e-17	3.24542e-15	15.7381
chrX	99019876	99020125	3.68525e-17	3.56828e-15	-13.7561
chr2	69604251	69604500	3.79942e-17	3.66938e-15	-22.4768
chr9	3200001	3200250	4.5156e-17	4.3499e-15	-26.5299
chr9	96805751	96806000	4.67293e-17	4.48997e-15	-11.4542
chr12	58640376	58640625	4.75364e-17	4.5559e-15	-11.9035
chr10	80101126	80101375	5.21368e-17	4.98412e-15	16.2442
chr17	27462251	27462500	5.65276e-17	5.39019e-15	-17.3735
chr10	80656751	80657000	5.66941e-17	5.39241e-15	-19.3508
chr2	84651376	84651625	6.07194e-17	5.76073e-15	-25.5597
chr8	122353376	122353625	6.95355e-17	6.58058e-15	11.5407
chr17	35607876	35608125	7.31065e-17	6.88393e-15	-6.17342
chr17	33960001	33960250	7.29819e-17	6.88393e-15	8.1019
chr5	102366376	102366625	7.49081e-17	7.03598e-15	20.9674
chr1	183853501	183853750	7.75433e-17	7.26539e-15	7.11712
chr13	24026376	24026625	9.46083e-17	8.84229e-15	-9.74258
chr17	35576501	35576750	1.03404e-16	9.64043e-15	-2.60779
chr15	24941751	24942000	1.04755e-16	9.72744e-15	-20.6935
chr4	145632751	145633000	1.04854e-16	9.72744e-15	-12.2411
chr13	25099251	25099500	1.07061e-16	9.9078e-15	-13.8842
chr17	35972376	35972625	1.09647e-16	1.01222e-14	10.7528
chr17	66713376	66713625	1.22837e-16	1.13122e-14	7.37506
chr8	49362001	49362250	1.25216e-16	1.15031e-14	-17.0124
chr17	6475376	6475625	1.27747e-16	1.17071e-14	-6.25556
chr10	94678126	94678375	1.35797e-16	1.24146e-14	16.561
chr17	33960126	33960375	1.47916e-16	1.34898e-14	8.17449
chr14	67855251	67855500	1.55618e-16	1.4158e-14	-24.6255
chr11	69265751	69266000	1.56987e-16	1.4248e-14	12.9449
chr1	173390501	173390750	1.58279e-16	1.43308e-14	20.1405
chr15	25711251	25711500	1.65895e-16	1.49843e-14	8.85313
chr12	29319001	29319250	1.68986e-16	1.52271e-14	11.0475
chr3	9452126	9452375	1.72847e-16	1.55014e-14	-16.7023
chr8	94885751	94886000	1.72854e-16	1.55014e-14	-13.9393
chr17	35576751	35577000	1.74729e-16	1.56323e-14	-6.48641
chr18	37171751	37172000	1.76392e-16	1.56831e-14	-11.9341
chr19	5843876	5844125	1.76353e-16	1.56831e-14	10.529
chr17	56562126	56562375	1.76546e-16	1.56831e-14	13.4654
chr10	126128501	126128750	1.82342e-16	1.61599e-14	-15.2412
chr11	11711126	11711375	1.93475e-16	1.71063e-14	21.5998
chr15	88431251	88431500	2.08724e-16	1.84113e-14	-22.3718
chr10	93309001	93309250	2.44204e-16	2.14906e-14	13.9889
chr14	4753001	4753250	2.49679e-16	2.19212e-14	-6.40774
chr17	84208626	84208875	2.68008e-16	2.34757e-14	12.2448
chr10	86018626	86018875	2.79197e-16	2.43991e-14	-18.3984
chr14	58692751	58693000	2.86083e-16	2.4943e-14	-10.5415
chr12	25397501	25397750	2.86955e-16	2.49613e-14	14.6744
chr8	19974001	19974250	2.8961e-16	2.51341e-14	-5.73956
chr1	169620001	169620250	3.0421e-16	2.63405e-14	-18.5371
chr19	6322001	6322250	3.13446e-16	2.7078e-14	11.3911
chr10	80788501	80788750	3.14169e-16	2.70783e-14	20.9325
chr7	29997751	29998000	3.18617e-16	2.7399e-14	-17.2251
chr18	82899251	82899500	3.46407e-16	2.9721e-14	-17.2585
chr17	26205126	26205375	3.53388e-16	3.02319e-14	-9.20555
chr17	35400751	35401000	3.53968e-16	3.02319e-14	-4.38889
chr3	31108001	31108250	3.61666e-16	3.08195e-14	-17.7512
chr17	66713501	66713750	3.71458e-16	3.15825e-14	5.74045
chr17	47117376	47117625	3.79722e-16	3.22124e-14	-24.9474
chr12	12918751	12919000	3.80693e-16	3.22222e-14	9.21127
chr1	13607126	13607375	3.84168e-16	3.24435e-14	-17.1964
chr18	82899126	82899375	3.85593e-16	3.2491e-14	-19.384
chr14	4438126	4438375	3.92775e-16	3.30222e-14	-2.81785
chr5	42158001	42158250	4.22308e-16	3.54261e-14	-19.2959
chr7	13556126	13556375	4.28087e-16	3.58311e-14	9.83248
chr5	148535501	148535750	4.53264e-16	3.78543e-14	-13.1044
chr13	28349501	28349750	4.65484e-16	3.87888e-14	-17.22
chr6	67094876	67095125	4.93453e-16	4.10287e-14	9.64424
chr3	122338251	122338500	5.21955e-16	4.33029e-14	11.3415
chr5	73399251	73399500	5.34305e-16	4.42302e-14	-16.8502
chr12	57791001	57791250	5.37217e-16	4.43511e-14	-11.9919
chr11	120209001	120209250	5.38121e-16	4.43511e-14	13.5893
chr13	25099126	25099375	5.61868e-16	4.62072e-14	-13.7149
chr7	29997501	29997750	5.88158e-16	4.82638e-14	-17.7387
chr7	106684626	106684875	5.95824e-16	4.87866e-14	-15.3632
chr8	106833251	106833500	6.4442e-16	5.26512e-14	-11.4489
chr4	119193501	119193750	6.70133e-16	5.46335e-14	-15.6434
chr9	78215501	78215750	6.73201e-16	5.47652e-14	7.25933
chr7	13556001	13556250	6.83378e-16	5.54732e-14	13.1458
chr11	74404251	74404500	7.56772e-16	6.12989e-14	-15.1046
chr17	26738001	26738250	7.63634e-16	6.17219e-14	9.52434
chr17	46938251	46938500	8.35322e-16	6.73717e-14	12.4258
chr5	105288751	105289000	8.63853e-16	6.95239e-14	-21.8004
chr12	25397626	25397875	8.69264e-16	6.98103e-14	16.7386
chr15	91539876	91540125	8.77557e-16	7.03264e-14	-11.3293
chr18	37099126	37099375	9.19381e-16	7.35216e-14	-4.78737
chr9	91281751	91282000	1.00025e-15	7.98194e-14	-24.7189
chr13	112821251	112821500	1.15696e-15	9.2129e-14	-22.8967
chr16	17803501	17803750	1.19946e-15	9.53124e-14	-9.51117
chr17	30830751	30831000	1.24575e-15	9.87822e-14	-18.2056
chr7	57165501	57165750	1.27285e-15	1.00719e-13	-20.9331
chr2	38215251	38215500	1.3519e-15	1.06749e-13	-23.107
chr17	24814376	24814625	1.54371e-15	1.21641e-13	17.4469
chr6	85026251	85026500	1.58235e-15	1.24425e-13	9.32143
chr4	44726126	44726375	1.67105e-15	1.31126e-13	-8.38228
chr11	96210001	96210250	1.75264e-15	1.37243e-13	-20.0426
chr15	88712376	88712625	1.81204e-15	1.41599e-13	15.5869
chr15	76476751	76477000	1.82937e-15	1.42658e-13	17.6548
chr10	45595126	45595375	1.84191e-15	1.43338e-13	-25.0314
chr14	13174751	13175000	1.85581e-15	1.44122e-13	-23.5584
chr17	35571626	35571875	2.06029e-15	1.59673e-13	-8.86478
chr9	96806001	96806250	2.07506e-15	1.60488e-13	-9.52744
chr2	11211876	11212125	2.09483e-15	1.61685e-13	-19.5542
chr14	13179876	13180125	2.2504e-15	1.73337e-13	-25.9186
chr17	6475501	6475750	2.3352e-15	1.79501e-13	-2.22153
chr4	126545876	126546125	2.44416e-15	1.87494e-13	15.2564
chr19	57530126	57530375	2.53926e-15	1.94394e-13	-13.6412
chr3	91828751	91829000	2.74117e-15	2.09426e-13	-19.8829
chr8	49361751	49362000	2.87623e-15	2.19299e-13	-18.2902
chr14	13174626	13174875	2.9001e-15	2.20672e-13	-22.1338
chr6	142518751	142519000	2.96333e-15	2.25029e-13	-11.6298
chr6	52111001	52111250	3.08479e-15	2.33781e-13	-19.3991
chr10	82482626	82482875	3.09124e-15	2.338e-13	-25.3444
chr4	88426126	88426375	3.15558e-15	2.38067e-13	-12.9407
chr18	77097251	77097500	3.16031e-15	2.38067e-13	-12.7448
chr15	93229751	93230000	3.18523e-15	2.39466e-13	-9.57208
chr10	80656876	80657125	3.28008e-15	2.46105e-13	-19.3454
chr17	35562251	35562500	3.44836e-15	2.58217e-13	-6.69885
chr11	85808876	85809125	3.77974e-15	2.8247e-13	-17.3242
chr8	4675751	4676000	3.99071e-15	2.97645e-13	-17.8353
chr4	146034126	146034375	4.0108e-15	2.98553e-13	-7.95739
chr17	39982751	39983000	4.14144e-15	3.07669e-13	0.986701
chr19	55804501	55804750	4.29225e-15	3.18245e-13	18.1211
chr18	37128751	37129000	4.55272e-15	3.36894e-13	-13.4799
chr1	89122501	89122750	5.07429e-15	3.74754e-13	8.25388
chr10	94784876	94785125	5.37121e-15	3.95905e-13	9.07605
chr14	67855126	67855375	5.50681e-15	4.05108e-13	-16.8382
chr3	91828501	91828750	5.52585e-15	4.05716e-13	-9.25027
chr2	173411751	173412000	5.82582e-15	4.26908e-13	-4.34087
chr17	35607751	35608000	5.8758e-15	4.29734e-13	-4.43762
chr17	39981501	39981750	6.16613e-15	4.50094e-13	0.370058
chr18	61104751	61105000	6.45576e-15	4.70324e-13	8.97377
chr16	16197501	16197750	6.89192e-15	5.01131e-13	-19.942
chr6	85845251	85845500	7.0002e-15	5.08023e-13	-10.1501
chr10	70409001	70409250	7.05604e-15	5.11091e-13	-18.1776
chr7	51926501	51926750	7.29289e-15	5.27233e-13	-5.96714
chr9	71449751	71450000	7.4713e-15	5.39096e-13	-21.9526
chr11	100308626	100308875	7.84187e-15	5.64753e-13	-19.5155
chr7	4964251	4964500	7.96727e-15	5.72689e-13	9.85472
chr4	122963876	122964125	8.05528e-15	5.77912e-13	15.3847
chr10	126955001	126955250	8.10544e-15	5.80405e-13	21.4668
chr19	6321876	6322125	8.99245e-15	6.42699e-13	12.1351
chr17	27061001	27061250	9.37509e-15	6.68778e-13	22.7549
chr12	106460751	106461000	9.46638e-15	6.74014e-13	9.86082
chr10	80788126	80788375	9.8803e-15	7.02157e-13	19.2731
chr12	84961876	84962125	9.94008e-15	7.05076e-13	3.95322
chr7	146021876	146022125	1.0366e-14	7.33906e-13	-10.9639
chr8	44381251	44381500	1.09985e-14	7.77226e-13	17.0491
chr7	92582126	92582375	1.13682e-14	8.01848e-13	-14.514
chr11	60882626	60882875	1.20626e-14	8.47653e-13	-20.6491
chr4	117040126	117040375	1.20469e-14	8.47653e-13	6.58809
chr5	123821126	123821375	1.35741e-14	9.52088e-13	12.6526
chr13	105708751	105709000	1.36045e-14	9.52445e-13	-11.0265
chrX	130220876	130221125	1.40855e-14	9.8429e-13	-12.3295
chr11	3892376	3892625	1.58136e-14	1.103e-12	-22.612
chr4	145633001	145633250	1.74097e-14	1.21209e-12	-14.2136
chr18	37170751	37171000	1.75388e-14	1.21883e-12	-4.92604
chr16	91114876	91115125	1.88434e-14	1.30707e-12	-16.1847
chr1	189431626	189431875	2.0743e-14	1.43619e-12	-12.4211
chr2	32027501	32027750	2.28795e-14	1.58121e-12	15.111
chr10	121130126	121130375	2.31827e-14	1.59924e-12	8.22253
chr17	34089001	34089250	2.32276e-14	1.5994e-12	14.0509
chr12	111517876	111518125	2.33385e-14	1.6041e-12	-10.974
chr6	136467376	136467625	2.34951e-14	1.61192e-12	-13.4228
chr17	35561876	35562125	2.35986e-14	1.61608e-12	-7.08566
chr11	66897376	66897625	2.37473e-14	1.62331e-12	-13.4383
chr11	96817001	96817250	2.45598e-14	1.67582e-12	10.4166
chr15	98814126	98814375	2.51284e-14	1.71151e-12	13.0228
chr17	35562751	35563000	2.72149e-14	1.85028e-12	-12.1133
chr7	106684501	106684750	2.88285e-14	1.95645e-12	-15.792
chr16	87726251	87726500	2.90555e-14	1.96831e-12	14.6465
chr7	52378251	52378500	2.91809e-14	1.97326e-12	7.94028
chr5	143666126	143666375	3.0547e-14	2.06193e-12	16.6018
chr7	133836001	133836250	3.18994e-14	2.14937e-12	10.1702
chr5	118771876	118772125	3.35856e-14	2.25894e-12	12.3009
chr5	73399376	73399625	3.40459e-14	2.28582e-12	-18.1485
chr9	3199876	3200125	3.4524e-14	2.30927e-12	-20.3924
chr19	15268376	15268625	3.4579e-14	2.30927e-12	-17.4458
chr5	21352751	21353000	3.45266e-14	2.30927e-12	-17.3715
chr3	89084126	89084375	3.55355e-14	2.36894e-12	-5.26967
chr17	65890251	65890500	4.0264e-14	2.67942e-12	-14.0604
chr7	150631001	150631250	4.09155e-14	2.71798e-12	-11.4534
chr5	102366501	102366750	4.32424e-14	2.86749e-12	21.3342
chr11	18770751	18771000	4.391e-14	2.90664e-12	-21.2633
chr8	4675626	4675875	4.48811e-14	2.96571e-12	-18.2666
chr3	116050501	116050750	4.66214e-14	3.07532e-12	-7.50961
chr11	60882751	60883000	4.72017e-14	3.10815e-12	-16.8238
chr18	4199251	4199500	4.96344e-14	3.26263e-12	-22.2433
chr13	114393251	114393500	5.06295e-14	3.32225e-12	15.0126
chr10	84372001	84372250	5.31058e-14	3.47868e-12	12.5833
chr6	85026376	85026625	5.33709e-14	3.48998e-12	11.6891
chr11	84335626	84335875	5.46859e-14	3.56977e-12	-17.4504
chr6	122594501	122594750	5.59962e-14	3.64898e-12	-25.6783
chr8	94885876	94886125	5.66249e-14	3.68357e-12	-9.86884
chr10	107735751	107736000	5.81338e-14	3.77521e-12	14.9337
chr7	25370501	25370750	6.07363e-14	3.93743e-12	-10.5196
chr15	88222376	88222625	6.2405e-14	4.03866e-12	-19.8918
chr11	69265876	69266125	6.36822e-14	4.11424e-12	11.8425
chr4	11841751	11842000	6.68953e-14	4.31443e-12	-13.6965
chr4	119193751	119194000	7.16386e-14	4.61245e-12	-10.2533
chr4	132357876	132358125	7.75485e-14	4.98444e-12	5.50877
chr7	122633126	122633375	7.89736e-14	5.06739e-12	-19.8354
chr3	116050626	116050875	8.69132e-14	5.56735e-12	-6.45567
chr10	118502501	118502750	8.82522e-14	5.64352e-12	-22.4324
chr11	96573876	96574125	9.1682e-14	5.85292e-12	7.00537
chr11	98625501	98625750	9.38863e-14	5.9835e-12	16.2856
chrX	166428251	166428500	9.41082e-14	5.98751e-12	6.48735
chr4	8856251	8856500	9.5678e-14	6.06689e-12	-20.4047
chr6	85138626	85138875	9.56468e-14	6.06689e-12	-8.39701
chr1	88202001	88202250	9.58534e-14	6.0678e-12	10.8962
chr7	73335501	73335750	1.0233e-13	6.46691e-12	-15.6982
chr9	71340626	71340875	1.02511e-13	6.46749e-12	13.0721
chr5	123823001	123823250	1.03793e-13	6.53743e-12	16.7191
chr9	118385251	118385500	1.11097e-13	6.98577e-12	-14.9591
chr16	92700001	92700250	1.11647e-13	7.00868e-12	-13.9876
chr19	46206376	46206625	1.21268e-13	7.59997e-12	-9.27198
chr11	64333751	64334000	1.22207e-13	7.64562e-12	-17.4315
chr8	73032251	73032500	1.22402e-13	7.64562e-12	15.5617
chr14	99765626	99765875	1.28918e-13	8.03928e-12	17.3598
chr4	117040001	117040250	1.37657e-13	8.57005e-12	7.61943
chr6	123881126	123881375	1.46718e-13	9.11906e-12	-8.86951
chr2	109515126	109515375	1.47666e-13	9.16291e-12	-12.1448
chr10	59630251	59630500	1.48453e-13	9.19656e-12	-14.937
chr8	73437251	73437500	1.51651e-13	9.37928e-12	13.3013
chr18	13131501	13131750	1.51998e-13	9.3853e-12	15.7945
chr17	32171376	32171625	1.52865e-13	9.42341e-12	6.02883
chr10	79858126	79858375	1.5736e-13	9.68463e-12	7.46643
chr4	131393251	131393500	1.60289e-13	9.84882e-12	-10.4133
chr13	40983376	40983625	1.65992e-13	1.01826e-11	4.99112
chr3	51440626	51440875	1.71782e-13	1.05207e-11	-21.5492
chr5	123823126	123823375	1.77087e-13	1.08279e-11	15.8824
chr10	79324376	79324625	1.79691e-13	1.09694e-11	19.26
chr4	134976126	134976375	1.8708e-13	1.14019e-11	5.89547
chr1	169619876	169620125	1.91873e-13	1.16752e-11	-14.5395
chr6	52170626	52170875	1.92852e-13	1.17158e-11	-20.229
chr11	79788251	79788500	2.04693e-13	1.24152e-11	-11.0987
chr14	99765501	99765750	2.16741e-13	1.31248e-11	16.0615
chr7	144512376	144512625	2.26513e-13	1.36945e-11	-14.2151
chr3	96144876	96145125	2.29378e-13	1.38455e-11	-11.0658
chr18	37665501	37665750	2.35571e-13	1.41965e-11	-10.0516
chr12	3930376	3930625	2.42363e-13	1.45825e-11	-17.9832
chr13	25107251	25107500	2.62303e-13	1.57571e-11	-6.01159
chr17	35575876	35576125	2.69996e-13	1.61934e-11	-5.2846
chr17	27462126	27462375	2.74651e-13	1.64464e-11	-17.0999
chr1	34170751	34171000	2.84369e-13	1.70013e-11	10.4821
chr9	100470501	100470750	2.89899e-13	1.73044e-11	-10.4383
chr10	13284626	13284875	2.92655e-13	1.74413e-11	-15.4543
chr7	146021751	146022000	2.93893e-13	1.74874e-11	-8.6986
chr17	35576001	35576250	3.03111e-13	1.80075e-11	-3.89064
chr17	57716126	57716375	3.06546e-13	1.81828e-11	-17.5216
chr4	146034251	146034500	3.07553e-13	1.82139e-11	-6.7655
chr2	129025626	129025875	3.11253e-13	1.84041e-11	8.2897
chr12	25178376	25178625	3.29215e-13	1.94357e-11	-14.9706
chr14	7721376	7721625	3.49188e-13	2.05825e-11	-1.9737
chr17	36247751	36248000	3.66341e-13	2.15598e-11	-5.44246
chr18	77097376	77097625	3.68588e-13	2.16583e-11	-9.80231
chr17	35517376	35517625	3.74446e-13	2.19682e-11	-4.82959
chr9	120950126	120950375	3.75918e-13	2.20202e-11	-18.8602
chr7	52378126	52378375	3.83547e-13	2.24323e-11	9.87648
chr17	39982376	39982625	4.18004e-13	2.44096e-11	0.495127
chr17	47668626	47668875	4.29171e-13	2.50229e-11	11.2407
chr18	37166376	37166625	4.39942e-13	2.56113e-11	-9.90875
chr14	58691751	58692000	4.69651e-13	2.72986e-11	-6.82565
chr12	84961751	84962000	4.7949e-13	2.78275e-11	5.01035
chr17	37107876	37108125	4.83652e-13	2.8026e-11	9.65144
chr6	47690126	47690375	4.94731e-13	2.86239e-11	3.05797
chr6	6814751	6815000	5.12455e-13	2.96039e-11	-11.2096
chr7	6929751	6930000	5.31848e-13	3.06771e-11	-20.5371
chr5	106161001	106161250	5.45906e-13	3.14399e-11	-7.97046
chr4	44726001	44726250	5.55397e-13	3.19376e-11	-4.78629
chr4	120370501	120370750	5.5836e-13	3.2059e-11	-12.0713
chr18	84256001	84256250	5.68157e-13	3.25224e-11	-12.6163
chr10	80606751	80607000	5.67934e-13	3.25224e-11	11.8114
chr4	40174251	40174500	6.02456e-13	3.44334e-11	7.97574
chr19	15268501	15268750	6.06457e-13	3.46096e-11	-15.5837
chr11	3027376	3027625	6.19613e-13	3.53069e-11	-5.90454
chr10	85208376	85208625	6.26015e-13	3.56178e-11	-16.6915
chr17	30830876	30831125	6.33272e-13	3.59764e-11	-13.9533
chr8	107802876	107803125	6.57412e-13	3.72915e-11	-8.3649
chr10	110593501	110593750	6.79776e-13	3.84443e-11	-22.0393
chr2	165671126	165671375	6.79605e-13	3.84443e-11	22.463
chr15	97577126	97577375	6.84904e-13	3.86762e-11	-20.509
chrX	130220751	130221000	6.97445e-13	3.93255e-11	-15.0424
chr4	8856376	8856625	7.14138e-13	4.02065e-11	-19.4925
chr13	24026626	24026875	7.26039e-13	4.08156e-11	-12.7602
chr18	37912751	37913000	7.61637e-13	4.2753e-11	-10.073
chr8	106833501	106833750	7.743e-13	4.33346e-11	-14.4263
chr15	61821251	61821500	7.73558e-13	4.33346e-11	10.9112
chr4	127003501	127003750	8.1031e-13	4.52827e-11	10.0727
chr10	118502626	118502875	8.21132e-13	4.58194e-11	-20.2985
chr16	10216876	10217125	8.41326e-13	4.68768e-11	15.0205
chr4	142828376	142828625	8.6378e-13	4.80568e-11	7.09644
chr2	73428126	73428375	9.13348e-13	5.07396e-11	-15.9334
chr9	91262126	91262375	9.54047e-13	5.29225e-11	-7.45516
chr6	136467626	136467875	9.77322e-13	5.41339e-11	-11.6542
chr9	78215626	78215875	1.00487e-12	5.55782e-11	5.79077
chr12	3930501	3930750	1.00904e-12	5.57268e-11	-18.8095
chr4	143002501	143002750	1.01187e-12	5.58012e-11	-8.46055
chr4	41812626	41812875	1.06198e-12	5.84789e-11	-4.48514
chr13	25107126	25107375	1.0762e-12	5.91755e-11	-5.69488
chr18	77095376	77095625	1.1323e-12	6.21431e-11	-17.2207
chr4	146209501	146209750	1.13512e-12	6.21431e-11	-16.3214
chr4	146209626	146209875	1.13512e-12	6.21431e-11	-16.3214
chrX	166427876	166428125	1.15902e-12	6.33594e-11	4.78241
chr4	41812501	41812750	1.17666e-12	6.42308e-11	-6.8608
chr1	173000626	173000875	1.18648e-12	6.46728e-11	-5.58945
chr3	129174751	129175000	1.19193e-12	6.48556e-11	-20.5379
chr9	96805626	96805875	1.19327e-12	6.48556e-11	-13.2031
chr8	123255751	123256000	1.22405e-12	6.64323e-11	-18.4578
chr10	24432126	24432375	1.24139e-12	6.72767e-11	-12.1554
chr10	45595001	45595250	1.28326e-12	6.94456e-11	-26.3435
chr4	82184251	82184500	1.2857e-12	6.9478e-11	-5.4231
chr10	62435876	62436125	1.297e-12	6.99883e-11	-18.6541
chr2	35346876	35347125	1.33447e-12	7.19073e-11	10.043
chr1	40142501	40142750	1.39867e-12	7.52587e-11	-10.5152
chr14	31951876	31952125	1.41214e-12	7.58753e-11	6.18876
chr9	88614751	88615000	1.41911e-12	7.61413e-11	-13.8996
chr5	144031751	144032000	1.46578e-12	7.85331e-11	-11.6024
chr11	11722126	11722375	1.49097e-12	7.97696e-11	4.53511
chr5	75337501	75337750	1.5035e-12	8.0212e-11	-17.0696
chr17	78891251	78891500	1.50268e-12	8.0212e-11	-14.9167
chr15	25672001	25672250	1.51307e-12	8.06082e-11	14.6601
chr10	5991626	5991875	1.54941e-12	8.2428e-11	16.2196
chr5	143666001	143666250	1.58404e-12	8.41515e-11	20.0776
chr8	11666001	11666250	1.70409e-12	9.04011e-11	15.5219
chr14	44503251	44503500	1.77586e-12	9.4076e-11	-6.26222
chr2	158439751	158440000	1.79179e-12	9.4787e-11	-11.142
chr10	94686126	94686375	1.86523e-12	9.83954e-11	16.6844
chr5	102366251	102366500	1.86478e-12	9.83954e-11	23.1043
chr9	61357876	61358125	1.88885e-12	9.95021e-11	-20.0115
chr7	152081126	152081375	1.90637e-12	1.00285e-10	-10.3716
chr11	68380126	68380375	2.06751e-12	1.0861e-10	-16.3897
chr19	61302751	61303000	2.09783e-12	1.10049e-10	-12.6603
chr13	3633001	3633250	2.10201e-12	1.10115e-10	-10.7004
chr6	34871876	34872125	2.12996e-12	1.11424e-10	-13.6564
chr9	17902501	17902750	2.13867e-12	1.1157e-10	-17.2251
chr4	125747251	125747500	2.13732e-12	1.1157e-10	-10.1731
chr17	6492001	6492250	2.14698e-12	1.11848e-10	-13.8996
chr16	31935126	31935375	2.16916e-12	1.12692e-10	-11.7079
chr12	57630001	57630250	2.16847e-12	1.12692e-10	-11.2759
chr9	72704626	72704875	2.25e-12	1.16731e-10	10.6324
chr18	37106126	37106375	2.32041e-12	1.20218e-10	-3.26877
chr16	32642501	32642750	2.41391e-12	1.24891e-10	19.4805
chr4	139770376	139770625	2.46118e-12	1.27162e-10	16.8898
chr12	109952251	109952500	2.54063e-12	1.31087e-10	-7.67963
chr2	169741001	169741250	2.60671e-12	1.34129e-10	5.43228
chr4	141034626	141034875	2.6038e-12	1.34129e-10	11.6859
chr4	137551376	137551625	2.72695e-12	1.40124e-10	16.4164
chr8	73437376	73437625	2.7473e-12	1.40978e-10	11.7168
chr13	40993376	40993625	2.78722e-12	1.42831e-10	9.73459
chr9	31744251	31744500	2.82907e-12	1.44779e-10	-12.3251
chr18	80483126	80483375	2.84726e-12	1.45512e-10	14.4422
chr8	123653001	123653250	2.85248e-12	1.45582e-10	-16.4015
chr6	122636876	122637125	2.86489e-12	1.46017e-10	14.4027
chr5	38208126	38208375	2.99085e-12	1.52231e-10	-11.56
chr17	35561626	35561875	3.04659e-12	1.54859e-10	-8.05454
chr8	11666376	11666625	3.10257e-12	1.57492e-10	9.61612
chr15	83840251	83840500	3.15599e-12	1.59988e-10	-19.222
chr15	25711126	25711375	3.31393e-12	1.67769e-10	6.79045
chr16	22956126	22956375	3.45071e-12	1.74459e-10	7.81358
chr7	146022001	146022250	3.54186e-12	1.78827e-10	-15.7403
chr8	59820001	59820250	3.64323e-12	1.83699e-10	-5.20658
chr5	65739376	65739625	3.71191e-12	1.86662e-10	-17.8282
chr4	99126126	99126375	3.7085e-12	1.86662e-10	-14.7587
chr7	52263126	52263375	3.84711e-12	1.93203e-10	9.77259
chr15	34768376	34768625	3.91898e-12	1.9655e-10	-13.4498
chr1	122492501	122492750	4.00605e-12	2.0065e-10	-18.0884
chr14	67486876	67487125	4.10453e-12	2.05309e-10	-10.596
chr4	94266376	94266625	4.12355e-12	2.05987e-10	11.7309
chr16	91223876	91224125	4.32717e-12	2.15872e-10	-15.7395
chr11	105026126	105026375	4.38942e-12	2.18688e-10	6.68359
chr18	33995751	33996000	4.41258e-12	2.19552e-10	5.4735
chr4	131393376	131393625	4.64722e-12	2.30921e-10	-10.9746
chr1	65041126	65041375	4.72232e-12	2.34344e-10	-18.7584
chr15	100274501	100274750	4.78824e-12	2.37303e-10	10.2248
chr16	84775751	84776000	4.80229e-12	2.37687e-10	6.15844
chr16	91458626	91458875	4.85474e-12	2.39967e-10	-17.4241
chr14	3122126	3122375	4.95595e-12	2.44649e-10	5.8769
chr10	120944126	120944375	4.98065e-12	2.45546e-10	8.34858
chr14	115416876	115417125	5.44486e-12	2.67731e-10	-16.7179
chr11	98815251	98815500	5.43889e-12	2.67731e-10	6.54402
chr17	35517251	35517500	5.4903e-12	2.69613e-10	-3.73481
chrX	166424626	166424875	5.669e-12	2.78026e-10	4.88969
chr8	126331001	126331250	6.11212e-12	2.99368e-10	4.43022
chr11	100308501	100308750	6.27976e-12	3.0718e-10	-17.8908
chr18	61371251	61371500	6.30374e-12	3.07953e-10	-7.09011
chr6	6814876	6815125	6.32196e-12	3.08443e-10	-14.7184
chr2	168071126	168071375	6.50245e-12	3.16839e-10	-17.1325
chr1	184905001	184905250	6.73293e-12	3.27645e-10	-15.7328
chr1	78196751	78197000	6.81771e-12	3.31343e-10	-9.72888
chr11	76211251	76211500	6.86948e-12	3.33428e-10	-9.43679
chr10	79844876	79845125	6.90895e-12	3.34912e-10	11.4544
chr6	142518626	142518875	7.00679e-12	3.39219e-10	-10.6877
chr15	102794251	102794500	8.09526e-12	3.91412e-10	-6.42577
chr18	37634751	37635000	9.05939e-12	4.37466e-10	-14.4837
chr11	33063751	33064000	9.08237e-12	4.38015e-10	6.26461
chr5	29800876	29801125	9.23218e-12	4.4467e-10	-9.19848
chr7	31837501	31837750	9.34828e-12	4.49687e-10	-8.55009
chr2	74584376	74584625	9.50628e-12	4.56704e-10	-7.28095
chr17	34048751	34049000	9.84183e-12	4.72222e-10	10.4879
chr17	6476376	6476625	9.88607e-12	4.73741e-10	-7.79379
chr9	58094751	58095000	1.00314e-11	4.80097e-10	5.06241
chr13	62814001	62814250	1.00558e-11	4.80653e-10	-13.4051
chr13	23487376	23487625	1.03637e-11	4.94741e-10	-15.9529
chr7	51794251	51794500	1.04208e-11	4.96838e-10	15.9146
chr5	38217626	38217875	1.04408e-11	4.9716e-10	-10.5419
chr14	67854751	67855000	1.0557e-11	5.02061e-10	-8.80889
chr14	90298001	90298250	1.07705e-11	5.11566e-10	-11.3877
chr3	105804251	105804500	1.07924e-11	5.11963e-10	-7.17308
chr3	54986501	54986750	1.0847e-11	5.13906e-10	-20.8053
chr4	82184126	82184375	1.092e-11	5.16714e-10	-6.8027
chr5	21181501	21181750	1.09983e-11	5.19764e-10	6.27203
chr1	120961501	120961750	1.10405e-11	5.21108e-10	8.02978
chr8	81014251	81014500	1.11478e-11	5.25514e-10	14.6527
chr11	102963626	102963875	1.13651e-11	5.35085e-10	-4.24101
chr14	4175126	4175375	1.15305e-11	5.42196e-10	5.17485
chr12	60196501	60196750	1.16638e-11	5.47781e-10	-14.9211
chr7	28669001	28669250	1.18555e-11	5.56089e-10	-21.6719
chr13	55936751	55937000	1.1902e-11	5.57575e-10	-12.5477
chr8	73032126	73032375	1.1926e-11	5.58006e-10	15.2228
chr18	10325751	10326000	1.26343e-11	5.89747e-10	-10.3073
chr10	118892126	118892375	1.26357e-11	5.89747e-10	-9.17201
chrX	166424876	166425125	1.2845e-11	5.98773e-10	3.50702
chr18	37091251	37091500	1.33145e-11	6.19893e-10	-8.6284
chr8	56201501	56201750	1.41267e-11	6.56894e-10	-4.63173
chr12	84962001	84962250	1.47507e-11	6.85065e-10	5.18713
chr3	49560001	49560250	1.53404e-11	7.11574e-10	-11.5796
chr14	20144376	20144625	1.53668e-11	7.11922e-10	-19.0869
chr2	173411876	173412125	1.55244e-11	7.18343e-10	-3.87131
chr11	7114376	7114625	1.57242e-11	7.26695e-10	-8.07813
chr3	51440501	51440750	1.59999e-11	7.38527e-10	-19.8564
chr14	4438376	4438625	1.64362e-11	7.5774e-10	-4.61007
chr5	22230251	22230500	1.70067e-11	7.83081e-10	-19.9744
chr17	6493376	6493625	1.78208e-11	8.19564e-10	-7.19396
chrX	166427001	166427250	1.78956e-11	8.22004e-10	6.15526
chr8	19982376	19982625	1.81928e-11	8.34634e-10	-6.78217
chr3	144412626	144412875	1.87978e-11	8.61343e-10	-13.071
chr4	122963751	122964000	1.89062e-11	8.65257e-10	14.0033
chr17	35400876	35401125	1.95408e-11	8.93216e-10	-4.33737
chr17	39981001	39981250	2.01471e-11	9.1981e-10	0.905703
chr6	55067251	55067500	2.03166e-11	9.26429e-10	-11.6711
chr7	29996626	29996875	2.03719e-11	9.27828e-10	-14.4232
chr1	89206126	89206375	2.048e-11	9.30498e-10	-18.4801
chr1	94968251	94968500	2.04591e-11	9.30498e-10	-18.3837
chr15	102794376	102794625	2.08291e-11	9.45221e-10	-8.5396
chr10	69444501	69444750	2.09069e-11	9.47607e-10	4.70984
chr2	165671001	165671250	2.11382e-11	9.56941e-10	18.3795
chr19	54121001	54121250	2.16923e-11	9.80846e-10	-8.65882
chr18	61371376	61371625	2.18388e-11	9.86286e-10	-8.86147
chr2	31613876	31614125	2.30436e-11	1.03945e-09	-15.1335
chr11	64333626	64333875	2.37825e-11	1.0715e-09	-17.6004
chr18	47530626	47530875	2.4307e-11	1.09382e-09	-21.0783
chr9	20189251	20189500	2.43499e-11	1.09444e-09	-9.25907
chr2	37632251	37632500	2.44508e-11	1.09767e-09	-12.5867
chr7	28113126	28113375	2.46398e-11	1.10484e-09	10.3761
chr5	125241501	125241750	2.5052e-11	1.12198e-09	-16.4595
chr4	151544751	151545000	2.52068e-11	1.12758e-09	7.46043
chr14	62308126	62308375	2.59924e-11	1.16134e-09	-7.82014
chr7	144512251	144512500	2.6354e-11	1.1761e-09	-15.4217
chr9	88416251	88416500	2.72345e-11	1.21396e-09	8.54218
chr11	96178126	96178375	2.76588e-11	1.23141e-09	-22.7655
chr17	78891376	78891625	2.77278e-11	1.23303e-09	-13.5448
chr11	59777501	59777750	2.78766e-11	1.23818e-09	-7.82476
chr7	56892251	56892500	2.83261e-11	1.25667e-09	-11.065
chr11	94361126	94361375	2.88342e-11	1.2777e-09	-6.30867
chr5	101340751	101341000	2.97985e-11	1.31783e-09	-11.3433
chr16	91114751	91115000	2.98098e-11	1.31783e-09	-8.9985
chr9	77864251	77864500	3.01318e-11	1.33051e-09	-23.0528
chr11	48567126	48567375	3.03886e-11	1.34027e-09	-18.7718
chr2	147192001	147192250	3.04369e-11	1.34083e-09	-12.6834
chr10	79756626	79756875	3.06546e-11	1.34885e-09	8.72227
chr13	20277126	20277375	3.29108e-11	1.44643e-09	7.7348
chr17	65890126	65890375	3.3218e-11	1.45823e-09	-12.5843
chr18	37090376	37090625	3.37069e-11	1.47797e-09	-14.6426
chr14	31989751	31990000	3.41685e-11	1.49647e-09	9.07468
chr15	75933876	75934125	3.46318e-11	1.515e-09	-14.2521
chr10	80101001	80101250	3.48736e-11	1.52381e-09	19.1365
chr9	88614876	88615125	3.54051e-11	1.54524e-09	-13.0605
chr14	31952001	31952250	3.55842e-11	1.55126e-09	7.98562
chr11	7114751	7115000	3.57037e-11	1.55467e-09	-7.57422
chr13	95643001	95643250	3.65453e-11	1.58948e-09	-6.43865
chr5	102076126	102076375	3.74986e-11	1.62839e-09	-18.5889
chr12	20202126	20202375	3.75265e-11	1.62839e-09	-2.00508
chr17	6475126	6475375	3.81292e-11	1.65264e-09	-12.5894
chr9	81525626	81525875	3.82551e-11	1.65619e-09	-9.55433
chr2	167268751	167269000	3.88626e-11	1.68056e-09	20.7256
chr17	36364001	36364250	3.90497e-11	1.68671e-09	-12.2236
chr17	26644001	26644250	3.95516e-11	1.70644e-09	12.3717
chr17	35561751	35562000	3.96689e-11	1.70954e-09	-6.841
chr12	40743626	40743875	4.00137e-11	1.72243e-09	9.45071
chrX	151740501	151740750	4.02887e-11	1.73229e-09	-21.5395
chr11	61025751	61026000	4.0718e-11	1.74875e-09	-11.7296
chr16	8623626	8623875	4.09119e-11	1.75508e-09	-14.7397
chr13	23405251	23405500	4.1003e-11	1.75698e-09	-8.47844
chr14	4286126	4286375	4.22047e-11	1.80642e-09	-5.59477
chr4	21806376	21806625	4.37656e-11	1.8711e-09	-7.41091
chr8	126278126	126278375	4.38957e-11	1.87453e-09	7.75418
chr18	78320751	78321000	4.48166e-11	1.9117e-09	-16.6767
chr4	151707751	151708000	4.49089e-11	1.91347e-09	11.9629
chr8	109963126	109963375	4.64581e-11	1.97724e-09	13.1942
chr13	36059876	36060125	4.67882e-11	1.98904e-09	-7.64069
chr2	69604126	69604375	5.253e-11	2.23061e-09	-21.3723
chr19	14501001	14501250	5.34671e-11	2.26785e-09	-13.9001
chr18	78108876	78109125	5.57408e-11	2.36163e-09	-13.7535
chr12	12943876	12944125	5.5961e-11	2.36829e-09	8.62657
chr4	145713876	145714125	5.82843e-11	2.46385e-09	-8.06807
chr1	122496626	122496875	5.90264e-11	2.49243e-09	-9.92549
chr2	11211751	11212000	6.01723e-11	2.53796e-09	-16.3459
chr18	37171626	37171875	6.27889e-11	2.64537e-09	-16.3567
chr4	141034876	141035125	6.31351e-11	2.65698e-09	11.8731
chr14	44503376	44503625	6.39259e-11	2.68552e-09	-11.0314
chr4	21806501	21806750	6.39558e-11	2.68552e-09	-5.87928
chr5	114150751	114151000	6.54838e-11	2.74661e-09	15.2936
chr3	96144626	96144875	6.71547e-11	2.81357e-09	-7.03781
chr12	89226626	89226875	6.82478e-11	2.85618e-09	-5.71164
chr8	73292501	73292750	6.9058e-11	2.88689e-09	9.13747
chr12	106460876	106461125	7.00957e-11	2.92702e-09	8.55821
chr7	147126751	147127000	7.17818e-11	2.99411e-09	9.42059
chr5	136387251	136387500	7.2509e-11	3.02109e-09	23.6591
chr8	94882751	94883000	7.35309e-11	3.06029e-09	-3.38454
chr11	107781251	107781500	7.50671e-11	3.12077e-09	-21.092
chr10	84220001	84220250	7.56988e-11	3.14356e-09	-7.86863
chr5	106160876	106161125	7.82324e-11	3.2452e-09	-12.4146
chr3	96145001	96145250	8.02268e-11	3.32427e-09	-11.2579
chr2	115686126	115686375	8.07874e-11	3.34382e-09	-5.91349
chr14	103749376	103749625	8.13181e-11	3.36209e-09	-14.9448
chr13	23677501	23677750	8.18427e-11	3.38007e-09	-2.19503
chr8	66845751	66846000	8.42779e-11	3.47683e-09	5.50212
chr3	96125876	96126125	8.47068e-11	3.4907e-09	-12.0535
chr18	37100251	37100500	8.58257e-11	3.53294e-09	-9.85079
chr6	47689876	47690125	8.70166e-11	3.57806e-09	7.57122
chr5	136387126	136387375	8.75471e-11	3.59595e-09	22.962
chr11	19879501	19879750	8.85649e-11	3.63379e-09	14.0507
chr3	38787251	38787500	8.92963e-11	3.65981e-09	-15.9432
chr5	75539126	75539375	9.01358e-11	3.68619e-09	-9.89929
chr17	39980876	39981125	9.00987e-11	3.68619e-09	0.947251
chr17	35577001	35577250	9.08201e-11	3.71015e-09	-6.40897
chr8	26962251	26962500	9.09394e-11	3.711e-09	-16.947
chr13	28349376	28349625	9.56366e-11	3.89424e-09	-15.3132
chr4	58923876	58924125	9.55559e-11	3.89424e-09	-9.64023
chr7	91234251	91234500	9.62071e-11	3.91324e-09	-14.2146
chr10	31090001	31090250	9.94175e-11	4.03946e-09	-8.47762
chr14	78975751	78976000	9.95354e-11	4.03989e-09	-22.5008
chr13	96374001	96374250	1.00305e-10	4.06675e-09	11.8392
chr5	64632126	64632375	1.0193e-10	4.1282e-09	14.6857
chr14	8077376	8077625	1.03218e-10	4.17355e-09	-3.51233
chr17	39982876	39983125	1.03272e-10	4.17355e-09	0.651548
chr19	58151376	58151625	1.03549e-10	4.18029e-09	-16.6518
chr10	74182001	74182250	1.07092e-10	4.31867e-09	7.59639
chr1	162919501	162919750	1.08353e-10	4.36485e-09	-19.5986
chr18	64498251	64498500	1.09118e-10	4.39096e-09	-7.36604
chr14	58692876	58693125	1.12064e-10	4.5047e-09	-9.05589
chr10	69444626	69444875	1.13097e-10	4.54139e-09	6.23208
chr2	71173126	71173375	1.14735e-10	4.60224e-09	13.0482
chr17	35299126	35299375	1.16889e-10	4.68367e-09	12.0003
chr7	133835876	133836125	1.17376e-10	4.69819e-09	10.47
chr16	88682751	88683000	1.17564e-10	4.70073e-09	-16.2242
chr11	84335501	84335750	1.18708e-10	4.74142e-09	-13.9928
chrX	100684751	100685000	1.20291e-10	4.79957e-09	-17.6071
chr5	38214126	38214375	1.22555e-10	4.8847e-09	-10.2225
chr5	143666251	143666500	1.23013e-10	4.89777e-09	16.0697
chr18	37099251	37099500	1.23836e-10	4.92535e-09	-5.12301
chr10	80644876	80645125	1.25136e-10	4.97179e-09	16.1944
chr1	122496751	122497000	1.27836e-10	5.0722e-09	-9.52684
chr9	91262251	91262500	1.27932e-10	5.0722e-09	-7.70984
chr19	4787626	4787875	1.28236e-10	5.07891e-09	10.2507
chr18	35813126	35813375	1.3059e-10	5.16671e-09	-9.33724
chr5	117798251	117798500	1.32403e-10	5.23295e-09	-19.1142
chr5	98595251	98595500	1.34093e-10	5.29416e-09	-20.1357
chr4	134976001	134976250	1.35379e-10	5.33935e-09	5.10385
chr4	143002751	143003000	1.36517e-10	5.37862e-09	-11.2556
chr15	97036876	97037125	1.36785e-10	5.38353e-09	-16.4769
chr15	6859126	6859375	1.36937e-10	5.38388e-09	20.9325
chr8	46880376	46880625	1.38263e-10	5.43036e-09	-19.4336
chr14	90298126	90298375	1.39496e-10	5.47307e-09	-16.6325
chr17	71343876	71344125	1.40457e-10	5.50504e-09	16.1658
chr12	111517751	111518000	1.42901e-10	5.59437e-09	-9.33327
chr14	21675376	21675625	1.43089e-10	5.59437e-09	-7.79247
chr12	20421126	20421375	1.43182e-10	5.59437e-09	-2.4059
chr5	27144251	27144500	1.46264e-10	5.70887e-09	-9.25595
chr1	78196876	78197125	1.47171e-10	5.73832e-09	-8.60131
chr12	12944126	12944375	1.47609e-10	5.74944e-09	4.62334
chr8	32142251	32142500	1.51659e-10	5.90112e-09	-19.7595
chr11	98832376	98832625	1.58252e-10	6.15127e-09	17.1023
chr4	134707251	134707500	1.58804e-10	6.16003e-09	-16.2683
chr17	23674751	23675000	1.58728e-10	6.16003e-09	-11.0595
chr18	37100126	37100375	1.69926e-10	6.58465e-09	-12.34
chr19	5803001	5803250	1.71003e-10	6.61961e-09	4.90922
chr10	68674751	68675000	1.72217e-10	6.65976e-09	-8.52387
chr8	121971626	121971875	1.75151e-10	6.76624e-09	-7.81573
chrX	166419626	166419875	1.82416e-10	7.03969e-09	7.21672
chr11	3036876	3037125	1.83918e-10	7.0898e-09	-7.73761
chr2	163029251	163029500	1.84279e-10	7.0898e-09	-5.79691
chr8	42048876	42049125	1.84277e-10	7.0898e-09	3.76875
chr15	78993751	78994000	1.88111e-10	7.22983e-09	-6.21092
chr5	136384376	136384625	1.9109e-10	7.33684e-09	17.5514
chr19	48012501	48012750	1.93011e-10	7.40304e-09	-10.5915
chr5	98759376	98759625	1.9377e-10	7.42461e-09	-15.1676
chr4	127003376	127003625	1.95926e-10	7.49959e-09	11.9354
chr19	43459626	43459875	2.02586e-10	7.7407e-09	-6.96834
chr14	29322251	29322500	2.02636e-10	7.7407e-09	-6.89781
chr13	114404876	114405125	2.07406e-10	7.9149e-09	10.1709
chr5	64632251	64632500	2.10156e-10	8.01169e-09	16.2843
chr1	173008251	173008500	2.10771e-10	8.02705e-09	-5.67214
chr12	3930251	3930500	2.12739e-10	8.09381e-09	-15.8518
chr1	63246876	63247125	2.18812e-10	8.31645e-09	14.3197
chr2	122126751	122127000	2.19143e-10	8.32065e-09	-11.0578
chr9	91278751	91279000	2.23878e-10	8.49187e-09	-12.9901
chr5	122422876	122423125	2.29294e-10	8.68855e-09	-11.7752
chr18	64498126	64498375	2.33095e-10	8.82367e-09	-10.5378
chr7	73335376	73335625	2.33394e-10	8.82615e-09	-11.0861
chr14	31989876	31990125	2.33763e-10	8.83124e-09	10.141
chr16	30692126	30692375	2.34155e-10	8.83719e-09	10.5994
chr14	8076001	8076250	2.40655e-10	9.07338e-09	-2.11457
chr5	135825876	135826125	2.4367e-10	9.17789e-09	-14.797
chr17	66073501	66073750	2.49724e-10	9.3965e-09	6.35296
chr18	47593126	47593375	2.51094e-10	9.43865e-09	-12.7917
chr1	87943626	87943875	2.51619e-10	9.44892e-09	-14.9003
chr18	37891876	37892125	2.58306e-10	9.68215e-09	-15.9205
chr12	89226751	89227000	2.58343e-10	9.68215e-09	-6.70724
chr8	130881876	130882125	2.5999e-10	9.73416e-09	-11.0604
chr2	33500251	33500500	2.7076e-10	1.01273e-08	-18.3458
chr5	120889376	120889625	2.8339e-10	1.05892e-08	-10.5101
chr10	84219876	84220125	2.84013e-10	1.0602e-08	-7.60237
chr2	168751876	168752125	3.05096e-10	1.13777e-08	11.7544
chr17	27462376	27462625	3.05411e-10	1.13782e-08	-19.0182
chr11	3050376	3050625	3.08622e-10	1.14865e-08	-5.32036
chr8	128128376	128128625	3.15096e-10	1.17159e-08	10.8617
chr3	107671251	107671500	3.27863e-10	1.21785e-08	-19.4643
chr7	7327001	7327250	3.36964e-10	1.25042e-08	-14.8835
chr6	3132626	3132875	3.41328e-10	1.26537e-08	-8.71524
chr5	75547376	75547625	3.50109e-10	1.29665e-08	-9.67358
chr13	23362501	23362750	3.67399e-10	1.35802e-08	-12.3232
chr8	8620626	8620875	3.67252e-10	1.35802e-08	6.96766
chr18	75522876	75523125	3.70497e-10	1.36812e-08	10.3386
chr8	89993376	89993625	3.72983e-10	1.37595e-08	-12.5118
chr13	66815751	66816000	3.8147e-10	1.40588e-08	-9.94864
chr6	71189501	71189750	3.9478e-10	1.45352e-08	-15.438
chr10	80101251	80101500	4.13216e-10	1.51991e-08	10.4806
chr13	23377251	23377500	4.16216e-10	1.52945e-08	-16.2185
chr18	7548876	7549125	4.16961e-10	1.53069e-08	-20.4455
chr12	109555126	109555375	4.22452e-10	1.54934e-08	-13.8969
chr19	45750376	45750625	4.23698e-10	1.5524e-08	-6.30823
chr5	104166501	104166750	4.27258e-10	1.56392e-08	12.2163
chr11	99794126	99794375	4.34711e-10	1.58966e-08	-18.1682
chr11	3035626	3035875	4.40016e-10	1.6075e-08	-10.1474
chr8	125865376	125865625	4.42403e-10	1.61465e-08	9.45565
chr15	102840001	102840250	4.59811e-10	1.67656e-08	-4.21641
chr11	99794251	99794500	4.69142e-10	1.70893e-08	-16.9534
chr8	110134751	110135000	4.80681e-10	1.74927e-08	10.777
chr14	4286001	4286250	4.92291e-10	1.78979e-08	-4.81092
chr15	98725251	98725500	5.14583e-10	1.86903e-08	-5.75841
chr2	165780501	165780750	5.20684e-10	1.88937e-08	9.03162
chr17	39980751	39981000	5.23525e-10	1.89785e-08	0.951353
chr10	119567501	119567750	5.28488e-10	1.914e-08	-16.5919
chr19	45299626	45299875	5.35005e-10	1.93574e-08	-15.069
chr1	64782251	64782500	5.39023e-10	1.94841e-08	4.80391
chr7	29163126	29163375	5.48428e-10	1.9805e-08	7.29005
chr1	157590376	157590625	5.68779e-10	2.05203e-08	-9.6977
chr17	84428126	84428375	5.70911e-10	2.05775e-08	-8.14931
chr7	29163001	29163250	5.74644e-10	2.06923e-08	7.46924
chr14	122772751	122773000	5.81999e-10	2.09371e-08	-9.62538
chr17	39982001	39982250	5.91378e-10	2.12542e-08	0.847341
chr2	173411626	173411875	5.95145e-10	2.13692e-08	-2.80985
chr14	121435876	121436125	5.98355e-10	2.1464e-08	-10.208
chr15	97154001	97154250	6.12227e-10	2.19407e-08	-8.89461
chr14	67486751	67487000	6.31364e-10	2.2605e-08	-8.6297
chr9	44418376	44418625	6.43777e-10	2.30276e-08	12.0734
chr3	121026376	121026625	6.46476e-10	2.31021e-08	7.97177
chr19	9911251	9911500	6.57573e-10	2.34764e-08	-3.52149
chrX	166419876	166420125	6.60217e-10	2.35485e-08	7.09887
chr18	37128876	37129125	6.70818e-10	2.3904e-08	-12.6637
chr2	104968501	104968750	6.72889e-10	2.39551e-08	-5.73541
chr14	49747251	49747500	6.73934e-10	2.39697e-08	12.6567
chr14	79131001	79131250	6.79543e-10	2.41463e-08	-3.88763
chr9	104021001	104021250	6.81932e-10	2.42084e-08	-15.0794
chr5	102095751	102096000	6.86249e-10	2.43387e-08	-15.381
chr7	7162501	7162750	6.93089e-10	2.45582e-08	-5.43255
chr15	96373876	96374125	6.94702e-10	2.45922e-08	-14.352
chr19	11239751	11240000	7.06911e-10	2.50009e-08	-16.6495
chr11	114684001	114684250	7.11215e-10	2.51295e-08	-13.522
chr10	85208501	85208750	7.52482e-10	2.65627e-08	-17.8917
chr11	118908376	118908625	7.85857e-10	2.77149e-08	-8.93501
chr14	84847001	84847250	7.97151e-10	2.80869e-08	-9.2527
chr8	124374626	124374875	7.98432e-10	2.81057e-08	8.74656
chr2	9810626	9810875	8.28962e-10	2.91531e-08	-7.8802
chrX	98891501	98891750	8.49834e-10	2.98593e-08	-7.70502
chr4	94265876	94266125	8.7303e-10	3.06457e-08	12.9776
chr17	35531001	35531250	8.82055e-10	3.09337e-08	-9.85445
chr2	74585251	74585500	8.97785e-10	3.14561e-08	-12.6999
chr18	37128626	37128875	9.00658e-10	3.15274e-08	-10.0427
chr7	53682751	53683000	9.07807e-10	3.17481e-08	-16.2524
chr16	8623751	8624000	9.11754e-10	3.18566e-08	-16.1287
chr2	152611501	152611750	9.1592e-10	3.19725e-08	17.4262
chr5	136365001	136365250	9.27914e-10	3.23612e-08	6.44365
chr1	173008126	173008375	1.00332e-09	3.49587e-08	-6.19612
chr6	3133001	3133250	1.00861e-09	3.51106e-08	-6.27072
chr11	61229876	61230125	1.01273e-09	3.52213e-08	-9.01488
chr3	94168126	94168375	1.01705e-09	3.53389e-08	-10.3422
chr6	89046001	89046250	1.08096e-09	3.74805e-08	-17.376
chr15	5192626	5192875	1.08167e-09	3.74805e-08	-6.83146
chr3	101969251	101969500	1.08136e-09	3.74805e-08	7.87548
chr11	88665001	88665250	1.1061e-09	3.82919e-08	6.19684
chr11	62478501	62478750	1.11882e-09	3.86965e-08	14.8496
chr12	3930126	3930375	1.14035e-09	3.94049e-08	-16.3529
chr13	114649626	114649875	1.14588e-09	3.95598e-08	5.79275
chr9	110868126	110868375	1.14772e-09	3.9587e-08	5.21447
chr7	25260251	25260500	1.15061e-09	3.96506e-08	-16.2358
chr7	25866126	25866375	1.16195e-09	4.00046e-08	9.41558
chr6	85026501	85026750	1.16423e-09	4.00466e-08	13.7287
chr3	72860626	72860875	1.17199e-09	4.024e-08	-7.91373
chr10	79858001	79858250	1.17149e-09	4.024e-08	7.2942
chr10	74182126	74182375	1.17366e-09	4.02607e-08	7.98266
chr19	45392001	45392250	1.17925e-09	4.04157e-08	7.48757
chr15	98917626	98917875	1.18193e-09	4.04706e-08	-15.4405
chr6	137103751	137104000	1.19421e-09	4.08539e-08	6.78765
chr13	91026126	91026375	1.21297e-09	4.1458e-08	-9.38123
chr13	23377126	23377375	1.22597e-09	4.18645e-08	-15.7104
chr1	122501626	122501875	1.22793e-09	4.18933e-08	-13.3137
chr17	35530876	35531125	1.22962e-09	4.1913e-08	-10.4883
chr12	57630126	57630375	1.23304e-09	4.19917e-08	-9.67956
chr3	96144751	96145000	1.25926e-09	4.28457e-08	-7.53055
chr10	80656626	80656875	1.26354e-09	4.29525e-08	-13.8418
chr10	80641251	80641500	1.27554e-09	4.33213e-08	11.5529
chr14	8075876	8076125	1.28934e-09	4.37508e-08	-2.0215
chr6	125113126	125113375	1.3186e-09	4.47034e-08	10.1216
chr9	105546751	105547000	1.33552e-09	4.52361e-08	8.84594
chr17	36248126	36248375	1.34375e-09	4.54739e-08	-1.85436
chr9	3199626	3199875	1.34822e-09	4.55843e-08	-11.9636
chr4	88431626	88431875	1.35407e-09	4.5741e-08	-2.06111
chr11	59777626	59777875	1.35992e-09	4.58976e-08	-5.79263
chr4	41780876	41781125	1.36494e-09	4.60259e-08	-6.70316
chr11	3027501	3027750	1.37515e-09	4.63285e-08	-5.31397
chr17	36247626	36247875	1.38696e-09	4.66848e-08	-6.28719
chr5	140026001	140026250	1.38828e-09	4.66875e-08	-10.9572
chr18	37923251	37923500	1.38994e-09	4.67014e-08	4.96532
chrX	70459626	70459875	1.42303e-09	4.77707e-08	-18.7267
chr17	57024501	57024750	1.4355e-09	4.81463e-08	10.4344
chr6	58492751	58493000	1.44282e-09	4.83488e-08	-9.32159
chr14	23627501	23627750	1.44759e-09	4.84655e-08	-10.6342
chr5	120731251	120731500	1.50825e-09	5.04515e-08	-10.7941
chr9	118077876	118078125	1.53395e-09	5.12657e-08	-16.4749
chr13	23405126	23405375	1.54582e-09	5.16168e-08	-7.03204
chr7	77502751	77503000	1.57213e-09	5.24488e-08	-12.0824
chr14	106081126	106081375	1.6199e-09	5.39946e-08	-8.4556
chr19	9357876	9358125	1.68251e-09	5.60319e-08	-13.0021
chr5	122422751	122423000	1.70126e-09	5.65811e-08	-16.2225
chr18	37113626	37113875	1.70201e-09	5.65811e-08	-4.36498
chr12	57782501	57782750	1.73582e-09	5.76543e-08	-10.741
chr2	165421126	165421375	1.74075e-09	5.77672e-08	-13.9464
chr10	5977126	5977375	1.75699e-09	5.82546e-08	14.2851
chr17	34048626	34048875	1.77668e-09	5.88557e-08	10.7996
chr17	57024376	57024625	1.78352e-09	5.90303e-08	10.1474
chr14	119216001	119216250	1.85123e-09	6.12178e-08	-21.6996
chr14	6092376	6092625	1.92909e-09	6.37363e-08	-3.60996
chr1	120973751	120974000	1.97156e-09	6.50767e-08	7.25504
chr5	110534126	110534375	1.97311e-09	6.50767e-08	11.1439
chr14	79131126	79131375	2.14612e-09	7.07211e-08	-2.21809
chr7	38558501	38558750	2.19356e-09	7.2221e-08	-8.29236
chr4	57447876	57448125	2.20065e-09	7.23592e-08	-18.0703
chr17	6475626	6475875	2.2016e-09	7.23592e-08	-1.47379
chr5	116318876	116319125	2.21853e-09	7.2852e-08	18.6839
chr16	91228501	91228750	2.24083e-09	7.35055e-08	-16.1267
chr1	36160376	36160625	2.24233e-09	7.35055e-08	11.9879
chr11	118906376	118906625	2.26861e-09	7.43025e-08	-12.3478
chr4	119193876	119194125	2.27592e-09	7.44656e-08	-16.7857
chr2	25433626	25433875	2.27755e-09	7.44656e-08	-8.48321
chr7	25370626	25370875	2.31776e-09	7.57146e-08	-6.02533
chr11	35655376	35655625	2.35967e-09	7.7017e-08	14.4548
chr13	48761001	48761250	2.37675e-09	7.7507e-08	-10.1657
chr5	102317126	102317375	2.43588e-09	7.93669e-08	6.07706
chr18	8418751	8419000	2.45409e-09	7.9891e-08	-14.1612
chr1	183853626	183853875	2.46463e-09	8.01648e-08	4.60982
chr7	13709001	13709250	2.48986e-09	8.09155e-08	-3.66385
chr9	104021126	104021375	2.51471e-09	8.16526e-08	-15.515
chr4	102243501	102243750	2.52892e-09	8.20433e-08	-13.1374
chr11	77719626	77719875	2.55777e-09	8.29079e-08	4.74692
chr14	19261251	19261500	2.56221e-09	8.29805e-08	-13.2124
chr5	134742376	134742625	2.62246e-09	8.48585e-08	14.8928
chr11	88664876	88665125	2.62753e-09	8.49497e-08	5.60022
chr13	23487626	23487875	2.63087e-09	8.4985e-08	-4.15166
chr16	23179751	23180000	2.67534e-09	8.63474e-08	-12.4762
chr18	86881251	86881500	2.7625e-09	8.9084e-08	-8.4182
chr3	89084251	89084500	2.76702e-09	8.91534e-08	-4.2332
chr2	168305501	168305750	2.77807e-09	8.9433e-08	-21.8947
chr12	85983126	85983375	2.82618e-09	9.0904e-08	-8.04613
chr12	20202001	20202250	2.848e-09	9.15279e-08	-2.49315
chr5	67491876	67492125	2.93751e-09	9.43238e-08	-11.6193
chr6	47690251	47690500	2.98046e-09	9.56216e-08	2.48645
chr19	6376251	6376500	2.98807e-09	9.57842e-08	11.6449
chr3	129764501	129764750	3.02591e-09	9.69146e-08	-11.7084
chr18	37179876	37180125	3.0437e-09	9.73188e-08	-3.15643
chr4	133674376	133674625	3.04176e-09	9.73188e-08	9.81107
chr3	102950501	102950750	3.13627e-09	1.00194e-07	3.8067
chr16	42955751	42956000	3.16139e-09	1.0091e-07	-8.23329
chr14	120256501	120256750	3.17276e-09	1.01188e-07	-21.4222
chr14	4959251	4959500	3.18909e-09	1.01622e-07	-5.14253
chr8	123255626	123255875	3.20035e-09	1.01895e-07	-16.3244
chr12	58644251	58644500	3.21177e-09	1.02172e-07	-10.463
chr19	44834876	44835125	3.24268e-09	1.03069e-07	-4.88559
chr18	37171876	37172125	3.27229e-09	1.03922e-07	-7.00482
chr1	33796251	33796500	3.2752e-09	1.03927e-07	10.113
chr10	13284501	13284750	3.29275e-09	1.04396e-07	-15.456
chr7	26181751	26182000	3.30105e-09	1.04571e-07	14.8858
chr2	9810751	9811000	3.36313e-09	1.06448e-07	-8.01465
chr8	98134751	98135000	3.37525e-09	1.06742e-07	-15.9004
chr16	16197626	16197875	3.44442e-09	1.08838e-07	-15.8492
chr5	43744751	43745000	3.46209e-09	1.09305e-07	-14.0121
chr2	77009876	77010125	3.46864e-09	1.0942e-07	8.05652
chr17	46683251	46683500	3.48533e-09	1.09854e-07	-9.57039
chr9	95305251	95305500	3.53218e-09	1.11238e-07	-14.36
chr5	21181626	21181875	3.59379e-09	1.13083e-07	5.56795
chr11	45642501	45642750	3.72987e-09	1.17268e-07	-16.8447
chr1	58709626	58709875	3.77404e-09	1.18557e-07	-9.90834
chr19	45304626	45304875	3.78874e-09	1.1892e-07	-6.48185
chr4	132289501	132289750	3.7971e-09	1.19083e-07	6.35381
chr2	165780376	165780625	3.80239e-09	1.1915e-07	9.03026
chr7	4959751	4960000	3.83328e-09	1.20018e-07	18.3311
chr2	158439876	158440125	3.99071e-09	1.24843e-07	-12.4802
chr2	29051126	29051375	4.00134e-09	1.25072e-07	-10.2108
chr11	116953376	116953625	4.02442e-09	1.25627e-07	8.67159
chr17	27061126	27061375	4.02579e-09	1.25627e-07	15.9922
chr17	26205376	26205625	4.15667e-09	1.29604e-07	-4.26963
chr7	134358251	134358500	4.19719e-09	1.30759e-07	9.90041
chr10	69652001	69652250	4.20816e-09	1.30993e-07	6.77943
chr7	29525001	29525250	4.22494e-09	1.31406e-07	7.18157
chr6	37756126	37756375	4.32323e-09	1.34353e-07	-22.1209
chr17	71323626	71323875	4.34456e-09	1.34904e-07	10.196
chr2	35957626	35957875	4.42492e-09	1.37286e-07	-12.2942
chr6	55067376	55067625	4.51e-09	1.39811e-07	-10.6734
chr4	133674501	133674750	4.51378e-09	1.39813e-07	9.41899
chr9	118787751	118788000	4.59256e-09	1.42136e-07	-19.2717
chr19	58151501	58151750	4.61268e-09	1.42642e-07	-12.627
chr1	167633001	167633250	4.6607e-09	1.44008e-07	-15.8793
chr19	9910876	9911125	4.67919e-09	1.44461e-07	-9.90152
chr1	91838126	91838375	4.74862e-09	1.46485e-07	-7.48256
chr8	73292626	73292875	4.80329e-09	1.4805e-07	9.83272
chr13	114396501	114396750	4.83689e-09	1.48964e-07	6.46456
chr18	58856626	58856875	4.88956e-09	1.50463e-07	-17.1628
chr12	60196626	60196875	4.89771e-09	1.5059e-07	-12.8234
chr11	78315001	78315250	4.94151e-09	1.51813e-07	-15.3945
chr9	71449626	71449875	4.95395e-09	1.52071e-07	-16.2004
chr9	63986876	63987125	5.19216e-09	1.59254e-07	3.76635
chr18	37091376	37091625	5.19775e-09	1.59296e-07	-8.28407
chr5	38217501	38217750	5.28904e-09	1.61962e-07	-5.49301
chr14	79126001	79126250	5.30945e-09	1.62454e-07	3.85352
chr11	61025626	61025875	5.31444e-09	1.62475e-07	-9.6454
chr19	45304751	45305000	5.42999e-09	1.65873e-07	-8.68141
chr17	35972001	35972250	5.43596e-09	1.65921e-07	7.22579
chr8	49321251	49321500	5.45662e-09	1.66417e-07	-12.6648
chr5	74095501	74095750	5.561e-09	1.69326e-07	-15.5698
chr4	145261001	145261250	5.55991e-09	1.69326e-07	-4.60147
chr9	65246376	65246625	5.60024e-09	1.70383e-07	-7.92078
chr5	124953501	124953750	5.6136e-09	1.70652e-07	9.79215
chr2	104968376	104968625	5.85167e-09	1.77745e-07	-4.4306
chr4	132358001	132358250	5.86177e-09	1.77909e-07	4.70779
chr12	20820626	20820875	5.91269e-09	1.7931e-07	-12.763
chr9	77894751	77895000	5.95401e-09	1.80418e-07	7.15552
chr12	21118751	21119000	5.97523e-09	1.80915e-07	-16.3123
chr7	28668876	28669125	6.02321e-09	1.82221e-07	-18.5476
chr11	76211376	76211625	6.0889e-09	1.84061e-07	-5.74418
chr10	85194501	85194750	6.09614e-09	1.84132e-07	-14.8605
chr4	125747376	125747625	6.1234e-09	1.84807e-07	-11.3667
chr17	35576251	35576500	6.16285e-09	1.85849e-07	-2.12101
chr10	99104501	99104750	6.23814e-09	1.87969e-07	-8.98746
chr1	64782126	64782375	6.32496e-09	1.90432e-07	4.81746
chr11	3050251	3050500	6.70937e-09	2.01845e-07	-3.93292
chr11	43398751	43399000	6.77451e-09	2.03642e-07	13.9734
chr1	9958376	9958625	6.90381e-09	2.07363e-07	-5.08754
chr10	79844751	79845000	6.96988e-09	2.09181e-07	11.985
chr10	19568876	19569125	7.05099e-09	2.11151e-07	-8.98063
chr9	96806126	96806375	7.05236e-09	2.11151e-07	-7.13667
chr13	114396376	114396625	7.04469e-09	2.11151e-07	6.53003
chr8	125641876	125642125	7.20633e-09	2.1559e-07	-7.69109
chrX	98891626	98891875	7.23287e-09	2.16212e-07	-7.00755
chr14	67854876	67855125	7.36553e-09	2.20003e-07	-7.47645
chr2	125011876	125012125	7.44396e-09	2.2217e-07	-14.4174
chr17	39981876	39982125	7.49252e-09	2.23442e-07	1.21462
chr13	48754626	48754875	7.57032e-09	2.25584e-07	-10.0038
chr18	33544376	33544625	7.62163e-09	2.26933e-07	-17.7807
chr15	76741626	76741875	7.66949e-09	2.28178e-07	7.9023
chr15	100300126	100300375	7.71408e-09	2.29323e-07	-8.2854
chr15	85651501	85651750	7.74642e-09	2.30103e-07	-10.5415
chr1	40142626	40142875	7.75583e-09	2.30201e-07	-7.63752
chr14	20144251	20144500	7.76977e-09	2.30433e-07	-12.7799
chr8	9770001	9770250	7.83581e-09	2.32209e-07	-17.6944
chr6	6815001	6815250	8.08017e-09	2.39262e-07	-13.6239
chr3	31108126	31108375	8.11624e-09	2.40141e-07	-17.8269
chr4	129576501	129576750	8.12473e-09	2.40204e-07	-12.6189
chr1	87943501	87943750	8.35549e-09	2.46832e-07	-17.007
chr13	48754501	48754750	8.5041e-09	2.51026e-07	-6.23372
chr6	99643751	99644000	8.52119e-09	2.51333e-07	-10.1445
chr18	37166126	37166375	8.54648e-09	2.51882e-07	-10.9163
chr1	180229626	180229875	8.56458e-09	2.52218e-07	-18.0393
chr17	29656501	29656750	8.70012e-09	2.56009e-07	-14.469
chr11	3035501	3035750	8.72025e-09	2.56401e-07	-9.83039
chr5	126015001	126015250	8.76568e-09	2.57536e-07	-12.0133
chr15	100300001	100300250	9.07102e-09	2.66299e-07	-6.28585
chr10	129881751	129882000	9.19261e-09	2.69659e-07	-14.5726
chr19	45820126	45820375	9.3253e-09	2.73338e-07	-7.96464
chr7	128878126	128878375	9.35397e-09	2.73965e-07	-7.16104
chr19	47361626	47361875	9.39415e-09	2.74928e-07	10.4597
chr9	99775376	99775625	9.41532e-09	2.75334e-07	-10.5359
chr5	38214251	38214500	9.4431e-09	2.75932e-07	-9.31532
chr9	20189376	20189625	9.46534e-09	2.76367e-07	-6.28109
chr4	57087001	57087250	9.52557e-09	2.77911e-07	13.0323
chr6	3133501	3133750	9.63683e-09	2.80939e-07	-13.9837
chr19	27293501	27293750	9.67164e-09	2.81736e-07	-5.29319
chr18	37121251	37121500	9.68405e-09	2.81879e-07	-7.13168
chr3	91828376	91828625	9.70295e-09	2.82211e-07	-8.86823
chr8	72901001	72901250	9.84208e-09	2.86037e-07	-6.75932
chr1	94996876	94997125	9.90041e-09	2.87511e-07	-13.5181
chr16	17803376	17803625	9.91585e-09	2.87737e-07	-6.91368
chr13	73406751	73407000	9.98804e-09	2.89609e-07	-16.2813
chr17	39980376	39980625	1.01025e-08	2.92701e-07	1.15108
chr12	58644376	58644625	1.02121e-08	2.9565e-07	-13.5238
chr13	58249876	58250125	1.03082e-08	2.98204e-07	-10.0476
chr7	53922751	53923000	1.03603e-08	2.9948e-07	-13.5574
chr19	53899376	53899625	1.03794e-08	2.99803e-07	-12.6836
chr2	171867376	171867625	1.04629e-08	3.01981e-07	-13.4079
chr4	151759876	151760125	1.0765e-08	3.10463e-07	-19.4187
chr16	17137376	17137625	1.07846e-08	3.10553e-07	-14.2657
chr5	110534251	110534500	1.07834e-08	3.10553e-07	11.1492
chr6	52155251	52155500	1.092e-08	3.14214e-07	-10.8441
chrX	100684876	100685125	1.14733e-08	3.29882e-07	-16.8436
chr9	105546876	105547125	1.15152e-08	3.30832e-07	8.72681
chr1	138567126	138567375	1.15494e-08	3.31441e-07	5.27555
chr8	109963251	109963500	1.1554e-08	3.31441e-07	13.1343
chr3	54614876	54615125	1.16656e-08	3.34388e-07	-13.4749
chr10	119567626	119567875	1.18389e-08	3.39098e-07	-13.1434
chr11	66338626	66338875	1.20156e-08	3.43898e-07	-9.71791
chr1	33896126	33896375	1.20334e-08	3.44145e-07	-16.0709
chr3	14641876	14642125	1.21103e-08	3.46082e-07	-3.77575
chr18	37892001	37892250	1.21755e-08	3.47681e-07	-8.68275
chr11	84340751	84341000	1.22508e-08	3.49566e-07	-8.73316
chr6	52165876	52166125	1.23511e-08	3.52161e-07	-5.07681
chr11	101304751	101305000	1.24447e-08	3.54563e-07	3.73456
chr15	5193001	5193250	1.24753e-08	3.55166e-07	-18.5485
chr14	61274501	61274750	1.25936e-08	3.58263e-07	10.2171
chr12	12944251	12944500	1.27692e-08	3.62985e-07	4.31224
chr12	103938751	103939000	1.29463e-08	3.67741e-07	15.7343
chr7	7327126	7327375	1.30558e-08	3.70573e-07	-12.1003
chr18	51162626	51162875	1.31631e-08	3.73337e-07	-8.76702
chr14	99921001	99921250	1.36405e-08	3.86584e-07	-13.9131
chr19	43675251	43675500	1.38301e-08	3.91664e-07	-17.5973
chr13	72094876	72095125	1.38579e-08	3.92158e-07	-10.7777
chr1	91838001	91838250	1.40435e-08	3.96915e-07	-8.64865
chr15	101006126	101006375	1.40471e-08	3.96915e-07	8.0192
chr9	122076251	122076500	1.41481e-08	3.99469e-07	21.5162
chr1	189431501	189431750	1.44746e-08	4.08075e-07	-11.7632
chr13	73673751	73674000	1.44707e-08	4.08075e-07	-6.56061
chr2	77009751	77010000	1.45329e-08	4.09412e-07	9.33848
chr2	122124376	122124625	1.45787e-08	4.10295e-07	-4.76271
chr4	139170751	139171000	1.4586e-08	4.10295e-07	6.92008
chr10	79858251	79858500	1.47808e-08	4.15463e-07	7.02469
chr18	56838126	56838375	1.498e-08	4.2075e-07	4.49772
chr4	11473126	11473375	1.5083e-08	4.23328e-07	5.26187
chr13	23487751	23488000	1.51693e-08	4.25216e-07	-3.8422
chr8	122090251	122090500	1.51729e-08	4.25216e-07	9.95436
chr2	33424626	33424875	1.51939e-08	4.25487e-07	-10.7967
chr16	92341501	92341750	1.52114e-08	4.25662e-07	-10.7686
chrX	166426876	166427125	1.53527e-08	4.29296e-07	4.94667
chr15	7031876	7032125	1.53817e-08	4.2979e-07	6.43892
chr17	26205501	26205750	1.5444e-08	4.31209e-07	-3.71502
chr9	121194876	121195125	1.55033e-08	4.32544e-07	-7.98968
chr4	97421126	97421375	1.55838e-08	4.34468e-07	-14.8682
chr19	54120876	54121125	1.56813e-08	4.36865e-07	-8.81453
chr16	35857001	35857250	1.5766e-08	4.38899e-07	-14.5153
chr9	57349376	57349625	1.58148e-08	4.39932e-07	4.21453
chr8	23123876	23124125	1.60945e-08	4.47383e-07	-10.3254
chr5	77357501	77357750	1.6168e-08	4.49094e-07	15.1082
chr9	73011001	73011250	1.62045e-08	4.49775e-07	-10.4921
chr11	102963501	102963750	1.62655e-08	4.51137e-07	-3.18489
chr16	17137251	17137500	1.63786e-08	4.53938e-07	-16.8387
chr16	76293501	76293750	1.67458e-08	4.63774e-07	-13.7284
chr7	13591501	13591750	1.68162e-08	4.65383e-07	6.97765
chr3	128921126	128921375	1.70541e-08	4.71619e-07	-7.47764
chr7	17531376	17531625	1.76639e-08	4.88124e-07	-18.0388
chr16	34574251	34574500	1.77251e-08	4.89458e-07	-5.08142
chr13	23362376	23362625	1.78879e-08	4.93592e-07	-10.3966
chr12	12944001	12944250	1.80069e-08	4.96511e-07	5.34321
chr13	99870626	99870875	1.80339e-08	4.96892e-07	5.38806
chr13	5689751	5690000	1.87061e-08	5.15035e-07	-7.29218
chr17	35531751	35532000	1.87526e-08	5.1594e-07	-7.95859
chr7	28091626	28091875	1.88346e-08	5.17817e-07	6.92228
chr8	126145876	126146125	1.8967e-08	5.21078e-07	2.08101
chr16	91458751	91459000	1.90185e-08	5.22111e-07	-12.3879
chr15	98725126	98725375	1.93683e-08	5.3116e-07	-7.45389
chr18	37665626	37665875	1.93763e-08	5.3116e-07	-6.16873
chr11	33063626	33063875	1.95251e-08	5.34849e-07	5.15888
chr8	27295251	27295500	1.9751e-08	5.40645e-07	-15.7049
chr18	37923126	37923375	1.97758e-08	5.4093e-07	4.47947
chr9	91258876	91259125	1.98072e-08	5.41172e-07	-4.88445
chr13	66742626	66742875	1.98134e-08	5.41172e-07	-3.27552
chr8	90975001	90975250	1.99756e-08	5.45208e-07	-9.37711
chr15	79912001	79912250	2.04998e-08	5.59109e-07	4.73302
chr8	46418626	46418875	2.05679e-08	5.60561e-07	-6.49523
chr17	39981126	39981375	2.0608e-08	5.61247e-07	0.71643
chr10	57694876	57695125	2.06397e-08	5.61704e-07	-15.9087
chr11	3093376	3093625	2.06906e-08	5.62683e-07	-3.71495
chr19	32213251	32213500	2.0878e-08	5.6737e-07	-18.852
chr14	122602251	122602500	2.0963e-08	5.69268e-07	-17.5721
chr11	56272876	56273125	2.09843e-08	5.69437e-07	-18.9681
chr14	6170501	6170750	2.10163e-08	5.69893e-07	-2.84034
chr15	36720376	36720625	2.10942e-08	5.71595e-07	9.27608
chr2	129025501	129025750	2.12553e-08	5.75546e-07	3.80772
chr10	129881876	129882125	2.12842e-08	5.75916e-07	-16.1207
chr5	21179126	21179375	2.13626e-08	5.7762e-07	4.7541
chr14	122195626	122195875	2.15232e-08	5.81546e-07	-14.0966
chr19	45750501	45750750	2.16624e-08	5.84887e-07	-4.92181
chr5	141000001	141000250	2.18279e-08	5.88935e-07	-14.7882
chr13	55936876	55937125	2.28411e-08	6.15776e-07	-8.65304
chr11	88962501	88962750	2.28718e-08	6.15776e-07	11.8181
chr5	136384251	136384500	2.28557e-08	6.15776e-07	15.1938
chr11	96131501	96131750	2.292e-08	6.16633e-07	-5.98841
chr5	114037751	114038000	2.29511e-08	6.17029e-07	6.29963
chr14	58529251	58529500	2.3245e-08	6.24486e-07	5.24136
chr4	11327251	11327500	2.33747e-08	6.27521e-07	-9.58736
chr7	149471251	149471500	2.35767e-08	6.32495e-07	-15.5623
chr19	61275501	61275750	2.36832e-08	6.34899e-07	-2.33216
chr17	56397876	56398125	2.4139e-08	6.46656e-07	10.4821
chr8	47865251	47865500	2.41937e-08	6.47663e-07	-19.4555
chrX	20937876	20938125	2.45915e-08	6.57843e-07	-5.22148
chr5	92423876	92424125	2.47533e-08	6.61702e-07	10.6533
chr12	19055501	19055750	2.49817e-08	6.67334e-07	-8.83104
chr8	46418001	46418250	2.50058e-08	6.67503e-07	-7.77465
chr12	9586001	9586250	2.53058e-08	6.75034e-07	-9.13859
chr18	34051001	34051250	2.55394e-08	6.80783e-07	4.00911
chr11	85809001	85809250	2.56149e-08	6.82312e-07	-12.542
chr12	109556501	109556750	2.60308e-08	6.92901e-07	-8.52321
chr6	6814626	6814875	2.61936e-08	6.96742e-07	-8.64264
chr12	81745751	81746000	2.6346e-08	7.00303e-07	4.01542
chr18	62339126	62339375	2.63923e-08	7.01036e-07	-7.25562
chr10	80606876	80607125	2.67186e-08	7.09204e-07	8.36667
chr5	123821001	123821250	2.7198e-08	7.21421e-07	11.1421
chr18	37634626	37634875	2.74417e-08	7.27373e-07	-16.1337
chr13	83855751	83856000	2.74633e-08	7.27434e-07	-11.5592
chr17	23674876	23675125	2.75225e-08	7.28491e-07	-8.84777
chr2	163212751	163213000	2.79662e-08	7.39714e-07	12.5651
chr18	35022626	35022875	2.81941e-08	7.45218e-07	-11.7792
chr5	116896626	116896875	2.82284e-08	7.45601e-07	9.47306
chr10	94780376	94780625	2.83933e-08	7.49431e-07	12.0025
chr15	96483376	96483625	2.84284e-08	7.49834e-07	-10.6784
chr8	72840126	72840375	2.87122e-08	7.56789e-07	-8.91498
chr7	149471126	149471375	2.91395e-08	7.67515e-07	-13.8638
chr5	141022626	141022875	2.92473e-08	7.69815e-07	-7.39809
chr15	25672126	25672375	2.93867e-08	7.72944e-07	12.6976
chr17	45706501	45706750	2.9445e-08	7.73938e-07	14.2023
chr15	80706876	80707125	2.96157e-08	7.77881e-07	9.77886
chr17	28221376	28221625	2.97486e-08	7.80826e-07	10.2447
chr11	97866376	97866625	2.99319e-08	7.84545e-07	3.11971
chr4	137026376	137026625	2.99318e-08	7.84545e-07	5.46606
chr18	37170626	37170875	3.06135e-08	8.01852e-07	-2.62094
chr1	94997001	94997250	3.081e-08	8.06439e-07	-12.6889
chr12	11442876	11443125	3.12262e-08	8.16522e-07	-13.5503
chr4	41780751	41781000	3.12386e-08	8.16522e-07	-7.17156
chr5	102095876	102096125	3.14637e-08	8.21835e-07	-9.34978
chr11	35655251	35655500	3.15155e-08	8.22619e-07	13.7319
chr4	114730251	114730500	3.17058e-08	8.27012e-07	-6.4097
chr5	77697251	77697500	3.19853e-08	8.33726e-07	4.7301
chr10	80645001	80645250	3.20584e-08	8.35052e-07	14.6019
chr8	72900876	72901125	3.27464e-08	8.52384e-07	-8.41507
chr19	58873876	58874125	3.28021e-08	8.53246e-07	-13.8162
chr8	73292876	73293125	3.28778e-08	8.54624e-07	7.00987
chr9	40610626	40610875	3.30527e-08	8.58577e-07	9.26531
chr8	11308876	11309125	3.31686e-08	8.60995e-07	8.78579
chr8	125640876	125641125	3.35524e-08	8.70358e-07	-8.56553
chr8	47377501	47377750	3.35862e-08	8.70634e-07	-10.511
chr13	66742751	66743000	3.36274e-08	8.71103e-07	-2.69478
chr14	21526251	21526500	3.38815e-08	8.77082e-07	-11.7541
chr14	21675251	21675500	3.42416e-08	8.85794e-07	-8.38173
chr10	86063751	86064000	3.46308e-08	8.95247e-07	-15.4116
chr10	119765126	119765375	3.48266e-08	8.99691e-07	-14.7508
chr9	24905626	24905875	3.52938e-08	9.11136e-07	-11.699
chr1	88983626	88983875	3.53265e-08	9.11357e-07	-13.051
chr11	9050626	9050875	3.5682e-08	9.19898e-07	-16.0049
chr5	77697126	77697375	3.57202e-08	9.20252e-07	6.44363
chr1	169622001	169622250	3.58701e-08	9.2342e-07	-10.6965
chr2	168751751	168752000	3.58922e-08	9.2342e-07	13.0047
chrX	166423626	166423875	3.61902e-08	9.30451e-07	5.4502
chr19	58873751	58874000	3.62841e-08	9.32229e-07	-16.225
chr9	13978001	13978250	3.65219e-08	9.37699e-07	7.49698
chr18	37091626	37091875	3.65774e-08	9.38484e-07	-10.1092
chr14	44390126	44390375	3.66407e-08	9.3947e-07	-5.61863
chr6	100512876	100513125	3.70933e-08	9.50426e-07	-7.0395
chr6	67484751	67485000	3.75266e-08	9.60876e-07	-9.21466
chr15	96525876	96526125	3.79891e-08	9.72056e-07	12.9343
chr17	69231251	69231500	3.80349e-08	9.72567e-07	-7.54899
chr2	152655126	152655375	3.87519e-08	9.9023e-07	4.91936
chr5	54444626	54444875	3.90557e-08	9.97316e-07	-14.4832
chr16	98302876	98303125	3.91399e-08	9.98789e-07	4.78909
chr2	164611751	164612000	3.96106e-08	1.01012e-06	-4.33913
chr7	137910376	137910625	3.9723e-08	1.0123e-06	4.78954
chr9	78215751	78216000	4.03034e-08	1.02639e-06	4.01579
chr12	57792126	57792375	4.09838e-08	1.04302e-06	-10.231
chr16	18777751	18778000	4.14981e-08	1.0549e-06	-3.93129
chr15	61821126	61821375	4.15069e-08	1.0549e-06	8.58808
chr13	23487501	23487750	4.19433e-08	1.06528e-06	-6.12497
chr17	86012001	86012250	4.24603e-08	1.07768e-06	-6.80645
chr2	56955376	56955625	4.25586e-08	1.07945e-06	-9.62292
chr5	33777876	33778125	4.28797e-08	1.08686e-06	-6.50052
chr14	31989626	31989875	4.32724e-08	1.09608e-06	9.83112
chr11	20231751	20232000	4.3441e-08	1.09961e-06	12.4312
chr18	37966751	37967000	4.36569e-08	1.10433e-06	-4.10593
chr18	37180001	37180250	4.38897e-08	1.10947e-06	-1.63045
chr2	104726376	104726625	4.39677e-08	1.1107e-06	-9.74759
chr10	85112376	85112625	4.43147e-08	1.11872e-06	12.0241
chr7	48157751	48158000	4.45887e-08	1.12464e-06	-6.08516
chr8	83263251	83263500	4.46089e-08	1.12464e-06	-3.85447
chr10	116654126	116654375	4.46541e-08	1.12502e-06	10.5902
chr1	65156501	65156750	4.49324e-08	1.13128e-06	6.0114
chr16	92699876	92700125	4.52653e-08	1.13889e-06	-10.677
chr4	146576126	146576375	4.57958e-08	1.15147e-06	-8.18296
chr1	94968126	94968375	4.62857e-08	1.16302e-06	-14.2322
chr4	132357751	132358000	4.65813e-08	1.16966e-06	5.61148
chr6	38108126	38108375	4.67332e-08	1.1727e-06	7.80062
chr1	78191876	78192125	4.6924e-08	1.1767e-06	-16.6367
chr1	46482376	46482625	4.70781e-08	1.17978e-06	-15.4336
chr1	140772751	140773000	4.78111e-08	1.19735e-06	-14.7539
chr5	98610501	98610750	4.78822e-08	1.19833e-06	-9.38964
chr11	62478376	62478625	4.809e-08	1.20274e-06	13.1119
chr2	73323501	73323750	4.86508e-08	1.21595e-06	5.41223
chr13	66743376	66743625	4.93164e-08	1.23177e-06	-9.95294
chr1	65041001	65041250	4.99107e-08	1.24579e-06	-7.85497
chr6	52203876	52204125	4.9987e-08	1.24687e-06	-8.40019
chr6	108090126	108090375	5.0184e-08	1.25095e-06	5.81071
chr11	97637001	97637250	5.0314e-08	1.25336e-06	5.13347
chr8	123648251	123648500	5.18834e-08	1.29161e-06	-15.9907
chr16	18777876	18778125	5.19784e-08	1.29312e-06	-6.07828
chr18	34963376	34963625	5.20379e-08	1.29374e-06	11.9694
chr5	117041001	117041250	5.24345e-08	1.30274e-06	-8.74906
chr8	125642001	125642250	5.29728e-08	1.31525e-06	-8.15486
chr7	117769751	117770000	5.35374e-08	1.32839e-06	-10.6973
chr19	6009001	6009250	5.48415e-08	1.35915e-06	6.38485
chr9	72704501	72704750	5.48493e-08	1.35915e-06	9.38514
chr11	100437751	100438000	5.54005e-08	1.37101e-06	-16.5581
chr17	34136376	34136625	5.53677e-08	1.37101e-06	-3.53527
chr18	4199001	4199250	5.54611e-08	1.3716e-06	-12.0604
chr7	77502876	77503125	5.60442e-08	1.38512e-06	-9.69467
chr1	120973876	120974125	5.70236e-08	1.4084e-06	6.78083
chr4	145586876	145587125	5.73297e-08	1.41476e-06	-10.3974
chr13	65763501	65763750	5.73565e-08	1.41476e-06	-10.0661
chr9	99773501	99773750	5.74379e-08	1.41585e-06	-8.17782
chr4	134707126	134707375	5.95604e-08	1.46662e-06	-13.2865
chr14	79133376	79133625	5.95756e-08	1.46662e-06	3.37662
chr7	148089001	148089250	5.9786e-08	1.47084e-06	12.7868
chr18	34051126	34051375	6.03556e-08	1.48388e-06	3.68626
chr3	96072001	96072250	6.04803e-08	1.48598e-06	5.32292
chr16	23179626	23179875	6.0658e-08	1.48937e-06	-9.03745
chr7	91234126	91234375	6.09095e-08	1.49457e-06	-10.9304
chr9	17902376	17902625	6.10024e-08	1.49588e-06	-16.9353
chr7	116313001	116313250	6.12823e-08	1.50079e-06	-7.89568
chr5	23772126	23772375	6.12663e-08	1.50079e-06	10.7978
chr15	88712251	88712500	6.14486e-08	1.50388e-06	11.3086
chr18	3347126	3347375	6.17808e-08	1.51103e-06	-13.9379
chr17	66728876	66729125	6.21509e-08	1.5191e-06	9.29894
chr12	58677501	58677750	6.2209e-08	1.51953e-06	-13.4248
chr18	37634876	37635125	6.29999e-08	1.53785e-06	-8.07881
chr6	22784626	22784875	6.30505e-08	1.53809e-06	-18.0634
chr15	5192876	5193125	6.31596e-08	1.53975e-06	-16.9926
chr11	87476501	87476750	6.3274e-08	1.54155e-06	-12.7941
chr14	4958876	4959125	6.33618e-08	1.54269e-06	-2.4158
chr13	66815876	66816125	6.39315e-08	1.55555e-06	-10.1819
chr1	152872376	152872625	6.41869e-08	1.56076e-06	-15.4455
chr16	98303501	98303750	6.50406e-08	1.5805e-06	4.261
chr2	58647001	58647250	6.52316e-08	1.58309e-06	-15.467
chr9	40964376	40964625	6.51987e-08	1.58309e-06	-10.3068
chr2	35957751	35958000	6.53276e-08	1.5844e-06	-11.2445
chr2	103811251	103811500	6.55065e-08	1.58772e-06	-8.30473
chr14	22813251	22813500	6.57486e-08	1.59256e-06	-9.56726
chr5	58111501	58111750	6.62725e-08	1.60422e-06	-13.0126
chr11	101125001	101125250	6.79391e-08	1.64351e-06	-11.7456
chr2	30111626	30111875	6.83199e-08	1.65166e-06	-17.6997
chr17	86011876	86012125	6.84804e-08	1.65448e-06	-9.28469
chr19	7257126	7257375	6.89466e-08	1.66467e-06	8.44313
chr8	72636626	72636875	6.90253e-08	1.66551e-06	-8.70792
chr15	76060251	76060500	6.9546e-08	1.67699e-06	-7.10757
chr2	26057626	26057875	6.97821e-08	1.68161e-06	-7.23081
chr15	37209251	37209500	7.00593e-08	1.68721e-06	14.6877
chr6	72745501	72745750	7.02085e-08	1.68972e-06	4.84877
chr3	96137751	96138000	7.05276e-08	1.69604e-06	-7.73657
chr17	34159751	34160000	7.0561e-08	1.69604e-06	13.7079
chr6	108515626	108515875	7.08682e-08	1.70234e-06	7.99907
chr13	40798126	40798375	7.09865e-08	1.70409e-06	-8.33588
chr13	59763376	59763625	7.28527e-08	1.74778e-06	7.52924
chr10	88348376	88348625	7.42949e-08	1.78124e-06	-7.79263
chr7	51589501	51589750	7.44333e-08	1.78343e-06	-15.463
chr15	72970751	72971000	7.46266e-08	1.78692e-06	11.022
chr12	88620876	88621125	7.53527e-08	1.80316e-06	-8.53173
chr2	49168501	49168750	7.54203e-08	1.80363e-06	-8.64592
chr11	53841126	53841375	7.55254e-08	1.805e-06	-9.32561
chr14	99920876	99921125	7.6115e-08	1.81679e-06	-12.8055
chr6	52106751	52107000	7.60791e-08	1.81679e-06	-11.1926
chr13	65763376	65763625	7.62196e-08	1.81813e-06	-6.94038
chr8	73268001	73268250	7.72419e-08	1.84047e-06	-6.70695
chr6	145123501	145123750	7.7254e-08	1.84047e-06	7.84085
chr13	48761251	48761500	7.73884e-08	1.84251e-06	-8.20242
chr13	112658501	112658750	7.79477e-08	1.85465e-06	-16.295
chr15	100993501	100993750	7.83602e-08	1.86329e-06	12.4183
chr1	138685876	138686125	7.87721e-08	1.8719e-06	-5.97674
chr4	139482376	139482625	7.89432e-08	1.87479e-06	-13.2178
chr11	97162751	97163000	8.02612e-08	1.90489e-06	11.1911
chr17	6132126	6132375	8.05822e-08	1.9113e-06	6.19351
chr3	82816751	82817000	8.10838e-08	1.92199e-06	-11.1838
chr12	109555251	109555500	8.207e-08	1.94414e-06	-11.8234
chr1	173000751	173001000	8.24628e-08	1.95222e-06	-6.32642
chr8	27295376	27295625	8.38411e-08	1.9836e-06	-14.1541
chr1	88201876	88202125	8.44635e-08	1.99707e-06	8.01251
chr11	116292126	116292375	8.46293e-08	1.99974e-06	5.1389
chr18	37134751	37135000	8.51792e-08	2.01147e-06	-10.0588
chr3	82816626	82816875	8.52725e-08	2.01241e-06	-10.7804
chr9	81525251	81525500	8.55402e-08	2.01746e-06	-10.5169
chr7	30382376	30382625	8.59897e-08	2.0268e-06	-7.05446
chr3	135488001	135488250	8.60784e-08	2.02762e-06	-8.96147
chr3	90258876	90259125	8.6398e-08	2.03387e-06	6.41903
chr1	33895751	33896000	8.76646e-08	2.05937e-06	-15.8681
chr5	53133376	53133625	8.76974e-08	2.05937e-06	-4.39048
chr2	168779001	168779250	8.76061e-08	2.05937e-06	7.75519
chr7	49847876	49848125	8.76998e-08	2.05937e-06	9.87871
chr17	75368126	75368375	8.79572e-08	2.06413e-06	-14.8439
chr6	54276501	54276750	8.84901e-08	2.07534e-06	-5.7303
chr12	24405126	24405375	8.89035e-08	2.08374e-06	-11.7369
chr8	98069501	98069750	9.08877e-08	2.12892e-06	10.5233
chr17	88146126	88146375	9.18014e-08	2.14899e-06	-6.69453
chr16	92699376	92699625	9.31548e-08	2.17931e-06	-10.7739
chr17	39982251	39982500	9.34312e-08	2.18442e-06	0.342985
chr3	90259001	90259250	9.38444e-08	2.19272e-06	7.0513
chr6	88146501	88146750	9.70838e-08	2.26701e-06	-8.61012
chr7	134891626	134891875	9.71998e-08	2.26831e-06	4.82176
chr7	30382251	30382500	9.77174e-08	2.27898e-06	-6.81898
chr7	6929876	6930125	9.80479e-08	2.28527e-06	-17.1449
chr5	77697626	77697875	9.88433e-08	2.30238e-06	8.66228
chr4	129488501	129488750	9.92622e-08	2.31071e-06	2.6702
chr7	20394751	20395000	9.9655e-08	2.31699e-06	-10.3562
chr8	98069626	98069875	9.96452e-08	2.31699e-06	8.41935
chr10	116667001	116667250	9.98606e-08	2.32034e-06	4.24396
chr11	66897501	66897750	1.01727e-07	2.36225e-06	-6.09359
chr2	34526626	34526875	1.02919e-07	2.38846e-06	-19.6005
chr14	8077501	8077750	1.04469e-07	2.42294e-06	-3.85013
chr18	68624751	68625000	1.048e-07	2.42614e-06	-15.8064
chr18	37107126	37107375	1.04779e-07	2.42614e-06	-8.7351
chr17	57022751	57023000	1.04738e-07	2.42614e-06	8.7712
chr4	114579626	114579875	1.05253e-07	2.43512e-06	-7.34309
chr4	33671001	33671250	1.0549e-07	2.43911e-06	-17.6845
chr7	28726376	28726625	1.06705e-07	2.46568e-06	-15.0388
chr11	116360251	116360500	1.06856e-07	2.46765e-06	-11.6959
chr4	43808501	43808750	1.07119e-07	2.47222e-06	8.087
chr7	38557876	38558125	1.07817e-07	2.48681e-06	-9.24204
chr8	90975126	90975375	1.09462e-07	2.52165e-06	-8.89384
chr6	52165751	52166000	1.09461e-07	2.52165e-06	-4.94762
chr6	137103876	137104125	1.09779e-07	2.52742e-06	5.88794
chr3	128902126	128902375	1.10347e-07	2.53894e-06	-6.78945
chr6	47689751	47690000	1.11008e-07	2.55259e-06	6.80725
chr2	31613751	31614000	1.11207e-07	2.55561e-06	-13.0047
chr7	134358126	134358375	1.12098e-07	2.5745e-06	8.20028
chr13	66245876	66246125	1.16775e-07	2.6803e-06	-4.31908
chr9	15513876	15514125	1.18668e-07	2.72208e-06	-5.09364
chr15	100869876	100870125	1.20308e-07	2.75801e-06	-14.6091
chr6	72745626	72745875	1.23436e-07	2.82801e-06	5.94298
chr10	95594626	95594875	1.23724e-07	2.83288e-06	-6.86816
chr11	96573751	96574000	1.25351e-07	2.8684e-06	5.13908
chr10	126533876	126534125	1.25545e-07	2.87109e-06	12.5241
chr6	116624501	116624750	1.26231e-07	2.88502e-06	-15.6322
chr5	73403001	73403250	1.26533e-07	2.88841e-06	-14.3956
chr6	47703251	47703500	1.26522e-07	2.88841e-06	5.85083
chr15	97833876	97834125	1.26966e-07	2.89655e-06	-5.75802
chr8	70046876	70047125	1.27688e-07	2.91127e-06	-14.2953
chr5	103855126	103855375	1.28666e-07	2.93179e-06	-3.18202
chr6	47698376	47698625	1.30352e-07	2.96839e-06	3.23467
chr15	76443501	76443750	1.30666e-07	2.97376e-06	10.6899
chr7	116399126	116399375	1.31335e-07	2.98717e-06	-11.3849
chr2	171867501	171867750	1.32458e-07	3.01091e-06	-9.53778
chr4	41445376	41445625	1.35937e-07	3.08812e-06	-4.04353
chr8	87695376	87695625	1.37913e-07	3.13112e-06	-10.4382
chr18	77095501	77095750	1.39263e-07	3.15987e-06	-16.1993
chr2	84878501	84878750	1.4008e-07	3.17648e-06	6.02771
chr1	129573251	129573500	1.42828e-07	3.23686e-06	-10.9635
chr18	37180501	37180750	1.45564e-07	3.29687e-06	-5.71372
chr17	32237501	32237750	1.45972e-07	3.30412e-06	-10.2396
chr8	98134626	98134875	1.46207e-07	3.30747e-06	-14.4114
chr14	47451376	47451625	1.46678e-07	3.31612e-06	-3.83591
chr1	74441876	74442125	1.46925e-07	3.3197e-06	13.2868
chr3	123149501	123149750	1.47385e-07	3.3281e-06	-7.44835
chr13	104123376	104123625	1.4759e-07	3.33075e-06	-9.13121
chr1	91647501	91647750	1.47778e-07	3.33279e-06	-11.1037
chr6	57485501	57485750	1.47857e-07	3.33279e-06	-3.80586
chr7	4483751	4484000	1.49235e-07	3.36182e-06	-7.96612
chr11	33580376	33580625	1.49781e-07	3.37211e-06	-8.94743
chr11	33104251	33104500	1.50724e-07	3.39131e-06	-7.57862
chr12	112662126	112662375	1.52818e-07	3.43637e-06	-10.9444
chr18	82124126	82124375	1.54056e-07	3.46215e-06	-10.2367
chr17	6424001	6424250	1.55594e-07	3.49463e-06	9.10106
chr18	37892126	37892375	1.56181e-07	3.50571e-06	-4.73579
chr10	6080751	6081000	1.57933e-07	3.54292e-06	3.46171
chr4	33082876	33083125	1.58606e-07	3.55592e-06	7.17856
chr13	85266501	85266750	1.6003e-07	3.58571e-06	6.90468
chr16	21695501	21695750	1.61805e-07	3.62332e-06	-12.7194
chr11	118906501	118906750	1.63037e-07	3.64873e-06	-17.8978
chr8	111223751	111224000	1.64204e-07	3.67268e-06	-5.62244
chr3	32240251	32240500	1.64433e-07	3.67561e-06	8.43671
chr4	145260876	145261125	1.64852e-07	3.68279e-06	-4.56147
chr6	48504376	48504625	1.64964e-07	3.68311e-06	-6.98479
chr11	78315126	78315375	1.65255e-07	3.68742e-06	-11.2152
chr11	3417626	3417875	1.70074e-07	3.7927e-06	-8.3991
chr17	36248251	36248500	1.74428e-07	3.8875e-06	-1.75603
chr7	30168126	30168375	1.75047e-07	3.89899e-06	13.0583
chr9	108735001	108735250	1.75289e-07	3.90208e-06	-9.918
chr11	94361001	94361250	1.77747e-07	3.9524e-06	-5.49748
chr3	19087501	19087750	1.7776e-07	3.9524e-06	3.94112
chr18	37181001	37181250	1.81615e-07	4.03573e-06	-5.84846
chr7	29524876	29525125	1.82877e-07	4.06138e-06	5.01578
chr12	109153501	109153750	1.84292e-07	4.0904e-06	-7.36831
chr12	58645751	58646000	1.86429e-07	4.1354e-06	-9.13381
chr19	44835001	44835250	1.86923e-07	4.1439e-06	-5.1705
chr1	92895876	92896125	1.88689e-07	4.1806e-06	-15.4579
chr5	58111376	58111625	1.8897e-07	4.18435e-06	-6.98603
chr10	25178251	25178500	1.89374e-07	4.19083e-06	-10.2595
chr13	23677376	23677625	1.90361e-07	4.21021e-06	-1.82375
chr5	29800751	29801000	1.90799e-07	4.21742e-06	-7.60695
chr8	107101501	107101750	1.94873e-07	4.30495e-06	-11.194
chr2	160196001	160196250	1.95695e-07	4.32057e-06	-11.4323
chr10	126668126	126668375	2.01625e-07	4.44889e-06	11.7172
chr5	58111251	58111500	2.04376e-07	4.50696e-06	-5.66098
chr5	9261001	9261250	2.06991e-07	4.56193e-06	-14.1996
chr11	3093251	3093500	2.07737e-07	4.5757e-06	-2.99117
chr8	56201376	56201625	2.15916e-07	4.75309e-06	-3.14454
chr15	75472501	75472750	2.17045e-07	4.77514e-06	9.64595
chr4	146817751	146818000	2.1807e-07	4.79489e-06	-4.97642
chr11	115235626	115235875	2.19136e-07	4.81272e-06	-11.3017
chr18	37923001	37923250	2.19061e-07	4.81272e-06	4.09209
chr10	121130251	121130500	2.19463e-07	4.81709e-06	6.04496
chr11	101026751	101027000	2.20438e-07	4.83567e-06	-12.872
chr4	135065626	135065875	2.22066e-07	4.86855e-06	13.3801
chr17	59152501	59152750	2.2325e-07	4.89165e-06	-7.32375
chr1	36160251	36160500	2.23725e-07	4.89922e-06	13.7423
chr2	181687626	181687875	2.25218e-07	4.92904e-06	-6.40636
chr15	97214751	97215000	2.25428e-07	4.93077e-06	6.44966
chr6	51123126	51123375	2.26743e-07	4.95666e-06	-4.8262
chr2	158440251	158440500	2.28714e-07	4.99684e-06	-9.41585
chr14	119216126	119216375	2.29127e-07	5.0022e-06	-19.5759
chr13	56623501	56623750	2.29224e-07	5.0022e-06	-10.1777
chr18	33995876	33996125	2.3023e-07	5.02124e-06	4.79837
chr11	3084876	3085125	2.31487e-07	5.04573e-06	-2.01929
chr9	20189501	20189750	2.33106e-07	5.07808e-06	-5.47103
chr6	143114626	143114875	2.34795e-07	5.1119e-06	5.07811
chr19	46206251	46206500	2.35324e-07	5.12048e-06	-9.5836
chr4	11327376	11327625	2.35506e-07	5.12148e-06	-7.52603
chr8	67087751	67088000	2.36716e-07	5.14482e-06	-11.8495
chr11	68369751	68370000	2.37545e-07	5.15986e-06	-10.3704
chr2	147015876	147016125	2.3967e-07	5.20301e-06	-5.28451
chr13	72094751	72095000	2.43123e-07	5.27493e-06	-7.99571
chr7	50469376	50469625	2.45098e-07	5.31471e-06	3.09005
chr19	30613751	30614000	2.45529e-07	5.321e-06	-17.4103
chr19	57338626	57338875	2.46242e-07	5.33339e-06	-13.3207
chr17	35971876	35972125	2.46645e-07	5.33904e-06	7.80373
chr1	129317001	129317250	2.4863e-07	5.37893e-06	-10.489
chr8	9770126	9770375	2.48969e-07	5.38316e-06	-15.8305
chr9	20189626	20189875	2.49498e-07	5.3915e-06	-8.65588
chr6	115720251	115720500	2.51523e-07	5.43215e-06	6.29649
chr8	113557251	113557500	2.54322e-07	5.48945e-06	4.21575
chr13	48801751	48802000	2.54778e-07	5.49615e-06	-9.70874
chr2	169460626	169460875	2.59359e-07	5.59176e-06	-10.8937
chr15	96048251	96048500	2.5979e-07	5.59785e-06	3.77622
chr7	140004126	140004375	2.60307e-07	5.60579e-06	-6.40164
chr14	63887126	63887375	2.60557e-07	5.60796e-06	-17.0423
chr18	37603751	37604000	2.60774e-07	5.60942e-06	-7.3135
chr14	6092501	6092750	2.61139e-07	5.61408e-06	-3.16092
chr2	158439626	158439875	2.62668e-07	5.64372e-06	-7.88438
chr11	118906251	118906500	2.6306e-07	5.64892e-06	-7.20007
chr16	98303001	98303250	2.64942e-07	5.6861e-06	4.30389
chr4	43743876	43744125	2.65134e-07	5.68698e-06	-17.2496
chr1	173940001	173940250	2.66135e-07	5.7052e-06	9.47334
chr4	128624876	128625125	2.68373e-07	5.74989e-06	7.52248
chr11	33104126	33104375	2.6908e-07	5.76177e-06	-4.4517
chr1	120961626	120961875	2.6937e-07	5.76471e-06	9.12776
chr5	42158876	42159125	2.71108e-07	5.79861e-06	-10.595
chr9	77864376	77864625	2.71323e-07	5.79991e-06	-19.3599
chr16	87726126	87726375	2.73498e-07	5.84309e-06	12.3783
chr12	109153376	109153625	2.74139e-07	5.85346e-06	-10.524
chr10	61971126	61971375	2.75251e-07	5.87386e-06	-11.8635
chr10	56217001	56217250	2.76895e-07	5.90562e-06	-10.9206
chr12	92577251	92577500	2.77933e-07	5.9244e-06	8.30256
chr15	100870001	100870250	2.78841e-07	5.94038e-06	-8.56683
chr1	138686001	138686250	2.83457e-07	6.0353e-06	-10.2193
chr1	128726626	128726875	2.85154e-07	6.0646e-06	-15.7036
chr5	72894501	72894750	2.85085e-07	6.0646e-06	-11.2456
chr15	102839876	102840125	2.86112e-07	6.07811e-06	-5.68804
chr17	34136251	34136500	2.85959e-07	6.07811e-06	-3.01996
chr6	108090001	108090250	2.88146e-07	6.11786e-06	10.9966
chr7	86659376	86659625	2.90926e-07	6.17339e-06	-8.53807
chr11	96131001	96131250	2.91728e-07	6.18692e-06	-10.0841
chr3	8766501	8766750	2.92316e-07	6.19309e-06	-7.11442
chr14	84847376	84847625	2.92347e-07	6.19309e-06	-5.97416
chr12	24428501	24428750	2.93972e-07	6.22401e-06	-8.99319
chr17	56397376	56397625	2.9496e-07	6.24141e-06	9.42436
chr9	95305126	95305375	2.95891e-07	6.2576e-06	-14.2222
chr17	71323501	71323750	2.97152e-07	6.28075e-06	8.83147
chr10	110593376	110593625	2.97682e-07	6.28842e-06	-15.3226
chr1	88995376	88995625	3.02877e-07	6.39457e-06	-5.75247
chr18	61808751	61809000	3.06257e-07	6.46231e-06	7.74905
chr14	41826751	41827000	3.08071e-07	6.49331e-06	-7.53757
chr13	66450001	66450250	3.07982e-07	6.49331e-06	4.58019
chr9	69612251	69612500	3.12389e-07	6.58064e-06	-4.77697
chr11	4846501	4846750	3.13043e-07	6.59074e-06	-11.566
chr4	45412501	45412750	3.14457e-07	6.6168e-06	9.94159
chr3	96300501	96300750	3.15173e-07	6.62818e-06	-10.9261
chr4	21613001	21613250	3.18135e-07	6.68222e-06	-8.7679
chr8	97875501	97875750	3.18275e-07	6.68222e-06	-8.56593
chr3	86352001	86352250	3.18197e-07	6.68222e-06	-5.69923
chr17	47638251	47638500	3.19375e-07	6.70157e-06	5.66435
chr11	118768876	118769125	3.21649e-07	6.73803e-06	-14.0037
chr1	128727251	128727500	3.21611e-07	6.73803e-06	-9.6477
chr1	64782001	64782250	3.21307e-07	6.73803e-06	6.62304
chr7	38558626	38558875	3.22558e-07	6.75332e-06	-10.4079
chr7	129432251	129432500	3.26818e-07	6.8387e-06	-10.8758
chr8	94882876	94883125	3.28384e-07	6.86767e-06	-3.24926
chr7	117769876	117770125	3.30132e-07	6.90039e-06	-13.3259
chr14	51564376	51564625	3.32073e-07	6.93711e-06	-4.539
chr7	148308251	148308500	3.39065e-07	7.07924e-06	6.78951
chr11	3049876	3050125	3.40241e-07	7.09985e-06	-4.49035
chr17	59152626	59152875	3.41682e-07	7.12319e-06	-7.8799
chr8	108657501	108657750	3.41737e-07	7.12319e-06	14.6326
chr5	53603751	53604000	3.44221e-07	7.17099e-06	-8.52887
chr9	69888376	69888625	3.45228e-07	7.188e-06	-18.2638
chr8	94329501	94329750	3.48287e-07	7.24768e-06	-7.30965
chr7	48155501	48155750	3.50572e-07	7.2912e-06	-7.20113
chr19	34625376	34625625	3.53462e-07	7.34724e-06	-4.12866
chr8	8620751	8621000	3.56449e-07	7.40525e-06	5.91815
chr6	34871751	34872000	3.60786e-07	7.49122e-06	-12.16
chr13	23488376	23488625	3.65356e-07	7.58192e-06	-10.1131
chr8	97666626	97666875	3.6876e-07	7.64837e-06	5.48076
chr7	77502626	77502875	3.71309e-07	7.69698e-06	-12.8817
chr14	52360626	52360875	3.71953e-07	7.70609e-06	-10.611
chr10	85291876	85292125	3.75827e-07	7.78208e-06	-8.6726
chr1	196445126	196445375	3.76889e-07	7.79977e-06	-5.20933
chr9	3199751	3200000	3.79501e-07	7.84953e-06	-10.9113
chr14	93003376	93003625	3.82888e-07	7.91524e-06	-9.00741
chr17	35576626	35576875	3.87247e-07	8.00096e-06	-2.93241
chr14	122862001	122862250	3.92964e-07	8.11463e-06	-6.39915
chr9	108735126	108735375	3.94625e-07	8.14445e-06	-7.65537
chr14	44390251	44390500	3.96909e-07	8.1871e-06	-5.32947
chr3	37586251	37586500	3.99881e-07	8.2439e-06	3.18931
chr14	31989501	31989750	4.01027e-07	8.263e-06	13.1989
chr1	167696126	167696375	4.0133e-07	8.26472e-06	15.0375
chr11	48684626	48684875	4.01555e-07	8.26484e-06	-8.73049
chr2	34526751	34527000	4.04737e-07	8.32578e-06	-17.4412
chr10	116667126	116667375	4.10404e-07	8.43774e-06	3.78019
chr8	108228126	108228375	4.15121e-07	8.53008e-06	15.6306
chr17	86084751	86085000	4.16229e-07	8.54817e-06	-7.07704
chr10	60938126	60938375	4.24844e-07	8.72034e-06	-2.51603
chr9	21822876	21823125	4.26913e-07	8.75805e-06	12.7676
chr12	17181876	17182125	4.29513e-07	8.80658e-06	-17.9762
chr14	75919251	75919500	4.30914e-07	8.8305e-06	-16.4369
chr1	190825876	190826125	4.32843e-07	8.86521e-06	6.78709
chr17	6429626	6429875	4.33648e-07	8.87688e-06	1.13579
chr17	5007376	5007625	4.35386e-07	8.9076e-06	4.04939
chr6	52204001	52204250	4.35788e-07	8.91098e-06	-9.32708
chr17	6132001	6132250	4.36278e-07	8.91618e-06	6.68384
chr7	86653251	86653500	4.37618e-07	8.93871e-06	-6.04019
chr11	94295126	94295375	4.39925e-07	8.98096e-06	-13.8624
chr11	48638001	48638250	4.45633e-07	9.09256e-06	-7.37479
chr2	147191876	147192125	4.48075e-07	9.13744e-06	-10.8626
chr15	5192501	5192750	4.49353e-07	9.15854e-06	-4.89133
chr18	35022751	35023000	4.50138e-07	9.16958e-06	-9.50329
chr10	53470001	53470250	4.52468e-07	9.21206e-06	-12.555
chr13	112768126	112768375	4.55658e-07	9.27198e-06	6.78908
chr10	80640501	80640750	4.5702e-07	9.29468e-06	2.71457
chr10	4310501	4310750	4.57635e-07	9.30216e-06	-8.27369
chr15	79316001	79316250	4.58295e-07	9.31055e-06	-12.3098
chr14	4830376	4830625	4.67564e-07	9.49374e-06	-3.35645
chr10	22539126	22539375	4.7288e-07	9.5965e-06	-5.89718
chr8	109963001	109963250	4.75275e-07	9.63992e-06	12.2004
chr1	173182626	173182875	4.82877e-07	9.78884e-06	7.33416
chr14	21675501	21675750	4.84772e-07	9.82198e-06	-7.54796
chr12	109952126	109952375	4.8671e-07	9.85592e-06	-6.46018
chr9	102448126	102448375	4.94619e-07	1.00107e-05	-17.0607
chr9	56468626	56468875	4.96807e-07	1.00496e-05	-10.4876
chr8	108228251	108228500	5.03368e-07	1.01769e-05	12.9206
chr13	96374126	96374375	5.05964e-07	1.02238e-05	12.7734
chr7	146770876	146771125	5.1052e-07	1.03104e-05	-6.83975
chr4	125911251	125911500	5.1275e-07	1.03499e-05	6.61444
chr2	26057501	26057750	5.15262e-07	1.0395e-05	-8.67912
chr9	40684501	40684750	5.16056e-07	1.04054e-05	-11.6907
chr18	13131751	13132000	5.21357e-07	1.05067e-05	13.2696
chr4	3126876	3127125	5.23332e-07	1.05409e-05	-13.2464
chr7	50432876	50433125	5.32618e-07	1.07222e-05	5.75355
chr18	37665751	37666000	5.36231e-07	1.07891e-05	-4.5729
chr18	37105876	37106125	5.43521e-07	1.093e-05	-2.34417
chr10	80645251	80645500	5.48951e-07	1.10333e-05	5.30718
chr7	53632001	53632250	5.51239e-07	1.10734e-05	-9.0051
chr3	131749876	131750125	5.53413e-07	1.1108e-05	-8.91466
chr5	67489001	67489250	5.53553e-07	1.1108e-05	-5.43777
chr10	22539251	22539500	5.57078e-07	1.11558e-05	-10.4161
chr9	91273876	91274125	5.56722e-07	1.11558e-05	-9.42019
chr14	41826876	41827125	5.57118e-07	1.11558e-05	-5.23676
chr8	74844626	74844875	5.5674e-07	1.11558e-05	2.9512
chr14	79125876	79126125	5.59005e-07	1.11876e-05	2.54873
chrX	72125501	72125750	5.61284e-07	1.12272e-05	-14.5759
chr7	87353126	87353375	5.63546e-07	1.12665e-05	11.3731
chr7	105251001	105251250	5.69838e-07	1.13862e-05	-16.1218
chr15	83332501	83332750	5.70409e-07	1.13916e-05	-11.7978
chr7	20443251	20443500	5.7469e-07	1.1471e-05	-8.16232
chr18	37674876	37675125	5.80405e-07	1.1579e-05	-3.29438
chr7	89136501	89136750	5.84544e-07	1.16554e-05	-3.74211
chr2	38209876	38210125	5.85303e-07	1.16643e-05	-7.27502
chr3	101516626	101516875	5.90329e-07	1.17583e-05	10.2482
chr2	30111751	30112000	5.94926e-07	1.18373e-05	-17.8253
chr6	52155376	52155625	5.94626e-07	1.18373e-05	-9.83633
chr8	23972626	23972875	5.96461e-07	1.18616e-05	12.9801
chr10	98547376	98547625	5.98653e-07	1.18989e-05	-14.598
chr12	111518001	111518250	5.99026e-07	1.19e-05	-11.0684
chr9	77894501	77894750	5.99628e-07	1.19057e-05	5.59146
chr11	88962376	88962625	6.01223e-07	1.19311e-05	10.7645
chr16	85899376	85899625	6.02493e-07	1.195e-05	-13.75
chr3	96126001	96126250	6.19214e-07	1.22752e-05	-11.2077
chr18	37158751	37159000	6.24032e-07	1.23642e-05	-9.19781
chr3	107133751	107134000	6.33069e-07	1.25366e-05	10.6805
chr15	12855751	12856000	6.36158e-07	1.25912e-05	8.91566
chr9	78215876	78216125	6.4103e-07	1.2681e-05	4.39759
chr14	57677501	57677750	6.45356e-07	1.27598e-05	-13.734
chr8	74178751	74179000	6.53842e-07	1.29208e-05	-6.60079
chr1	193048501	193048750	6.71265e-07	1.32582e-05	-7.92182
chr13	65691251	65691500	6.83159e-07	1.3486e-05	-7.16634
chr14	93003251	93003500	6.87104e-07	1.35568e-05	-9.96673
chr17	6271001	6271250	6.89367e-07	1.35943e-05	-2.60717
chr2	172552501	172552750	6.91014e-07	1.36197e-05	-6.5454
chr12	109556376	109556625	6.92353e-07	1.36389e-05	-11.0941
chr17	39980626	39980875	6.95882e-07	1.37013e-05	0.727878
chr6	85026126	85026375	7.01542e-07	1.38055e-05	7.28962
chr1	72918501	72918750	7.07498e-07	1.39154e-05	-4.21318
chr17	28221501	28221750	7.13413e-07	1.40245e-05	7.63729
chr13	58910001	58910250	7.24132e-07	1.42278e-05	-9.03721
chr4	129576376	129576625	7.2601e-07	1.42572e-05	-8.8224
chr14	99699001	99699250	7.3419e-07	1.44103e-05	2.63005
chr8	94328251	94328500	7.45356e-07	1.46219e-05	-2.93637
chr1	17081501	17081750	7.46976e-07	1.46413e-05	-10.0457
chr8	121971501	121971750	7.47125e-07	1.46413e-05	-4.95556
chr6	85136376	85136625	7.50452e-07	1.46989e-05	-12.2376
chr9	45077001	45077250	7.5139e-07	1.47096e-05	-4.40528
chr16	92696001	92696250	7.53111e-07	1.47356e-05	-6.47698
chr7	137910501	137910750	7.53746e-07	1.47404e-05	4.42695
chr10	119801251	119801500	7.54375e-07	1.4745e-05	-13.5944
chr17	88146001	88146250	7.61589e-07	1.48783e-05	-6.22627
chr8	112603751	112604000	7.73472e-07	1.51026e-05	-3.64458
chr5	152170626	152170875	7.76277e-07	1.51495e-05	3.45894
chr4	58759751	58760000	7.84532e-07	1.53027e-05	14.7038
chr7	50433001	50433250	7.85664e-07	1.53169e-05	5.49274
chr1	46482251	46482500	7.86486e-07	1.5325e-05	-8.3846
chr5	143006001	143006250	7.90454e-07	1.53864e-05	7.23866
chr8	72337876	72338125	7.90125e-07	1.53864e-05	10.5189
chr8	73268126	73268375	7.94436e-07	1.54559e-05	-3.9274
chr11	61230251	61230500	7.95675e-07	1.5472e-05	-10.2954
chr11	83663501	83663750	8.11824e-07	1.57779e-05	-4.96954
chr2	163029376	163029625	8.15467e-07	1.58405e-05	-5.19776
chr4	116782126	116782375	8.23175e-07	1.5982e-05	12.4408
chr2	25995876	25996125	8.26157e-07	1.60316e-05	4.27116
chr4	124736126	124736375	8.30196e-07	1.61017e-05	-9.66645
chr15	76443626	76443875	8.34501e-07	1.61769e-05	10.7445
chr8	126756251	126756500	8.39933e-07	1.62738e-05	-7.01895
chr2	28767376	28767625	8.53607e-07	1.65302e-05	-8.85869
chr16	20591251	20591500	8.54883e-07	1.65464e-05	-9.17943
chr5	98610376	98610625	8.59398e-07	1.66253e-05	-8.34586
chr14	47452251	47452500	8.69009e-07	1.68026e-05	-10.6719
chr14	79133251	79133500	8.70385e-07	1.68205e-05	2.66708
chr6	97241501	97241750	8.73038e-07	1.68632e-05	-11.8913
chr14	59989501	59989750	8.93567e-07	1.72508e-05	4.63778
chr18	37099001	37099250	8.94707e-07	1.7264e-05	-2.9208
chr7	51926376	51926625	8.97683e-07	1.73126e-05	-3.3074
chr2	165205626	165205875	9.13472e-07	1.7608e-05	7.96714
chr9	44095251	44095500	9.15814e-07	1.76442e-05	-15.4225
chr10	127677251	127677500	9.17581e-07	1.76692e-05	13.6025
chr13	97345751	97346000	9.20541e-07	1.77171e-05	-10.3359
chr3	153995376	153995625	9.21982e-07	1.77358e-05	-6.89115
chr10	41916751	41917000	9.22811e-07	1.77427e-05	9.88527
chr11	35611126	35611375	9.37562e-07	1.80171e-05	-5.27321
chr17	6476251	6476500	9.41067e-07	1.80752e-05	-2.87415
chr2	168664126	168664375	9.54779e-07	1.83292e-05	-9.18138
chr12	33987751	33988000	9.55988e-07	1.83431e-05	-5.91688
chr9	40610501	40610750	9.60853e-07	1.84271e-05	13.2829
chr8	112603876	112604125	9.62731e-07	1.84537e-05	-4.50071
chr6	127895501	127895750	9.69036e-07	1.85651e-05	-9.88544
chr7	25514751	25515000	9.69884e-07	1.85719e-05	-7.33831
chr18	62338626	62338875	9.80047e-07	1.87474e-05	-13.0074
chr8	108485001	108485250	9.8001e-07	1.87474e-05	8.88972
chr9	21125626	21125875	9.90299e-07	1.89339e-05	-4.16984
chr18	37134126	37134375	9.92191e-07	1.89605e-05	-10.8444
chr19	43674251	43674500	1.00275e-06	1.91525e-05	-4.5213
chr7	29163876	29164125	1.00596e-06	1.92041e-05	4.15512
chr5	72977751	72978000	1.01107e-06	1.92858e-05	-13.1996
chr18	82124251	82124500	1.01126e-06	1.92858e-05	-9.94892
chr8	111775376	111775625	1.01568e-06	1.93505e-05	-13.7383
chr17	25704501	25704750	1.01541e-06	1.93505e-05	-12.9892
chr8	72900001	72900250	1.03139e-06	1.96398e-05	-7.77067
chr2	131386751	131387000	1.03612e-06	1.97199e-05	-7.98822
chr1	182741876	182742125	1.0569e-06	2.01052e-05	1.28721
chr10	21174626	21174875	1.06335e-06	2.02178e-05	6.50047
chr10	119765251	119765500	1.07451e-06	2.04196e-05	-11.6298
chr19	55640876	55641125	1.11437e-06	2.11664e-05	11.5334
chr4	146026126	146026375	1.12074e-06	2.12767e-05	-7.94431
chr1	188791376	188791625	1.13555e-06	2.15469e-05	3.1395
chr16	18586126	18586375	1.14247e-06	2.16673e-05	-7.65188
chr1	184904876	184905125	1.14712e-06	2.17446e-05	-11.2452
chr17	56397751	56398000	1.14782e-06	2.17469e-05	9.66556
chr1	74442001	74442250	1.15519e-06	2.18755e-05	11.2925
chr14	106081001	106081250	1.15698e-06	2.18984e-05	-7.71181
chr3	66551126	66551375	1.1687e-06	2.21091e-05	-13.7318
chr13	40947501	40947750	1.16955e-06	2.21141e-05	8.83304
chr8	28086626	28086875	1.17496e-06	2.22052e-05	-10.6004
chr9	21794501	21794750	1.1779e-06	2.22497e-05	-15.9362
chr7	52118876	52119125	1.17876e-06	2.22548e-05	13.5033
chr18	37250001	37250250	1.18625e-06	2.2385e-05	-9.28166
chr12	88102001	88102250	1.18791e-06	2.2405e-05	-8.29664
chr7	53634376	53634625	1.19527e-06	2.25326e-05	-14.8435
[truncated: 44,581 more rows]

## Sheet: YAP_T0-YAP_T4
Differential Methylated Regions (DMRs) with a q-value ≤ 0.01 (green) or ≤ 0.05 (yellow) analysed in YAP KD cells upon 4 days of differentiation (T4), compared to undifferentiated YAP KD cells (T0)
chr	start	end	pvalue	qvalue	meth.diff
chr15	74917126	74917375	0	0	10.6307
chr15	74917001	74917250	9.56503e-237	1.63394e-232	9.21647
chr17	6491751	6492000	1.92339e-222	2.19041e-218	-26.2513
chr17	6491876	6492125	9.49332e-172	8.10844e-168	-27.1991
chr10	57687001	57687250	5.38712e-148	3.681e-144	-22.7709
chr10	57687126	57687375	2.0036e-147	1.14088e-143	-22.6984
chr14	4214001	4214250	1.85344e-143	9.04605e-140	-7.89884
chr4	146823501	146823750	1.90639e-127	8.14144e-124	-31.6891
chr10	57695126	57695375	2.26385e-123	8.59377e-120	-21.4161
chr14	4213876	4214125	3.0391e-121	1.0383e-117	-6.07538
chr10	57695001	57695250	2.84957e-115	8.85045e-112	-23.4782
chr17	6492126	6492375	9.46228e-112	2.69398e-108	-23.9733
chr10	78784751	78785000	2.19383e-109	5.76554e-106	-22.5372
chr8	56205501	56205750	5.73705e-103	1.40004e-99	-15.785
chr10	78784876	78785125	7.15029e-103	1.62859e-99	-20.2186
chr4	146823626	146823875	2.99364e-100	6.39233e-97	-26.6103
chr14	41866876	41867125	8.88776e-97	1.78617e-93	-16.9539
chr14	4214126	4214375	4.75128e-95	9.01816e-92	-12.6312
chr14	41867001	41867250	3.18266e-94	5.7229e-91	-19.0112
chr4	145175126	145175375	1.09367e-82	1.86825e-79	-25.9271
chr4	3127126	3127375	2.53374e-82	4.12214e-79	-36.9862
chr4	146823251	146823500	2.52553e-79	3.92201e-76	-30.2523
chr4	145175001	145175250	7.74807e-78	1.15092e-74	-30.7515
chr17	6492251	6492500	1.8236e-75	2.59596e-72	-22.5582
chr4	3127501	3127750	5.82043e-75	7.95415e-72	-38.1772
chrX	72989876	72990125	9.84411e-75	1.29355e-71	9.76378
chr4	145166876	145167125	2.41754e-73	3.05906e-70	-20.3369
chr4	119193626	119193875	2.96417e-73	3.6168e-70	-21.8078
chr4	3127251	3127500	1.59483e-70	1.87887e-67	-34.4438
chr10	57687251	57687500	7.71265e-70	8.78338e-67	-18.5199
chr4	147183751	147184000	7.1153e-67	7.84171e-64	-27.5546
chr4	145175251	145175500	1.09801e-64	1.17229e-61	-22.9792
chr16	90349626	90349875	1.06868e-63	1.1064e-60	-19.7383
chr4	145174876	145175125	1.15382e-63	1.15942e-60	-32.4066
chr10	78784626	78784875	1.10385e-62	1.07751e-59	-37.2798
chr17	85561376	85561625	2.15513e-61	2.04526e-58	14.9115
chr4	146823126	146823375	1.23948e-59	1.1445e-56	-26.3564
chr17	35562126	35562375	2.0399e-59	1.83402e-56	-8.53031
chr10	78784501	78784750	5.68793e-59	4.98275e-56	-42.0444
chr14	4213751	4214000	9.36151e-59	7.99586e-56	-10.1826
chr17	34446501	34446750	1.03291e-58	8.40222e-56	-30.7632
chr17	83876501	83876750	1.01274e-58	8.40222e-56	22.568
chr4	3127376	3127625	3.62666e-57	2.88149e-54	-37.7328
chr13	105708876	105709125	7.07391e-56	5.4927e-53	-18.3711
chr11	3034501	3034750	1.40532e-55	1.06694e-52	-8.50278
chr17	35562501	35562750	2.72993e-55	2.02756e-52	-12.3868
chr1	62813876	62814125	2.36929e-54	1.72226e-51	14.184
chr10	57687376	57687625	2.44956e-54	1.74352e-51	-22.5703
chr17	6491626	6491875	4.07698e-54	2.84264e-51	-23.6531
chr11	3034626	3034875	2.11764e-53	1.44698e-50	-7.28542
chr17	35562001	35562250	2.41621e-52	1.61861e-49	-8.16949
chr4	145167001	145167250	2.27862e-51	1.49709e-48	-21.7165
chr17	35562626	35562875	2.05723e-50	1.32613e-47	-13.399
chr10	57688001	57688250	9.30215e-50	5.88531e-47	-13.7781
chr17	83876376	83876625	1.01155e-49	6.28353e-47	22.1216
chr11	3050751	3051000	1.07062e-49	6.5317e-47	-7.54273
chr16	23112376	23112625	1.95061e-49	1.16916e-46	18.4566
chr4	147183876	147184125	4.09223e-49	2.41052e-46	-24.8227
chr4	147183501	147183750	3.08426e-48	1.78598e-45	-18.5004
chr4	119193751	119194000	3.57143e-48	2.03362e-45	-20.2233
chr1	62814001	62814250	1.21867e-47	6.8255e-45	12.5466
chr7	29997001	29997250	7.56456e-47	4.16842e-44	-25.6198
chr13	23488626	23488875	2.00473e-46	1.08716e-43	-14.4214
chr13	23488751	23489000	3.914e-46	2.0894e-43	-19.0655
chr6	136467751	136468000	8.51919e-46	4.47779e-43	-22.4194
chr18	37090001	37090250	1.27002e-45	6.57423e-43	-11.1948
chr17	85561251	85561500	4.61668e-45	2.35415e-42	15.4925
chr15	77522126	77522375	1.91157e-44	9.6042e-42	-20.9628
chr5	21352751	21353000	2.88415e-43	1.42806e-40	-33.7019
chr17	6493251	6493500	7.991e-43	3.90016e-40	-12.8164
chr11	3084876	3085125	1.18757e-42	5.71454e-40	-5.60186
chr7	146021501	146021750	2.45504e-42	1.16495e-39	-19.8589
chr7	146021376	146021625	3.20407e-41	1.49954e-38	-26.2826
chr10	38918251	38918500	1.24852e-40	5.76425e-38	20.2443
chr9	91278876	91279125	1.30059e-40	5.92461e-38	-19.6949
chr11	3050626	3050875	3.34449e-40	1.50347e-37	-7.88803
chr15	77522001	77522250	3.7579e-40	1.66738e-37	-21.1047
chr13	105709001	105709250	1.37981e-39	6.04372e-37	-17.7903
chr17	34446626	34446875	3.69101e-39	1.59624e-36	-25.5204
chr11	85808876	85809125	8.00947e-39	3.42053e-36	-29.3013
chr4	145632876	145633125	1.93087e-38	8.14419e-36	-18.9936
chr11	3027376	3027625	3.73851e-38	1.54257e-35	-10.7915
chr13	65762876	65763125	3.74753e-38	1.54257e-35	-7.14618
chr5	135825876	135826125	3.92108e-38	1.5948e-35	-29.9019
chr1	102128251	102128500	8.50597e-38	3.41888e-35	-5.59621
chr17	30739251	30739500	1.60794e-37	6.38778e-35	15.4669
chr4	145695376	145695625	3.71295e-37	1.45807e-34	-13.2199
chr17	6492001	6492250	5.75447e-37	2.2341e-34	-24.8691
chr11	79788251	79788500	9.53661e-37	3.66086e-34	-18.5638
chr4	119193501	119193750	3.11308e-36	1.18176e-33	-25.3208
chr16	8728751	8729000	5.30227e-36	1.99067e-33	14.972
chr8	19974001	19974250	5.83297e-36	2.16611e-33	-9.05918
chr10	57694626	57694875	9.70953e-36	3.56693e-33	-17.0927
chr6	136467876	136468125	2.29802e-35	8.35228e-33	-24.0104
chr8	46881876	46882125	6.62688e-35	2.38322e-32	-28.9255
chr18	37090126	37090375	7.17255e-35	2.55259e-32	-10.2414
chr1	102128126	102128375	1.40414e-34	4.94559e-32	-6.58259
chr13	101716501	101716750	1.42768e-34	4.97717e-32	-15.5415
chr4	145166751	145167000	1.51549e-34	5.22993e-32	-19.1691
chr11	9050376	9050625	2.60315e-34	8.89361e-32	-14.0584
chr13	65762751	65763000	5.55579e-34	1.87933e-31	-6.34676
chr4	145714001	145714250	6.15835e-34	2.06273e-31	-13.2582
chr7	29996876	29997125	6.56135e-34	2.17638e-31	-25.0862
chr5	26334001	26334250	7.08589e-34	2.32777e-31	-15.7355
chr7	146021751	146022000	1.03318e-33	3.36174e-31	-17.2074
chr18	18996501	18996750	1.51901e-33	4.89591e-31	-25.0154
chr17	35561626	35561875	1.91026e-33	6.09943e-31	-14.4315
chr12	57791251	57791500	3.16871e-33	1.00239e-30	-23.2295
chr3	9334251	9334500	3.43444e-33	1.07649e-30	-19.8419
chr10	38918126	38918375	3.87809e-33	1.20449e-30	22.0414
chr7	146021876	146022125	4.97285e-33	1.5306e-30	-19.2101
chr13	101716626	101716875	1.7494e-32	5.33641e-30	-15.7718
chr17	3156251	3156500	1.83113e-32	5.5363e-30	13.7509
chr13	65480751	65481000	1.97816e-32	5.92836e-30	-9.06711
chr13	23488876	23489125	3.22357e-32	9.49421e-30	-24.106
chr18	18996376	18996625	3.19614e-32	9.49421e-30	-23.1218
chr1	78190251	78190500	3.7992e-32	1.10939e-29	-20.6944
chr4	145632751	145633000	5.62361e-32	1.62822e-29	-18.5552
chr15	88431376	88431625	9.98163e-32	2.86572e-29	-31.2026
chr10	57694751	57695000	1.69566e-31	4.82767e-29	-19.7014
chr16	90349751	90350000	1.76997e-31	4.99759e-29	-19.8512
chr6	136467626	136467875	4.65965e-31	1.30489e-28	-18.6079
chr8	19973876	19974125	6.3509e-31	1.76404e-28	-7.32442
chr4	145714126	145714375	7.4515e-31	2.05306e-28	-11.7064
chr17	6493126	6493375	1.00843e-30	2.75622e-28	-11.8259
chr10	34794876	34795125	1.26081e-30	3.41869e-28	-16.2663
chr11	3027501	3027750	1.46601e-30	3.94377e-28	-10.3544
chr10	57687876	57688125	1.74154e-30	4.64839e-28	-12.9948
chr10	86099876	86100125	1.94136e-30	5.14158e-28	-23.5357
chr13	23488501	23488750	2.06829e-30	5.4356e-28	-12.8898
chr4	125747251	125747500	3.13127e-30	8.16637e-28	-19.4564
chr13	25099251	25099500	6.17983e-30	1.59949e-27	-19.4621
chr18	37153376	37153625	6.9457e-30	1.7842e-27	-20.8382
chr2	147192001	147192250	9.45852e-30	2.41156e-27	-22.8442
chr6	124762376	124762625	1.19732e-29	3.0301e-27	20.3651
chr13	25099126	25099375	2.56169e-29	6.43527e-27	-19.4901
chr17	35576876	35577125	2.9201e-29	7.2821e-27	-7.56687
chr17	35562376	35562625	7.23452e-29	1.79106e-26	-10.711
chr12	12918876	12919125	9.07126e-29	2.22963e-26	11.9132
chr11	60882751	60883000	1.69706e-28	4.14141e-26	-27.6347
chr5	105288751	105289000	2.87918e-28	6.97635e-26	-29.0635
chr4	146649126	146649375	3.83633e-28	9.23011e-26	-7.71785
chr10	70409001	70409250	3.97449e-28	9.49565e-26	-27.5802
chr7	146021626	146021875	9.71356e-28	2.3046e-25	-14.784
chr9	91278751	91279000	1.39929e-27	3.297e-25	-21.8545
chr10	34795001	34795250	1.66206e-27	3.88931e-25	-13.9761
chr11	3050376	3050625	1.71796e-27	3.99278e-25	-8.94368
chr11	3043626	3043875	1.98038e-27	4.57159e-25	-14.6065
chr11	9050501	9050750	2.76197e-27	6.33303e-25	-13.0465
chr17	71213376	71213625	3.8696e-27	8.81361e-25	15.7099
chr7	29997751	29998000	4.80768e-27	1.08777e-24	-23.1934
chr9	14649751	14650000	5.25092e-27	1.18024e-24	-14.9574
chr17	35575876	35576125	5.6906e-27	1.27071e-24	-8.65084
chr16	91114501	91114750	6.13496e-27	1.36104e-24	-17.0963
chr6	145136126	145136375	8.03359e-27	1.77075e-24	-24.3707
chr4	146034126	146034375	1.09967e-26	2.40833e-24	-11.251
chr3	9334126	9334375	1.53565e-26	3.34173e-24	-25.9538
chr17	39981376	39981625	1.6835e-26	3.64027e-24	0.509276
chr4	125747376	125747625	1.74155e-26	3.74212e-24	-23.894
chr14	7721501	7721750	2.12509e-26	4.5377e-24	-3.24443
chr17	35576376	35576625	3.39763e-26	7.20991e-24	-3.01319
chrX	72125126	72125375	5.33506e-26	1.12513e-23	-18.3368
chr4	145260876	145261125	6.99401e-26	1.46594e-23	-9.58784
chr17	35576001	35576250	7.05345e-26	1.46939e-23	-6.3438
chr13	105708751	105709000	9.70135e-26	2.00876e-23	-14.8317
chr6	34872126	34872375	1.06736e-25	2.19675e-23	-20.0097
chr13	66816251	66816500	1.2045e-25	2.46417e-23	-6.32303
chr4	146866501	146866750	1.36713e-25	2.78022e-23	-11.3013
chr11	85809001	85809250	1.88218e-25	3.78261e-23	-24.0665
chr6	136467501	136467750	1.87606e-25	3.78261e-23	-14.8233
chr13	65664376	65664625	1.96854e-25	3.93303e-23	-11.1886
chr8	19982376	19982625	2.15696e-25	4.28443e-23	-11.11
chr19	57530126	57530375	2.25713e-25	4.45748e-23	-17.6593
chr4	3127001	3127250	2.43643e-25	4.78393e-23	-23.901
chr5	105288876	105289125	2.93819e-25	5.73615e-23	-29.2537
chr8	19684376	19684625	3.08262e-25	5.98394e-23	-8.13127
chr13	66816126	66816375	3.22808e-25	6.23089e-23	-7.46865
chr9	91279001	91279250	3.60339e-25	6.91624e-23	-16.0749
chr9	14649626	14649875	4.83789e-25	9.23384e-23	-20.5089
chr10	86099751	86100000	7.98976e-25	1.51649e-22	-19.0133
chr15	88431251	88431500	8.03798e-25	1.51722e-22	-28.4421
chr9	72540876	72541125	8.39514e-25	1.57593e-22	17.2629
chr14	105882751	105883000	1.07034e-24	1.99825e-22	-15.2957
chr19	53479251	53479500	1.23341e-24	2.29018e-22	-25.4241
chr15	79316001	79316250	1.25546e-24	2.31852e-22	-23.1381
chr14	21675376	21675625	1.43571e-24	2.63714e-22	-13.0112
chr6	3132751	3133000	1.62471e-24	2.96834e-22	-14.3083
chr12	82049376	82049625	2.01708e-24	3.6656e-22	17.9025
chr9	88416501	88416750	2.1818e-24	3.94395e-22	6.46759
chr17	35576501	35576750	2.56082e-24	4.60474e-22	-3.31153
chr10	85208376	85208625	2.82274e-24	5.04912e-22	-24.9197
chr3	31108001	31108250	3.2338e-24	5.75428e-22	-24.7152
chr17	35561751	35562000	3.26147e-24	5.77345e-22	-11.1328
chr16	76293501	76293750	3.46717e-24	6.10594e-22	-23.2555
chr13	65664251	65664500	5.40502e-24	9.46983e-22	-11.5948
chr15	91539751	91540000	6.26614e-24	1.09225e-21	-13.592
chr16	91114626	91114875	6.54724e-24	1.13546e-21	-12.1546
chr12	81269376	81269625	1.15081e-23	1.98571e-21	-11.6786
chr17	35607751	35608000	1.21385e-23	2.08397e-21	-6.07195
chr10	86100001	86100250	1.27149e-23	2.17201e-21	-21.848
chr18	37153501	37153750	1.35727e-23	2.30701e-21	-18.2416
chr11	7114751	7115000	1.46178e-23	2.47235e-21	-12.3019
chr3	82816626	82816875	1.95591e-23	3.2918e-21	-19.6589
chr12	25397501	25397750	2.00947e-23	3.36534e-21	16.4087
chr1	154878876	154879125	2.22209e-23	3.70329e-21	8.10305
chr2	173411751	173412000	2.8458e-23	4.71972e-21	-5.57775
chr1	172994001	172994250	2.95479e-23	4.87681e-21	-2.97673
chr5	135825751	135826000	4.81634e-23	7.91104e-21	-29.4275
chr14	13174626	13174875	6.06511e-23	9.91452e-21	-27.3441
chrX	99020001	99020250	6.138e-23	9.98589e-21	-19.4229
chr18	37100251	37100500	6.42423e-23	1.0402e-20	-15.0114
chr19	4787751	4788000	6.94035e-23	1.11847e-20	10.0553
chr8	49361876	49362125	7.16391e-23	1.14908e-20	-21.517
chr2	90871001	90871250	1.43933e-22	2.29787e-20	-18.9764
chr3	8766501	8766750	1.61311e-22	2.56332e-20	-14.1605
chr13	65763501	65763750	1.95605e-22	3.09389e-20	-19.1294
chr13	101716376	101716625	1.97558e-22	3.11038e-20	-14.2887
chr6	6814751	6815000	2.31826e-22	3.62486e-20	-18.2652
chr3	89084126	89084375	2.32357e-22	3.62486e-20	-7.19638
chr8	49362001	49362250	2.65762e-22	4.12714e-20	-20.116
chr18	37128626	37128875	2.77376e-22	4.28801e-20	-15.7158
chr4	146034251	146034500	2.97499e-22	4.57838e-20	-9.24597
chr4	143002626	143002875	3.26077e-22	4.99568e-20	-11.8828
chr12	12918751	12919000	3.32212e-22	5.06695e-20	10.9403
chr14	8146876	8147125	3.9846e-22	6.05036e-20	-5.37362
chr17	57016876	57017125	4.01363e-22	6.06748e-20	10.5359
chr15	98725251	98725500	4.55507e-22	6.85565e-20	-9.1462
chr4	145633001	145633250	5.02176e-22	7.5249e-20	-20.2401
chr2	147191876	147192125	6.28356e-22	9.37454e-20	-21.228
chr18	37157751	37158000	7.51152e-22	1.11578e-19	-7.82454
chrX	73004376	73004625	9.72595e-22	1.43846e-19	23.88
chr16	92696126	92696375	1.2015e-21	1.76936e-19	-20.2478
chr15	88712376	88712625	1.22733e-21	1.79963e-19	20.2678
chr4	11841751	11842000	1.40607e-21	2.05291e-19	-18.108
chr13	65480876	65481125	1.51017e-21	2.19552e-19	-6.99244
chr18	37892001	37892250	1.72438e-21	2.49632e-19	-13.913
chr8	44381501	44381750	1.81414e-21	2.61519e-19	13.7091
chr2	74576751	74577000	2.01039e-21	2.88591e-19	-20.8244
chr5	122422876	122423125	2.33374e-21	3.33606e-19	-19.1981
chr19	48012501	48012750	2.55259e-21	3.6337e-19	-16.892
chr3	51440626	51440875	2.76518e-21	3.92e-19	-28.7264
chr12	111736501	111736750	2.79208e-21	3.94177e-19	8.9349
chr11	3035626	3035875	2.97214e-21	4.17871e-19	-15.793
chr11	60882626	60882875	3.04485e-21	4.2634e-19	-28.7054
chr2	169137376	169137625	3.8788e-21	5.40892e-19	9.06129
chr11	3050251	3050500	4.50369e-21	6.25479e-19	-6.32524
chr4	145261001	145261250	5.48017e-21	7.58013e-19	-7.70406
chr12	103951626	103951875	5.87954e-21	8.09974e-19	12.2898
chr17	35562251	35562500	5.90392e-21	8.10066e-19	-8.3605
chr13	101716751	101717000	6.04099e-21	8.25557e-19	-17.1941
chr4	44715251	44715500	6.19557e-21	8.43309e-19	-23.163
chr13	62814001	62814250	7.44997e-21	1.01003e-18	-19.7566
chr17	57716126	57716375	7.76287e-21	1.04829e-18	-23.6072
chr1	172993876	172994125	1.06573e-20	1.43348e-18	-6.55792
chr18	37153251	37153500	1.10556e-20	1.48123e-18	-21.2556
chr8	126756251	126756500	1.32836e-20	1.77277e-18	-12.8051
chr8	106833251	106833500	1.49315e-20	1.98495e-18	-13.533
chr12	58645751	58646000	1.81655e-20	2.40551e-18	-16.9357
chr2	69604251	69604500	1.91921e-20	2.53164e-18	-28.1453
chr14	41866751	41867000	1.97455e-20	2.59462e-18	-13.0107
chr10	85208501	85208750	2.12905e-20	2.78693e-18	-28.9444
chr10	119765251	119765500	2.16136e-20	2.81842e-18	-22.4063
chr8	19982501	19982750	2.38618e-20	3.09975e-18	-12.0116
chr14	8146751	8147000	2.70759e-20	3.50395e-18	-9.64858
chr18	37127501	37127750	3.00374e-20	3.87254e-18	-10.7389
chr8	46095876	46096125	3.01569e-20	3.87332e-18	-24.488
chr13	55936751	55937000	3.07369e-20	3.93304e-18	-18.9953
chr7	29997501	29997750	3.18501e-20	4.06028e-18	-20.9687
chr14	122772626	122772875	3.34744e-20	4.23573e-18	-18.4105
chr2	173411876	173412125	3.33896e-20	4.23573e-18	-5.29753
chr6	124762251	124762500	4.08353e-20	5.14809e-18	17.5717
chr9	24905626	24905875	4.20387e-20	5.28032e-18	-19.8518
chr18	37128876	37129125	4.70169e-20	5.88397e-18	-18.9496
chr17	6493376	6493625	4.82605e-20	6.01756e-18	-11.5986
chr14	21675251	21675500	5.14604e-20	6.39322e-18	-14.5654
chr4	146866376	146866625	5.83448e-20	7.22225e-18	-9.76294
chr12	106460751	106461000	6.33112e-20	7.80872e-18	12.9789
chr5	141022376	141022625	6.71647e-20	8.25421e-18	-10.3694
chr11	11711126	11711375	6.76442e-20	8.28335e-18	22.8952
chr8	123602626	123602875	7.1789e-20	8.75949e-18	-26.7725
chr16	64918626	64918875	7.48545e-20	9.06876e-18	-22.8755
chr17	3156126	3156375	7.46722e-20	9.06876e-18	11.8914
chr11	96171876	96172125	7.99896e-20	9.65664e-18	-21.5551
chr14	6011376	6011625	8.17239e-20	9.83128e-18	-10.0357
chr18	37892126	37892375	8.41205e-20	1.00841e-17	-7.51034
chr3	116050501	116050750	9.51312e-20	1.13641e-17	-9.2028
chr18	37170751	37171000	9.64076e-20	1.14765e-17	-4.8641
chr11	3892376	3892625	1.16465e-19	1.38159e-17	-26.5994
chr14	84847126	84847375	1.28586e-19	1.52011e-17	-14.6784
chr5	141022501	141022750	1.51293e-19	1.78238e-17	-11.3088
chr18	61104751	61105000	1.65123e-19	1.93862e-17	12.0415
chr6	3132626	3132875	1.9801e-19	2.31677e-17	-12.9367
chr10	86018751	86019000	2.06894e-19	2.41246e-17	-24.1779
chr4	143002751	143003000	2.1655e-19	2.51647e-17	-15.2528
chr1	168082751	168083000	2.29771e-19	2.66105e-17	9.86752
chrX	72125251	72125500	2.50935e-19	2.89633e-17	-16.9374
chr14	4959126	4959375	2.79652e-19	3.21693e-17	-6.91102
chr13	95654501	95654750	3.1498e-19	3.61115e-17	-20.5344
chr3	9452126	9452375	3.40175e-19	3.88696e-17	-19.2023
chr17	29176376	29176625	3.88322e-19	4.42232e-17	9.14823
chr14	6011501	6011750	4.44631e-19	5.04676e-17	-10.4492
chr4	118951501	118951750	4.51905e-19	5.11233e-17	19.8499
chr17	75368126	75368375	4.71387e-19	5.31514e-17	-23.7273
chr5	73399251	73399500	4.87806e-19	5.48217e-17	-18.4565
chr17	35576751	35577000	5.07266e-19	5.68092e-17	-7.41109
chr17	45706501	45706750	5.08816e-19	5.68092e-17	20.1432
chr11	68380126	68380375	5.15607e-19	5.73799e-17	-21.6961
chr10	75903001	75903250	6.72076e-19	7.45499e-17	6.33141
chr6	49200876	49201125	7.07387e-19	7.82128e-17	19.6429
chr13	113534501	113534750	7.86517e-19	8.66813e-17	-26.6171
chr4	21806376	21806625	8.33578e-19	9.15725e-17	-11.2122
chr2	177244876	177245125	8.59255e-19	9.40907e-17	-26.991
chr18	37134751	37135000	8.8793e-19	9.69201e-17	-17.6848
chr9	88416376	88416625	9.01663e-19	9.81057e-17	7.67906
chr12	20421001	20421250	9.09266e-19	9.86187e-17	-8.59031
chr10	23614751	23615000	9.63851e-19	1.04208e-16	-26.2457
chr10	126128501	126128750	1.07201e-18	1.15537e-16	-17.9
chr9	114422126	114422375	1.25805e-18	1.3516e-16	13.5158
chr10	129881876	129882125	1.26295e-18	1.35261e-16	-26.4275
chrX	99019876	99020125	1.27681e-18	1.36318e-16	-14.6836
chr7	29996626	29996875	1.38773e-18	1.47699e-16	-19.5999
chr5	67492126	67492375	1.55344e-18	1.64823e-16	-24.6328
chr8	80623376	80623625	1.61125e-18	1.70428e-16	-21.2325
chr19	54122001	54122250	1.65758e-18	1.74787e-16	-11.2296
chr7	6929751	6930000	1.86501e-18	1.96055e-16	-23.8562
chr17	29656501	29656750	2.19253e-18	2.29777e-16	-21.4015
chr14	8075876	8076125	2.56815e-18	2.68319e-16	-3.06365
chr9	72541001	72541250	2.60244e-18	2.71073e-16	15.8744
chr6	58492751	58493000	2.7821e-18	2.88906e-16	-13.829
chr2	69604126	69604375	2.87097e-18	2.97231e-16	-27.9623
chr14	4438251	4438500	2.9172e-18	3.01105e-16	-3.66221
chr4	94266126	94266375	3.17977e-18	3.27217e-16	10.8696
chr18	37091251	37091500	3.24013e-18	3.32428e-16	-12.1354
chr8	46095751	46096000	3.51126e-18	3.59167e-16	-19.9053
chr13	95654626	95654875	3.70722e-18	3.78079e-16	-20.8002
chr7	146022001	146022250	4.26641e-18	4.33813e-16	-18.39
chr2	165795376	165795625	5.0859e-18	5.15605e-16	10.9586
chr17	24814376	24814625	5.17072e-18	5.22653e-16	17.8092
chr14	8076001	8076250	5.26449e-18	5.30561e-16	-3.04335
chr18	8418751	8419000	5.32586e-18	5.35168e-16	-22.2166
chr11	9050251	9050500	5.77754e-18	5.78853e-16	-19.235
chr16	97041376	97041625	6.31951e-18	6.31301e-16	-12.3868
chr15	77522251	77522500	6.65176e-18	6.62555e-16	-20.9733
chr1	120973876	120974125	6.82378e-18	6.77713e-16	12.5479
chr11	3093501	3093750	7.64244e-18	7.56819e-16	-5.57795
chr8	49361751	49362000	8.91693e-18	8.80478e-16	-20.8905
chr1	85026876	85027125	9.15072e-18	9.00959e-16	-12.2865
chr3	9603501	9603750	9.23445e-18	9.0659e-16	16.3429
chr7	28113126	28113375	9.58388e-18	9.38199e-16	15.5894
chr6	6814626	6814875	1.01085e-17	9.86725e-16	-16.0864
chr7	92582126	92582375	1.04653e-17	1.01865e-15	-17.5896
chr11	66897376	66897625	1.06535e-17	1.03402e-15	-16.5013
chr9	31744251	31744500	1.09704e-17	1.06176e-15	-16.1723
chr5	105289001	105289250	1.12688e-17	1.08756e-15	-29.8919
chr18	37100376	37100625	1.13575e-17	1.09303e-15	-16.1663
chr8	19982626	19982875	1.21612e-17	1.16709e-15	-12.5309
chr8	106833376	106833625	1.24485e-17	1.19132e-15	-11.7918
chr10	94784876	94785125	1.25968e-17	1.20214e-15	10.3614
chr12	107199001	107199250	1.29985e-17	1.23702e-15	-20.5161
chr10	86063751	86064000	1.4816e-17	1.40607e-15	-24.3695
chr9	44446001	44446250	1.50071e-17	1.42026e-15	16.8194
chr12	25178376	25178625	1.5506e-17	1.46021e-15	-21.9819
chr9	96805876	96806125	1.55146e-17	1.46021e-15	-9.89184
chr13	66815751	66816000	1.67534e-17	1.57247e-15	-13.0078
chr10	25827626	25827875	1.99484e-17	1.86721e-15	-18.3041
chr10	23614876	23615125	2.06109e-17	1.92396e-15	-25.8485
chr18	37099126	37099375	2.17095e-17	2.02098e-15	-5.29313
chr10	57702126	57702375	2.23671e-17	2.07654e-15	-4.32139
chr18	37128751	37129000	2.51749e-17	2.33088e-15	-14.179
chr18	37166251	37166500	2.527e-17	2.33336e-15	-10.9152
chr6	85138626	85138875	2.91349e-17	2.68299e-15	-10.9835
chr7	80664376	80664625	2.97013e-17	2.7278e-15	9.15592
chr13	66743376	66743625	2.98121e-17	2.73063e-15	-15.8231
chr7	73335501	73335750	3.26411e-17	2.98176e-15	-18.4591
chr7	29997626	29997875	3.30343e-17	3.00963e-15	-19.5935
chr10	57694876	57695125	3.32182e-17	3.01834e-15	-23.8421
chr18	35022751	35023000	3.40157e-17	3.08261e-15	-16.5774
chr7	52778501	52778750	3.42592e-17	3.09646e-15	14.2642
chr2	33500251	33500500	3.57054e-17	3.21865e-15	-24.7976
chr6	34872251	34872500	3.88337e-17	3.49144e-15	-19.0366
chr18	37127376	37127625	4.53677e-17	4.06819e-15	-13.1846
chr6	122594501	122594750	5.17693e-17	4.63008e-15	-29.7999
chr13	66742751	66743000	6.03005e-17	5.379e-15	-4.42842
chr5	75547501	75547750	6.38399e-17	5.66797e-15	-8.19733
chr15	25715626	25715875	6.38718e-17	5.66797e-15	21.6359
chr16	91114376	91114625	6.88092e-17	6.0903e-15	-12.3442
chr15	25711251	25711500	8.29423e-17	7.32225e-15	10.524
chr12	109701501	109701750	8.56438e-17	7.54125e-15	-25.9205
chr14	90298001	90298250	9.10582e-17	7.99739e-15	-14.8365
chr14	84847251	84847500	9.16162e-17	8.02577e-15	-11.0952
chr4	145022251	145022500	9.34082e-17	8.16183e-15	-9.98657
chr9	91278251	91278500	9.69725e-17	8.45166e-15	-23.7976
chr14	7721376	7721625	1.01258e-16	8.80274e-15	-2.36155
chr6	15477251	15477500	1.03466e-16	8.97187e-15	-10.7042
chr10	59630251	59630500	1.05195e-16	9.09864e-15	-17.2257
chr12	81269501	81269750	1.17905e-16	1.01722e-14	-10.5169
chr2	158439626	158439875	1.26796e-16	1.09117e-14	-13.0807
chr3	9450751	9451000	1.29342e-16	1.11029e-14	-23.3004
chr16	87726251	87726500	1.30671e-16	1.11889e-14	16.2684
chr12	57630001	57630250	1.31392e-16	1.12225e-14	-14.1792
chr10	105620626	105620875	1.39187e-16	1.18586e-14	-15.2287
chr12	58649376	58649625	1.56822e-16	1.33278e-14	-10.5679
chr6	34871876	34872125	1.62611e-16	1.37856e-14	-18.2133
chr15	78993751	78994000	1.90065e-16	1.60731e-14	-8.82768
chr5	97821251	97821500	1.91403e-16	1.61463e-14	6.42437
chr3	72860376	72860625	2.16956e-16	1.82568e-14	-13.5169
chr18	62338626	62338875	2.52967e-16	2.12348e-14	-19.5336
chr9	114422001	114422250	2.5654e-16	2.14819e-14	12.3051
chr8	19973751	19974000	2.64431e-16	2.20886e-14	-5.7543
chr9	61357501	61357750	2.75877e-16	2.29326e-14	-25.3191
chr11	96817001	96817250	2.75349e-16	2.29326e-14	10.0847
chr17	26205251	26205500	2.78899e-16	2.31275e-14	-5.94302
chr3	82816751	82817000	2.93493e-16	2.42788e-14	-16.8059
chr7	137406001	137406250	3.07537e-16	2.53791e-14	-26.4218
chr1	122492501	122492750	3.10247e-16	2.5541e-14	-21.5313
chr18	37100126	37100375	3.15414e-16	2.5904e-14	-14.8996
chr8	26962251	26962500	3.1813e-16	2.60644e-14	-20.4555
chr5	74095501	74095750	3.30867e-16	2.70431e-14	-23.9822
chr17	35607876	35608125	3.36147e-16	2.74091e-14	-7.14464
chr10	86063626	86063875	3.46167e-16	2.81589e-14	-22.9111
chr8	109787001	109787250	3.63054e-16	2.94624e-14	12.206
chr5	120731251	120731500	3.89877e-16	3.15642e-14	-15.5167
chr15	91539876	91540125	4.13843e-16	3.34252e-14	-11.8622
chr7	25380001	25380250	4.1593e-16	3.35146e-14	-23.568
chr4	146902001	146902250	4.28756e-16	3.44668e-14	-10.3877
chr5	75547626	75547875	4.35756e-16	3.49472e-14	-7.19705
chr9	104021001	104021250	4.38036e-16	3.50478e-14	-20.2184
chr10	86018626	86018875	4.85676e-16	3.87688e-14	-18.9394
chr12	25397626	25397875	4.92936e-16	3.92566e-14	15.7568
chr18	84256001	84256250	5.34079e-16	4.24342e-14	-14.3881
chr4	146902126	146902375	6.10883e-16	4.84239e-14	-9.41269
chr4	145586876	145587125	6.1943e-16	4.89878e-14	-15.7843
chr18	37089876	37090125	6.24869e-16	4.93038e-14	-10.9764
chr5	22230376	22230625	7.38781e-16	5.81574e-14	-21.1053
chr7	29997876	29998125	7.53379e-16	5.91702e-14	-23.2879
chr10	31090001	31090250	7.88249e-16	6.17669e-14	-11.3917
chr17	39981251	39981500	7.90823e-16	6.18269e-14	0.641164
chr10	25827501	25827750	8.56401e-16	6.68009e-14	-17.8701
chr7	106684626	106684875	8.68622e-16	6.75998e-14	-16.6546
chr15	98725126	98725375	8.82081e-16	6.84912e-14	-11.7053
chr9	78215751	78216000	9.99406e-16	7.74252e-14	5.49103
chr12	88260376	88260625	1.08507e-15	8.38712e-14	19.3477
chr11	96172001	96172250	1.17696e-15	9.07691e-14	-17.8197
chr14	25177501	25177750	1.26484e-15	9.7327e-14	-26.6918
chr17	81200251	81200500	1.29298e-15	9.92681e-14	12.4268
chr11	45642876	45643125	1.29817e-15	9.94437e-14	-21.4443
chr5	67491376	67491625	1.41537e-15	1.08179e-13	-9.77153
chr19	61302126	61302375	1.43836e-15	1.09543e-13	-15.6993
chr1	189428626	189428875	1.43963e-15	1.09543e-13	-14.44
chr9	21794501	21794750	1.51663e-15	1.15145e-13	-23.139
chr17	35577001	35577250	1.52916e-15	1.15839e-13	-8.19526
chr11	74404251	74404500	1.55083e-15	1.17221e-13	-15.1949
chr7	73335376	73335625	1.62175e-15	1.22311e-13	-14.9516
chr10	119765126	119765375	1.6318e-15	1.22798e-13	-22.2708
chr19	9911001	9911250	1.70794e-15	1.28245e-13	-7.89417
chr8	56201376	56201625	1.73077e-15	1.29674e-13	-5.05448
chr3	144412626	144412875	1.73658e-15	1.29824e-13	-15.6029
chr1	65040751	65041000	1.9821e-15	1.47856e-13	-13.6232
chr15	97577251	97577500	1.98748e-15	1.47935e-13	-26.1282
chr8	32142251	32142500	2.04819e-15	1.52122e-13	-21.305
chr5	122422751	122423000	2.17789e-15	1.61404e-13	-22.6443
chr18	77097251	77097500	2.44423e-15	1.8075e-13	-15.479
chr17	78891376	78891625	2.45995e-15	1.8152e-13	-18.8746
chr15	88712251	88712500	2.47313e-15	1.82099e-13	16.0508
chr18	37152251	37152500	2.66684e-15	1.9594e-13	-11.0468
chr8	56201501	56201750	2.86791e-15	2.10261e-13	-5.56718
chr8	19703376	19703625	2.9508e-15	2.15875e-13	-9.66174
chr5	104896001	104896250	2.9628e-15	2.1629e-13	16.0896
chr11	120208876	120209125	3.05171e-15	2.22305e-13	18.0784
chr14	4959001	4959250	3.13117e-15	2.27608e-13	-4.71793
chr6	52155376	52155625	3.26479e-15	2.36817e-13	-16.929
chr7	37484126	37484375	3.27633e-15	2.37151e-13	-21.002
chr6	83227251	83227500	3.32246e-15	2.39981e-13	-24.7043
chr11	48637876	48638125	3.47588e-15	2.50534e-13	-11.166
chrX	166425001	166425250	3.54254e-15	2.548e-13	3.47298
chr2	168581376	168581625	3.64341e-15	2.61505e-13	22.0243
chr11	3036876	3037125	3.86121e-15	2.76557e-13	-9.81261
chr8	126131376	126131625	3.95266e-15	2.82515e-13	-11.1757
chr18	37099251	37099500	3.96264e-15	2.82636e-13	-6.53247
chr15	93229876	93230125	4.15894e-15	2.96019e-13	-11.6454
chr6	3133501	3133750	4.33545e-15	3.07942e-13	-17.0734
chr17	39980126	39980375	4.39145e-15	3.11272e-13	0.522091
chr17	39981501	39981750	4.55879e-15	3.22464e-13	0.360847
chrX	98891251	98891500	4.61305e-15	3.25629e-13	-15.8909
chr8	120300126	120300375	4.73132e-15	3.32603e-13	-23.6866
chr8	4675626	4675875	4.72877e-15	3.32603e-13	-21.7572
chr7	7327001	7327250	5.03776e-15	3.53417e-13	-21.0567
chr13	65691251	65691500	5.41502e-15	3.79105e-13	-11.1046
chr15	97036876	97037125	5.51795e-15	3.85521e-13	-21.2849
chr3	29033751	29034000	5.67044e-15	3.95367e-13	-20.2268
chr7	106684501	106684750	5.9522e-15	4.14167e-13	-17.643
chr18	37157876	37158125	6.0066e-15	4.17103e-13	-6.77718
chr17	37107876	37108125	6.9636e-15	4.82576e-13	10.192
chr16	42955751	42956000	7.41538e-15	5.12845e-13	-12.0268
chr2	32020001	32020250	7.49342e-15	5.17195e-13	6.10273
chr6	136467376	136467625	7.75797e-15	5.333e-13	-11.8481
chr4	94266001	94266250	7.74849e-15	5.333e-13	9.74894
chr8	24013501	24013750	7.88384e-15	5.40864e-13	-17.401
chr1	39427751	39428000	8.09643e-15	5.54335e-13	15.2914
chr10	128062251	128062500	8.30581e-15	5.67533e-13	4.16568
chr10	129881751	129882000	8.52475e-15	5.8133e-13	-22.2421
chr13	55936876	55937125	8.60851e-15	5.85873e-13	-12.2997
chr12	89226626	89226875	8.73469e-15	5.93279e-13	-7.23282
chr11	115478751	115479000	8.80886e-15	5.97129e-13	11.2146
chr13	62672376	62672625	8.96705e-15	6.06649e-13	-14.0946
chr17	6475501	6475750	9.1675e-15	6.17763e-13	-2.3307
chr1	89122501	89122750	9.15482e-15	6.17763e-13	7.31723
chr12	25178251	25178500	9.20322e-15	6.1895e-13	-21.2334
chr19	4787876	4788125	9.59248e-15	6.43861e-13	8.57603
chr19	46206376	46206625	9.71646e-15	6.50904e-13	-9.24781
chr15	5193001	5193250	1.00557e-14	6.72314e-13	-23.231
chr13	23405126	23405375	1.05023e-14	7.00799e-13	-9.07071
chr6	78165876	78166125	1.12181e-14	7.47103e-13	-19.3023
chr9	78215626	78215875	1.14878e-14	7.6358e-13	6.15475
chr17	35972501	35972750	1.15635e-14	7.67118e-13	5.80396
chr4	146649251	146649500	1.19648e-14	7.92198e-13	-4.33934
chr4	43642251	43642500	1.2171e-14	8.04291e-13	-20.0062
chr14	121850126	121850375	1.27281e-14	8.39488e-13	-9.32868
chr14	21675501	21675750	1.33694e-14	8.7839e-13	-12.0443
chr3	116050626	116050875	1.33648e-14	8.7839e-13	-6.8028
chr8	126756376	126756625	1.3491e-14	8.84677e-13	-15.074
chr12	58645876	58646125	1.3581e-14	8.88872e-13	-12.6062
chr18	54155751	54156000	1.36733e-14	8.93204e-13	-22.0854
chr12	3930376	3930625	1.4119e-14	9.17059e-13	-20.4778
chr12	3930501	3930750	1.4119e-14	9.17059e-13	-20.4778
chr15	25711376	25711625	1.41042e-14	9.17059e-13	10.3038
chr13	3633001	3633250	1.51044e-14	9.79204e-13	-12.2395
chr7	30996501	30996750	1.57609e-14	1.01983e-12	-22.4768
chr11	101304751	101305000	1.67768e-14	1.08351e-12	4.88502
chr6	47712626	47712875	1.71553e-14	1.10586e-12	-9.30384
chr18	82899251	82899500	1.73373e-14	1.11549e-12	-19.0082
chr13	66031251	66031500	1.75124e-14	1.12464e-12	-12.0204
chr6	52170626	52170875	2.08112e-14	1.33398e-12	-21.9367
chr16	20734251	20734500	2.11726e-14	1.3546e-12	-11.1423
chr7	7327126	7327375	2.2125e-14	1.41289e-12	-18.3661
chr15	93229751	93230000	2.3286e-14	1.48426e-12	-9.88223
chr17	32171376	32171625	2.51729e-14	1.60154e-12	6.7535
chr9	121194876	121195125	2.56835e-14	1.63099e-12	-10.5795
chr11	22872376	22872625	2.66323e-14	1.6881e-12	12.7833
chr15	96201126	96201375	2.73227e-14	1.72866e-12	-24.9629
chr6	37756126	37756375	2.77386e-14	1.75173e-12	-26.1298
chr3	31108126	31108375	2.79136e-14	1.75953e-12	-25.8616
chr17	12509251	12509500	2.85095e-14	1.79378e-12	-23.3602
chr17	78891251	78891500	3.17551e-14	1.99432e-12	-16.986
chr8	20013001	20013250	3.1975e-14	2.00444e-12	-7.67928
chr9	104021126	104021375	3.21671e-14	2.01279e-12	-20.1921
chr12	89226501	89226750	3.27835e-14	2.04761e-12	-8.6641
chr17	13030751	13031000	3.47929e-14	2.16915e-12	-18.5471
chr18	37180501	37180750	3.83417e-14	2.38604e-12	-8.60667
chr7	103642626	103642875	3.95621e-14	2.45751e-12	11.6879
chr4	146209501	146209750	4.06088e-14	2.51339e-12	-18.0003
chr4	146209626	146209875	4.06088e-14	2.51339e-12	-18.0003
chr8	59820001	59820250	4.07061e-14	2.51486e-12	-6.6952
chr6	3132876	3133125	4.08942e-14	2.52192e-12	-8.7042
chr3	72860501	72860750	4.2139e-14	2.594e-12	-8.7056
chr18	37304251	37304500	4.25275e-14	2.61321e-12	-14.3483
chr4	139482376	139482625	4.32097e-14	2.65036e-12	-21.0281
chrX	98891376	98891625	4.36426e-14	2.67212e-12	-10.7753
chr14	4753126	4753375	4.40172e-14	2.69023e-12	-12.9655
chr12	58644376	58644625	4.52503e-14	2.76066e-12	-17.4858
chr6	114454376	114454625	4.56288e-14	2.77879e-12	-8.64849
chr2	103811251	103811500	4.63297e-14	2.81145e-12	-13.1529
chr11	22872501	22872750	4.62776e-14	2.81145e-12	11.0335
chr7	122633126	122633375	4.81116e-14	2.91441e-12	-19.6087
chr18	37091376	37091625	4.87584e-14	2.94836e-12	-11.2119
chr6	108832001	108832250	5.14624e-14	3.10637e-12	-8.01464
chr18	77097376	77097625	5.17515e-14	3.11831e-12	-13.0411
chr3	89084251	89084500	5.39049e-14	3.24235e-12	-5.86729
chr15	79316126	79316375	5.83871e-14	3.50577e-12	-21.8729
chr13	66743501	66743750	6.02825e-14	3.61323e-12	-17.5622
chr18	62338751	62339000	6.16348e-14	3.68781e-12	-18.0477
chr3	105261876	105262125	6.50098e-14	3.88295e-12	-25.6787
chr5	149632126	149632375	6.61928e-14	3.94671e-12	-23.3742
chr2	28772001	28772250	6.95891e-14	4.14199e-12	-11.1111
chr8	126131251	126131500	6.98812e-14	4.15213e-12	-10.6394
chr18	37128501	37128750	7.54818e-14	4.47713e-12	-16.9563
chr14	122772751	122773000	7.80542e-14	4.62168e-12	-12.7045
chr8	72636626	72636875	7.82274e-14	4.62392e-12	-12.2919
chr1	33895751	33896000	7.98199e-14	4.7099e-12	-24.5695
chr17	12962751	12963000	8.00756e-14	4.71684e-12	-16.0981
chr4	132290001	132290250	8.02731e-14	4.72034e-12	15.162
chr17	35298251	35298500	8.27924e-14	4.86012e-12	16.9801
chr15	100509376	100509625	8.65284e-14	5.07072e-12	-21.738
chr9	45077001	45077250	8.81398e-14	5.15631e-12	-6.60451
chr11	96131001	96131250	9.03031e-14	5.27383e-12	-16.377
chr14	79131001	79131250	9.12706e-14	5.32124e-12	-4.84858
chr5	123823001	123823250	9.58437e-14	5.57834e-12	16.2262
chr17	21520626	21520875	9.71715e-14	5.646e-12	-21.1117
chr10	117883126	117883375	9.75926e-14	5.66084e-12	-17.4399
chr2	104413001	104413250	9.89209e-14	5.72816e-12	-11.4888
chr18	37171876	37172125	1.11241e-13	6.43069e-12	-8.99634
chr18	37134876	37135125	1.1427e-13	6.59462e-12	-13.0127
chr5	72973751	72974000	1.20863e-13	6.96333e-12	-26.9309
chr19	29345751	29346000	1.24964e-13	7.18749e-12	7.69314
chr13	65740501	65740750	1.27525e-13	7.32245e-12	-12.2643
chr10	10984001	10984250	1.28299e-13	7.34267e-12	-18.2851
chr10	80656876	80657125	1.28307e-13	7.34267e-12	-18.078
chr11	60497376	60497625	1.31672e-13	7.52265e-12	-8.45403
chr11	3093251	3093500	1.32387e-13	7.55089e-12	-4.38013
chr7	116399251	116399500	1.34956e-13	7.67179e-12	-20.945
chr6	125280876	125281125	1.34941e-13	7.67179e-12	-5.83048
chr16	42955876	42956125	1.37261e-13	7.78984e-12	-14.7803
chr17	35530876	35531125	1.41356e-13	8.00895e-12	-13.4101
chr2	180068251	180068500	1.46195e-13	8.26943e-12	-13.818
chr18	82899126	82899375	1.4715e-13	8.30967e-12	-20.0785
chr3	151770751	151771000	1.48768e-13	8.38718e-12	-16.2367
chr15	5192626	5192875	1.54044e-13	8.67035e-12	-9.36474
chr11	3093626	3093875	1.55642e-13	8.74587e-12	-5.11562
chr17	35562751	35563000	1.58436e-13	8.88822e-12	-12.1569
chr2	31613876	31614125	1.59766e-13	8.94816e-12	-17.4618
chr11	3035501	3035750	1.63913e-13	9.16537e-12	-13.0186
chr18	37170626	37170875	1.69339e-13	9.45333e-12	-3.05203
chr11	85809251	85809500	1.73744e-13	9.68342e-12	-21.185
chr9	121194751	121195000	1.77401e-13	9.87113e-12	-13.9588
chr13	66742626	66742875	1.88533e-13	1.04735e-11	-4.70524
chr5	117798251	117798500	2.02086e-13	1.12082e-11	-24.0339
chr18	37157626	37157875	2.03203e-13	1.12518e-11	-9.57231
chr13	33854751	33855000	2.05169e-13	1.13424e-11	-19.9029
chr19	45299626	45299875	2.07341e-13	1.14439e-11	-18.262
chr10	118681001	118681250	2.18226e-13	1.20252e-11	12.9248
chr5	72973626	72973875	2.20505e-13	1.21313e-11	-24.2955
chr8	94882751	94883000	2.21776e-13	1.21816e-11	-4.13428
chr13	81377876	81378125	2.26733e-13	1.24338e-11	-18.6761
chr17	26205501	26205750	2.33165e-13	1.27482e-11	-5.243
chr19	53132751	53133000	2.33211e-13	1.27482e-11	5.21431
chr7	133836001	133836250	2.36819e-13	1.29247e-11	11.96
chr14	4175251	4175500	2.41944e-13	1.31834e-11	4.97081
chr10	53470001	53470250	2.49951e-13	1.3598e-11	-19.1286
chr3	9603626	9603875	2.54808e-13	1.38402e-11	19.549
chr5	73399376	73399625	2.57041e-13	1.39393e-11	-17.6716
chr5	42158126	42158375	2.64769e-13	1.4313e-11	-22.5781
chr11	84771001	84771250	2.64439e-13	1.4313e-11	-19.1103
chr5	98595251	98595500	2.6769e-13	1.4448e-11	-26.1039
chr12	106460876	106461125	2.71757e-13	1.46444e-11	11.1828
chr4	145587001	145587250	2.72952e-13	1.46625e-11	-17.7237
chr12	73751001	73751250	2.72588e-13	1.46625e-11	7.41646
chr10	80656751	80657000	2.73789e-13	1.46844e-11	-17.2699
chr18	4199126	4199375	2.7727e-13	1.48478e-11	-13.7849
chr4	134707251	134707500	2.84287e-13	1.51997e-11	-19.1467
chr15	102840001	102840250	2.87049e-13	1.53234e-11	-5.10437
chr12	109555126	109555375	2.9221e-13	1.55746e-11	-15.7681
chr2	158440001	158440250	2.93585e-13	1.56235e-11	-16.5533
chr6	85845126	85845375	3.0143e-13	1.6016e-11	-14.339
chr14	103749376	103749625	3.12264e-13	1.65659e-11	-18.527
chr14	67855001	67855250	3.21779e-13	1.70442e-11	-11.7316
chr1	152872376	152872625	3.30878e-13	1.74991e-11	-19.3538
chr13	43687876	43688125	3.34863e-13	1.76824e-11	-16.9802
chr6	52265626	52265875	3.50791e-13	1.8495e-11	-18.3365
chr4	99126126	99126375	3.5178e-13	1.85185e-11	-16.9522
chr18	4199251	4199500	3.57476e-13	1.87894e-11	-23.1822
chr11	3093126	3093375	3.66055e-13	1.92108e-11	-4.55274
chr3	58791001	58791250	3.7356e-13	1.95446e-11	-23.5752
chr3	58791126	58791375	3.7356e-13	1.95446e-11	-23.5752
chr8	109786876	109787125	3.77711e-13	1.97315e-11	8.3323
chr4	44726251	44726500	3.79831e-13	1.9812e-11	-10.6861
chr4	132290126	132290375	3.87502e-13	2.01813e-11	14.0177
chr2	74585251	74585500	3.88625e-13	2.0209e-11	-15.7736
chr13	66815876	66816125	3.96026e-13	2.05625e-11	-13.386
chr5	42158001	42158250	3.97005e-13	2.05821e-11	-19.8219
chr5	137358251	137358500	3.98324e-13	2.06192e-11	-7.88026
chr2	158439751	158440000	4.34675e-13	2.24669e-11	-12.0759
chr13	62518251	62518500	4.52169e-13	2.33357e-11	-19.5521
chr13	45903001	45903250	4.60345e-13	2.36971e-11	-16.8373
chr10	105620501	105620750	4.60558e-13	2.36971e-11	-15.003
chr4	21806501	21806750	4.91748e-13	2.52639e-11	-7.15965
chr16	35857001	35857250	5.15129e-13	2.64254e-11	-19.922
chr2	75427501	75427750	5.26437e-13	2.6965e-11	-12.0704
chr19	30613751	30614000	5.30679e-13	2.71416e-11	-23.5294
chr6	126592751	126593000	5.61789e-13	2.86897e-11	-17.1152
chr5	104895876	104896125	5.66238e-13	2.88738e-11	14.8114
chr4	3126876	3127125	5.75528e-13	2.93037e-11	-18.5368
chr7	53922751	53923000	5.96587e-13	3.03308e-11	-17.1995
chr5	148535501	148535750	6.15757e-13	3.12589e-11	-12.9374
chr10	69769751	69770000	6.19183e-13	3.13862e-11	15.8337
chr6	47712501	47712750	6.25064e-13	3.16373e-11	-9.07552
chrX	98891626	98891875	6.56578e-13	3.31832e-11	-8.794
chr8	73292626	73292875	6.8579e-13	3.46084e-11	12.9838
chr5	115577126	115577375	6.96511e-13	3.50976e-11	16.5218
chr9	20189626	20189875	7.00626e-13	3.5253e-11	-10.5384
chr9	100470501	100470750	7.02246e-13	3.52825e-11	-11.4972
chr17	6475376	6475625	7.19151e-13	3.60788e-11	-5.51045
chr3	88045251	88045500	7.31036e-13	3.66213e-11	-19.0009
chr7	29996501	29996750	7.39396e-13	3.68779e-11	-18.0233
chr3	107400626	107400875	7.38567e-13	3.68779e-11	-17.9288
chr1	138685626	138685875	7.3927e-13	3.68779e-11	-10.9573
chr12	112559126	112559375	7.41838e-13	3.69457e-11	-19.045
chr11	76211251	76211500	7.73105e-13	3.84469e-11	-10.0336
chr18	78108876	78109125	8.14765e-13	4.04597e-11	-16.4578
chr5	38208126	38208375	8.39789e-13	4.16419e-11	-10.5298
chr1	120973751	120974000	8.50144e-13	4.20942e-11	9.50994
chr14	4438126	4438375	8.86676e-13	4.38395e-11	-2.561
chr15	61821251	61821500	8.88379e-13	4.38603e-11	10.7908
chr2	160196001	160196250	9.47025e-13	4.66882e-11	-13.7048
chr18	36571501	36571750	9.71197e-13	4.78109e-11	17.2181
chr8	44381376	44381625	9.95979e-13	4.89603e-11	12.7454
chr11	51547751	51548000	1.00595e-12	4.93795e-11	14.3493
chr14	75041001	75041250	1.02847e-12	5.04123e-11	-16.7795
chr15	96483376	96483625	1.03653e-12	5.07349e-11	-13.8838
chr5	97821376	97821625	1.05672e-12	5.16491e-11	8.9525
chr18	37127626	37127875	1.08833e-12	5.31181e-11	-9.44539
chr14	79126251	79126500	1.10566e-12	5.3887e-11	5.97498
chr11	64333751	64334000	1.10731e-12	5.38902e-11	-20.77
chr10	117389126	117389375	1.12753e-12	5.47965e-11	8.5207
chr6	127895626	127895875	1.14829e-12	5.57262e-11	-12.3791
chr9	17902501	17902750	1.20851e-12	5.85653e-11	-18.5233
chr16	20734376	20734625	1.2348e-12	5.97544e-11	-7.98658
chr13	112821251	112821500	1.33168e-12	6.43518e-11	-21.8606
chr7	135297751	135298000	1.35981e-12	6.56184e-11	-27.5757
chr15	27988376	27988625	1.41513e-12	6.81914e-11	-15.9703
chr2	33500126	33500375	1.43218e-12	6.89158e-11	-23.4082
chr9	96806001	96806250	1.44934e-12	6.95456e-11	-9.00666
chr9	55389501	55389750	1.44823e-12	6.95456e-11	-7.19275
chr14	122862001	122862250	1.55235e-12	7.43837e-11	-7.2888
chr8	48372626	48372875	1.62095e-12	7.75622e-11	-9.6798
chr16	64918751	64919000	1.65399e-12	7.90327e-11	-23.3712
chr4	44726376	44726625	1.68752e-12	8.05223e-11	-9.6273
chr1	78078376	78078625	1.71984e-12	8.19498e-11	-17.5385
chr19	45750376	45750625	1.74638e-12	8.30035e-11	-7.08132
chr9	44418501	44418750	1.74681e-12	8.30035e-11	12.7
chr9	78215501	78215750	1.75495e-12	8.32744e-11	6.48905
chr1	188529751	188530000	1.77531e-12	8.41238e-11	-15.8982
chr9	114421751	114422000	1.90105e-12	8.9957e-11	14.5388
chr19	54121876	54122125	1.97898e-12	9.35154e-11	-6.71207
chr3	91828626	91828875	2.10527e-12	9.93456e-11	-12.0015
chr11	96130876	96131125	2.20819e-12	1.04058e-10	-16.3685
chr10	75902876	75903125	2.23889e-12	1.0536e-10	6.12402
chr1	94968126	94968375	2.28024e-12	1.07158e-10	-18.6073
chr18	37153626	37153875	2.3272e-12	1.09215e-10	-15.9636
chr15	97577126	97577375	2.46504e-12	1.15525e-10	-21.1753
chr17	6467251	6467500	2.52963e-12	1.1839e-10	9.98276
chr6	142518751	142519000	2.60807e-12	1.21894e-10	-10.2366
chr1	78191876	78192125	2.6764e-12	1.24916e-10	-22.2598
chr11	119100876	119101125	2.72324e-12	1.26929e-10	12.6087
chr11	99794126	99794375	2.75277e-12	1.28131e-10	-19.7866
chr9	96805751	96806000	2.7973e-12	1.30026e-10	-10.5943
chr3	148480626	148480875	2.97231e-12	1.37974e-10	-19.4715
chr8	19684251	19684500	3.04729e-12	1.41262e-10	-5.76211
chr8	73032126	73032375	3.13623e-12	1.45188e-10	16.7994
chr4	43666251	43666500	3.20507e-12	1.48174e-10	-8.41418
chr17	5238876	5239125	3.25734e-12	1.50387e-10	-22.9675
chr3	51440501	51440750	3.4089e-12	1.57172e-10	-22.8147
chr12	57630126	57630375	3.4386e-12	1.58328e-10	-11.5651
chr5	144031876	144032125	3.52897e-12	1.6227e-10	-13.5639
chr16	31935126	31935375	3.61037e-12	1.65567e-10	-12.2568
chr17	35576251	35576500	3.60621e-12	1.65567e-10	-2.87743
chr6	3133001	3133250	3.67853e-12	1.68467e-10	-7.51666
chr4	145713876	145714125	3.7956e-12	1.73596e-10	-9.00421
chr6	47698376	47698625	3.84184e-12	1.75475e-10	3.8468
chr9	61357876	61358125	4.16207e-12	1.89595e-10	-21.157
chr3	9601376	9601625	4.15846e-12	1.89595e-10	10.6359
chr17	35531376	35531625	4.18954e-12	1.90593e-10	-4.44305
chr16	92699376	92699625	4.20151e-12	1.90883e-10	-16.0785
chr19	58151376	58151625	4.22513e-12	1.91701e-10	-17.7381
chr2	74576876	74577125	4.24721e-12	1.92447e-10	-16.9442
chr17	35517376	35517625	4.26372e-12	1.9294e-10	-4.93619
chr14	103748751	103749000	4.43638e-12	2.00487e-10	-12.5999
chr4	58923876	58924125	4.54396e-12	2.05077e-10	-10.6941
chr12	12943751	12944000	4.57963e-12	2.06415e-10	6.06964
chr15	97833876	97834125	4.62625e-12	2.08241e-10	-9.3002
chr17	26205376	26205625	4.65092e-12	2.09076e-10	-4.76311
chr8	19857376	19857625	4.86159e-12	2.18259e-10	-13.8889
chr17	35531001	35531250	5.00613e-12	2.24159e-10	-13.0932
chr17	35972376	35972625	5.00574e-12	2.24159e-10	7.53792
chr8	19885626	19885875	5.1337e-12	2.29571e-10	-7.42452
chr12	73216876	73217125	5.14969e-12	2.29984e-10	8.23723
chr11	12548126	12548375	5.21795e-12	2.32729e-10	-14.6384
chr13	23405251	23405500	5.2269e-12	2.32824e-10	-9.72215
chr3	107400501	107400750	5.39537e-12	2.40016e-10	-13.7928
chr11	99794251	99794500	5.4832e-12	2.43605e-10	-19.0936
chr11	3084751	3085000	5.50341e-12	2.44186e-10	-3.98141
chr17	35571626	35571875	5.60442e-12	2.48345e-10	-7.66432
chr8	19898501	19898750	5.61195e-12	2.48356e-10	-5.23464
chr16	92700001	92700250	5.62355e-12	2.48548e-10	-14.8045
chr2	75427626	75427875	5.71358e-12	2.52201e-10	-7.87246
chr9	99775376	99775625	5.73974e-12	2.53029e-10	-11.2329
chr16	38371876	38372125	5.97299e-12	2.62972e-10	-19.1928
chr14	122787626	122787875	6.23123e-12	2.73988e-10	8.80573
chr1	108609001	108609250	6.30948e-12	2.77072e-10	-18.8093
chr12	57018126	57018375	6.58713e-12	2.88894e-10	-11.5518
chr14	121435876	121436125	6.65414e-12	2.91458e-10	-12.8869
chr1	87943626	87943875	6.7376e-12	2.94736e-10	-16.9618
chr13	65763626	65763875	7.19429e-12	3.14312e-10	-18.6695
chr15	79910751	79911000	7.51173e-12	3.27761e-10	12.3853
chr11	102963626	102963875	7.99312e-12	3.48321e-10	-4.59666
chr6	52155251	52155500	8.01871e-12	3.48991e-10	-14.3145
chr11	45642751	45643000	8.94385e-12	3.8876e-10	-13.433
chr19	59528376	59528625	8.98894e-12	3.90223e-10	-11.4853
chr4	82182876	82183125	9.89984e-12	4.29221e-10	-10.1589
chr11	96178126	96178375	9.9743e-12	4.31901e-10	-22.4908
chr5	140684751	140685000	1.01165e-11	4.37506e-10	-13.7724
chr1	94968251	94968500	1.0229e-11	4.4181e-10	-18.8727
chr5	144031751	144032000	1.04729e-11	4.51773e-10	-11.2975
chr9	45480751	45481000	1.0727e-11	4.62151e-10	-18.4885
chr10	13284626	13284875	1.09167e-11	4.69139e-10	-13.5688
chr14	31951876	31952125	1.09128e-11	4.69139e-10	4.80554
chr16	22237126	22237375	1.14764e-11	4.92575e-10	-9.26436
chr2	33508251	33508500	1.15742e-11	4.96147e-10	-10.416
chr14	31989751	31990000	1.18423e-11	5.07003e-10	10.3839
chr8	48732251	48732500	1.19099e-11	5.0926e-10	-16.7176
chr5	148180751	148181000	1.23106e-11	5.25736e-10	-23.2147
chr5	58111251	58111500	1.32831e-11	5.66561e-10	-8.52252
chr16	91271751	91272000	1.33005e-11	5.66596e-10	-7.12154
chr10	118681126	118681375	1.36731e-11	5.81742e-10	11.1929
chr2	104726376	104726625	1.37044e-11	5.82349e-10	-12.3556
chr1	9958376	9958625	1.38947e-11	5.89702e-10	-6.2779
chr18	37091126	37091375	1.41037e-11	5.97831e-10	-13.7124
chr4	146927251	146927500	1.45844e-11	6.1744e-10	-7.23182
chr10	24865626	24865875	1.46356e-11	6.1884e-10	-19.8288
chr11	35861001	35861250	1.49045e-11	6.2943e-10	-12.434
chr4	145441501	145441750	1.50101e-11	6.33108e-10	-5.82028
chr11	98832376	98832625	1.51014e-11	6.36172e-10	17.4233
chr6	29383751	29384000	1.54532e-11	6.50193e-10	-9.13793
chr11	94361126	94361375	1.58722e-11	6.67e-10	-8.45075
chr15	94309126	94309375	1.6711e-11	7.01388e-10	-18.1702
chr11	48638001	48638250	1.7565e-11	7.36324e-10	-9.49917
chr15	89746126	89746375	1.76076e-11	7.37205e-10	-10.5392
chrX	98891501	98891750	1.76317e-11	7.3731e-10	-8.60972
chr6	52162001	52162250	1.78437e-11	7.45264e-10	-15.0809
chr4	82184126	82184375	1.83177e-11	7.64128e-10	-6.93927
chr14	90297876	90298125	1.84956e-11	7.7061e-10	-13.9775
chr8	94882876	94883125	1.88563e-11	7.84681e-10	-4.75021
chr4	58924001	58924250	1.90664e-11	7.92456e-10	-7.66578
chr10	124379251	124379500	1.97383e-11	8.19385e-10	-17.9807
chr4	117040126	117040375	2.05298e-11	8.51212e-10	5.92564
chr10	44088376	44088625	2.07661e-11	8.59965e-10	7.74255
chr9	17902376	17902625	2.12376e-11	8.78423e-10	-24.4968
chr6	15477126	15477375	2.13785e-11	8.83182e-10	-10.8569
chr1	66514001	66514250	2.24395e-11	9.25894e-10	-19.7785
chr5	38217501	38217750	2.37859e-11	9.79888e-10	-6.65529
chr18	37133626	37133875	2.38054e-11	9.79888e-10	-6.52341
chr12	3930126	3930375	2.42221e-11	9.94644e-10	-20.1015
chr12	3930251	3930500	2.42221e-11	9.94644e-10	-20.1015
chr8	8620751	8621000	2.43271e-11	9.97758e-10	7.50253
chr9	20189751	20190000	2.51192e-11	1.02901e-09	-13.8736
chr2	31613751	31614000	2.52848e-11	1.03455e-09	-17.3135
chr3	96125876	96126125	2.54147e-11	1.03862e-09	-13.0504
chr5	122423001	122423250	2.60067e-11	1.06155e-09	-13.7759
chr17	35531251	35531500	2.65961e-11	1.08431e-09	-4.18453
chr17	32171251	32171500	2.7708e-11	1.12695e-09	7.4039
chr17	71323626	71323875	2.76992e-11	1.12695e-09	12.1115
chr8	49362126	49362375	2.78946e-11	1.13319e-09	-16.2253
chr3	65861001	65861250	2.81626e-11	1.14272e-09	-16.6403
chr4	145441376	145441625	2.86129e-11	1.15962e-09	-5.13866
chr6	52265751	52266000	2.88085e-11	1.16616e-09	-11.364
chr7	35902751	35903000	2.89055e-11	1.1687e-09	-11.2196
chr9	57181876	57182125	2.92229e-11	1.17874e-09	-22.9874
chr3	103190626	103190875	2.92022e-11	1.17874e-09	-20.725
chr4	143002501	143002750	2.93718e-11	1.18335e-09	-8.42335
chr10	118892126	118892375	2.95013e-11	1.18717e-09	-11.9453
chr2	174328251	174328500	2.9719e-11	1.19442e-09	-23.0921
chr5	136647001	136647250	2.97515e-11	1.19442e-09	-16.0494
chr19	4787626	4787875	3.0526e-11	1.22408e-09	11.4955
chr5	38214126	38214375	3.09045e-11	1.2378e-09	-12.6183
chr7	116399126	116399375	3.16504e-11	1.26619e-09	-15.2513
chr17	66713376	66713625	3.34136e-11	1.33517e-09	6.01503
chr17	47668626	47668875	3.37685e-11	1.34777e-09	9.60363
chr7	46584126	46584375	3.43461e-11	1.36923e-09	-12.0905
chr4	120370626	120370875	3.47849e-11	1.38511e-09	-7.49552
chr6	125112501	125112750	3.54619e-11	1.41042e-09	11.7579
chr14	79131251	79131500	3.65269e-11	1.45109e-09	-2.52948
chr8	73032251	73032500	3.65881e-11	1.45183e-09	14.6148
chr13	112658376	112658625	3.70029e-11	1.46659e-09	-20.5817
chr14	4286001	4286250	3.77734e-11	1.49539e-09	-5.51528
chr19	45750251	45750500	3.81391e-11	1.50812e-09	-8.75058
chr9	96806126	96806375	3.86742e-11	1.52751e-09	-8.60109
chr10	13284751	13285000	3.91987e-11	1.54644e-09	-12.9159
chr2	101638251	101638500	3.93131e-11	1.54916e-09	-10.661
chr4	109723751	109724000	4.14113e-11	1.62997e-09	-5.25182
chr19	43964751	43965000	4.20852e-11	1.65458e-09	7.76078
chr3	101969251	101969500	4.32829e-11	1.69972e-09	7.70392
chr5	71487501	71487750	4.36122e-11	1.71068e-09	-7.10248
chr17	71323501	71323750	4.4144e-11	1.72955e-09	11.996
chr1	78191751	78192000	4.46175e-11	1.7461e-09	-21.5753
chr1	122496751	122497000	4.47967e-11	1.75111e-09	-10.3922
chr18	33995751	33996000	4.51617e-11	1.76336e-09	4.18364
chr8	49183001	49183250	4.57512e-11	1.78434e-09	-14.2687
chr1	189431626	189431875	4.6576e-11	1.81237e-09	-12.365
chr17	35576626	35576875	4.65275e-11	1.81237e-09	-4.18161
chr17	36248126	36248375	4.67865e-11	1.81849e-09	-2.24219
chr14	67855126	67855375	4.72004e-11	1.83249e-09	-12.7918
chr13	23405001	23405250	4.74795e-11	1.84047e-09	-9.06588
chr4	127666251	127666500	4.75136e-11	1.84047e-09	-8.57877
chr11	100308626	100308875	4.78388e-11	1.85097e-09	-15.7672
chr13	112658501	112658750	4.79555e-11	1.85338e-09	-18.9623
chr5	111845126	111845375	4.86322e-11	1.87741e-09	-22.2557
chr13	96374001	96374250	4.97255e-11	1.91745e-09	11.9704
chr17	39980001	39980250	5.0403e-11	1.94139e-09	0.658716
chr18	42151376	42151625	5.06338e-11	1.94808e-09	-21.5224
chr3	54986501	54986750	5.14923e-11	1.97888e-09	-21.4984
chr4	102243501	102243750	5.27122e-11	2.02349e-09	-15.1112
chr3	96137751	96138000	5.49048e-11	2.10529e-09	-9.13464
chr1	33813876	33814125	5.55172e-11	2.12639e-09	-9.36918
chr3	107671376	107671625	5.77301e-11	2.20866e-09	-20.3277
chr14	3122126	3122375	5.88607e-11	2.2494e-09	5.84084
chr5	73399126	73399375	5.95887e-11	2.27468e-09	-19.34
chr2	165633126	165633375	6.02359e-11	2.29682e-09	5.54045
chr4	10873876	10874125	6.05373e-11	2.30574e-09	-10.6094
chr17	6476501	6476750	6.16764e-11	2.34651e-09	-12.5274
chr17	56562376	56562625	6.19632e-11	2.3548e-09	8.58705
chr16	9992501	9992750	6.39783e-11	2.42868e-09	-8.51877
chr11	64333626	64333875	6.42816e-11	2.43748e-09	-20.9298
chr2	180024501	180024750	6.49723e-11	2.46094e-09	-19.5825
chr3	91828501	91828750	6.63705e-11	2.51112e-09	-8.20482
chr13	74126376	74126625	6.64828e-11	2.51258e-09	-20.2765
chr9	118385251	118385500	6.75237e-11	2.5491e-09	-15.4309
chr1	189427876	189428125	6.7606e-11	2.54939e-09	-13.4599
chr6	142518626	142518875	6.77941e-11	2.55366e-09	-9.67348
chr18	37090376	37090625	6.93566e-11	2.60689e-09	-14.4239
chr13	85266501	85266750	6.93598e-11	2.60689e-09	8.3419
chr18	37166376	37166625	7.08603e-11	2.66036e-09	-8.4742
chr11	16415001	16415250	7.19197e-11	2.69717e-09	-20.7112
chr6	6814876	6815125	7.46437e-11	2.79626e-09	-15.8082
chr15	79910876	79911125	7.4782e-11	2.79837e-09	12.0423
chr2	165671001	165671250	7.5085e-11	2.80664e-09	18.1609
chr17	34136251	34136500	7.51792e-11	2.80709e-09	-4.21532
chr1	122496626	122496875	7.54821e-11	2.81532e-09	-10.9218
chr18	37106001	37106250	7.61965e-11	2.83887e-09	-2.87298
chr19	45820626	45820875	7.65397e-11	2.84855e-09	-8.71845
chr4	139386001	139386250	7.83161e-11	2.91149e-09	-15.7282
chr14	67854751	67855000	7.86654e-11	2.92129e-09	-8.83721
chr10	62435876	62436125	7.93787e-11	2.94458e-09	-18.9035
chr17	56562251	56562500	8.10714e-11	3.00411e-09	9.46938
chr8	23123751	23124000	8.12338e-11	3.00687e-09	-12.0085
chr14	7119376	7119625	8.19724e-11	3.03092e-09	-2.18247
chr14	117768876	117769125	8.2339e-11	3.04119e-09	-16.6641
chr4	145586751	145587000	8.29435e-11	3.06021e-09	-11.5729
chr11	102963501	102963750	8.33529e-11	3.07199e-09	-4.52896
chr10	35431501	35431750	8.375e-11	3.0833e-09	-14.889
chr17	27551876	27552125	8.55256e-11	3.14528e-09	-16.5911
chr14	58691876	58692125	8.99444e-11	3.30423e-09	-8.08081
chr2	37632251	37632500	9.21643e-11	3.38215e-09	-12.1007
chr17	66729251	66729500	9.47329e-11	3.47267e-09	14.4534
chr17	86092001	86092250	9.714e-11	3.5571e-09	-9.20642
chr12	20202126	20202375	9.76079e-11	3.5704e-09	-2.10721
chr18	37121251	37121500	9.8387e-11	3.59505e-09	-8.53281
chr7	29045251	29045500	1.01647e-10	3.71021e-09	-10.5693
chr13	10358626	10358875	1.0313e-10	3.76032e-09	-15.1734
chr17	39980251	39980500	1.0589e-10	3.85274e-09	0.481898
chr7	13591501	13591750	1.05787e-10	3.85274e-09	8.5617
chr9	55387751	55388000	1.06467e-10	3.86962e-09	-11.35
chr11	83602751	83603000	1.09306e-10	3.96856e-09	-16.1601
chr8	48372501	48372750	1.108e-10	4.01854e-09	-9.21301
chr5	123821126	123821375	1.11826e-10	4.05144e-09	12.3269
chr5	58111376	58111625	1.13135e-10	4.09452e-09	-9.03471
chr2	181687501	181687750	1.14206e-10	4.12891e-09	-9.95497
chr3	89084001	89084250	1.14702e-10	4.14246e-09	-5.87765
chr9	99130001	99130250	1.16802e-10	4.21385e-09	-19.0713
chr5	148003001	148003250	1.18674e-10	4.27689e-09	-7.35477
chr14	99920876	99921125	1.20805e-10	4.34907e-09	-16.2093
chr2	164541876	164542125	1.21974e-10	4.38656e-09	-17.2101
chr11	100308501	100308750	1.27223e-10	4.57052e-09	-15.8409
chr11	78315126	78315375	1.27883e-10	4.58939e-09	-14.3762
chr8	90411876	90412125	1.29065e-10	4.62209e-09	-18.7013
chr19	55804376	55804625	1.29006e-10	4.62209e-09	11.9819
chr3	52405126	52405375	1.32184e-10	4.72885e-09	-22.4842
chr7	121706501	121706750	1.32769e-10	4.7448e-09	-17.5614
chr13	65480626	65480875	1.36912e-10	4.88773e-09	-5.72602
chr15	82906376	82906625	1.37495e-10	4.89874e-09	-16.6526
chr5	137278751	137279000	1.37507e-10	4.89874e-09	-7.38406
chr13	72094876	72095125	1.38246e-10	4.91993e-09	-13.828
chr2	158439876	158440125	1.40099e-10	4.98072e-09	-14.0317
chr1	122691876	122692125	1.44168e-10	5.12005e-09	-24.7703
chr6	34871751	34872000	1.45487e-10	5.16153e-09	-16.5491
chr2	73428126	73428375	1.46811e-10	5.19771e-09	-16.1824
chr1	13607126	13607375	1.4681e-10	5.19771e-09	-13.9986
chr1	65041001	65041250	1.49343e-10	5.28186e-09	-9.28408
chr11	96210001	96210250	1.52846e-10	5.40017e-09	-17.2868
chr5	75539126	75539375	1.53786e-10	5.42217e-09	-9.62638
chr4	137334501	137334750	1.53663e-10	5.42217e-09	7.40248
chr5	115577251	115577500	1.5497e-10	5.45825e-09	12.5356
chr2	168305376	168305625	1.56709e-10	5.51383e-09	-24.3598
chr2	158435501	158435750	1.59612e-10	5.61021e-09	-9.36753
chr18	55148001	55148250	1.61977e-10	5.68749e-09	-21.2015
chr3	49560126	49560375	1.64917e-10	5.78476e-09	-12.4588
chr11	3037001	3037250	1.65505e-10	5.79348e-09	-8.63124
chr17	6467376	6467625	1.65409e-10	5.79348e-09	8.96404
chr9	64381376	64381625	1.69413e-10	5.92422e-09	-20.3662
chr17	26205126	26205375	1.70308e-10	5.94943e-09	-6.83551
chr13	104827001	104827250	1.7102e-10	5.96819e-09	-16.285
chr8	123652876	123653125	1.75387e-10	6.11436e-09	-11.8069
chr2	33498251	33498500	1.75852e-10	6.12433e-09	-6.51841
chr17	35607626	35607875	1.77901e-10	6.18938e-09	-4.08658
chr9	91281876	91282125	1.83844e-10	6.38963e-09	-19.0643
chr8	122353376	122353625	1.85679e-10	6.44684e-09	9.4026
chr13	72094751	72095000	1.91666e-10	6.6412e-09	-9.93217
chr10	75903126	75903375	1.91473e-10	6.6412e-09	6.28481
chr3	54614876	54615125	1.97694e-10	6.84313e-09	-15.1449
chr5	54444626	54444875	2.01773e-10	6.97728e-09	-17.0162
chr4	82183001	82183250	2.11178e-10	7.29511e-09	-9.59616
chr1	183699626	183699875	2.15091e-10	7.42277e-09	-15.6687
chr17	75368251	75368500	2.25162e-10	7.75946e-09	-18.664
chr12	59314001	59314250	2.25302e-10	7.75946e-09	-8.02454
chr8	46108751	46109000	2.25765e-10	7.76759e-09	-14.5193
chr6	108515626	108515875	2.28232e-10	7.84457e-09	9.96098
chr9	69612876	69613125	2.33257e-10	8.00922e-09	-7.74687
chr19	47361626	47361875	2.37179e-10	8.13573e-09	11.1878
chr8	46880376	46880625	2.37511e-10	8.13894e-09	-20.1301
chr6	52111001	52111250	2.41956e-10	8.28294e-09	-17.6044
chr3	14870126	14870375	2.42756e-10	8.302e-09	-17.9209
chr18	10325751	10326000	2.47186e-10	8.44508e-09	-8.90508
chr9	88416251	88416500	2.5031e-10	8.54326e-09	7.77922
chr2	181687626	181687875	2.54972e-10	8.68503e-09	-7.99805
chr8	46136626	46136875	2.54841e-10	8.68503e-09	10.0383
chr14	58691751	58692000	2.59801e-10	8.8407e-09	-6.65623
chr18	86881251	86881500	2.60115e-10	8.84258e-09	-9.36549
chr5	34959251	34959500	2.6705e-10	9.0693e-09	-18.5062
chr14	13174751	13175000	2.74042e-10	9.29751e-09	-18.9279
chr5	22230251	22230500	2.8551e-10	9.67699e-09	-21.1379
chr10	127677251	127677500	2.90223e-10	9.82699e-09	18.4575
chr19	43590251	43590500	3.1088e-10	1.0516e-08	15.674
chr8	106601251	106601500	3.14232e-10	1.06189e-08	-15.4717
chr14	6092876	6093125	3.23121e-10	1.09085e-08	-12.7618
chr3	8511501	8511750	3.27193e-10	1.1035e-08	-16.6462
chr17	23674876	23675125	3.29307e-10	1.10954e-08	-10.1922
chr18	37912876	37913125	3.34965e-10	1.12749e-08	-7.20701
chr1	169619876	169620125	3.35391e-10	1.12781e-08	-13.351
chr7	152081126	152081375	3.37942e-10	1.13527e-08	-10.1395
chr8	19885751	19886000	3.44775e-10	1.15709e-08	-7.05916
chr2	35957626	35957875	3.5446e-10	1.18843e-08	-15.8627
chr10	86099626	86099875	3.62387e-10	1.21381e-08	-12.436
chr6	15477626	15477875	3.65845e-10	1.2242e-08	-8.36707
chr17	6429626	6429875	3.7199e-10	1.24354e-08	1.38886
chr6	89046001	89046250	3.73219e-10	1.24643e-08	-17.5351
chr12	86858251	86858500	3.79581e-10	1.26644e-08	-17.1797
chr18	37891876	37892125	3.83593e-10	1.27739e-08	-15.7754
chr2	169460626	169460875	3.83691e-10	1.27739e-08	-13.0224
chr8	80042376	80042625	3.83985e-10	1.27739e-08	-9.26417
chr13	28349501	28349750	3.89102e-10	1.29315e-08	-13.7802
chr7	4964376	4964625	4.03327e-10	1.33913e-08	5.77014
chr9	55387626	55387875	4.0432e-10	1.34112e-08	-7.33626
chr9	103654751	103655000	4.10216e-10	1.35598e-08	-16.9197
chr4	139112001	139112250	4.10328e-10	1.35598e-08	-15.5166
chr5	67491251	67491500	4.10381e-10	1.35598e-08	-6.08607
chr8	110134751	110135000	4.10388e-10	1.35598e-08	11.8599
chr4	145722251	145722500	4.12826e-10	1.36272e-08	-11.0217
chr3	49560001	49560250	4.16306e-10	1.37288e-08	-10.4466
chr11	85708376	85708625	4.19584e-10	1.38236e-08	-9.7064
chr8	19705126	19705375	4.29318e-10	1.41306e-08	-10.6773
chr6	6815001	6815250	4.31225e-10	1.41797e-08	-14.8741
chr13	13511126	13511375	4.385e-10	1.44051e-08	-8.22502
chr9	40684501	40684750	4.52326e-10	1.48434e-08	-13.7743
chr2	168581501	168581750	4.52713e-10	1.48434e-08	18.0067
chr15	34768376	34768625	4.63026e-10	1.5167e-08	-12.7071
chr4	57321626	57321875	4.73638e-10	1.54998e-08	-14.633
chr5	123330251	123330500	4.79288e-10	1.56697e-08	12.8546
chr13	113822626	113822875	4.81802e-10	1.57217e-08	-10.5632
chr14	7721751	7722000	4.81676e-10	1.57217e-08	-3.24273
chr13	25099501	25099750	4.83305e-10	1.57557e-08	-15.8301
chr14	75040876	75041125	4.8584e-10	1.5816e-08	-17.6321
chr6	85138501	85138750	4.8608e-10	1.5816e-08	-10.3954
chr9	108734001	108734250	4.87461e-10	1.58459e-08	-7.54498
chr8	13947126	13947375	4.88356e-10	1.58599e-08	-20.1475
chr3	96137126	96137375	4.90123e-10	1.59021e-08	-4.81524
chr16	64873376	64873625	4.96373e-10	1.60897e-08	-12.081
chr6	122636876	122637125	5.15038e-10	1.66788e-08	14.8518
chr15	102840126	102840375	5.22311e-10	1.68984e-08	-5.05622
chr10	110593501	110593750	5.38645e-10	1.74103e-08	-18.0669
chr18	37172001	37172250	5.45966e-10	1.76303e-08	-9.61213
chr19	34548876	34549125	5.48019e-10	1.76799e-08	-9.64214
chr16	10216876	10217125	5.50765e-10	1.77517e-08	13.5677
chr18	68624751	68625000	5.63973e-10	1.81603e-08	-20.5036
chr8	94887376	94887625	5.6461e-10	1.81636e-08	-9.58651
chr17	65890001	65890250	5.68796e-10	1.82639e-08	-10.0081
chr18	64502876	64503125	5.6879e-10	1.82639e-08	-8.88811
chr13	65691126	65691375	5.70204e-10	1.82919e-08	-13.8468
chr16	91114751	91115000	5.82072e-10	1.86552e-08	-8.47559
chr8	3630626	3630875	5.86037e-10	1.87646e-08	-6.04667
chr6	116411001	116411250	5.93508e-10	1.8986e-08	-8.00161
chr10	17785751	17786000	6.17821e-10	1.97453e-08	-15.435
chr3	97421376	97421625	6.33948e-10	2.02229e-08	-15.8882
chr3	97421501	97421750	6.33948e-10	2.02229e-08	-15.8882
chr2	70779001	70779250	6.40149e-10	2.04017e-08	-12.9907
chr6	125112376	125112625	6.4604e-10	2.05702e-08	11.9237
chr11	33063626	33063875	6.50831e-10	2.07035e-08	6.48743
chr5	148037001	148037250	6.55847e-10	2.08436e-08	-15.2123
chr15	97998751	97999000	6.57481e-10	2.08761e-08	-11.457
chrX	98891876	98892125	6.62465e-10	2.10148e-08	-6.37806
chr5	43628501	43628750	6.85659e-10	2.17304e-08	-15.7094
chr12	20202001	20202250	6.92137e-10	2.19154e-08	-2.76752
chr19	16565376	16565625	6.93558e-10	2.19401e-08	9.01183
chr6	116506501	116506750	7.06364e-10	2.23245e-08	-17.2526
chr4	127003376	127003625	7.25941e-10	2.2922e-08	12.0648
chr2	28767376	28767625	7.30599e-10	2.30478e-08	-12.0683
chr2	98506876	98507125	7.36492e-10	2.32123e-08	-3.73878
chr14	122862126	122862375	7.45724e-10	2.34816e-08	-8.01921
chr17	12962626	12962875	7.49224e-10	2.35701e-08	-13.7065
chr4	127003501	127003750	7.55082e-10	2.37325e-08	9.56961
chr4	120370501	120370750	7.62399e-10	2.39405e-08	-9.92365
chr4	8856251	8856500	7.67958e-10	2.40487e-08	-18.6203
chr18	78320751	78321000	7.67862e-10	2.40487e-08	-12.478
chr8	20012876	20013125	7.6701e-10	2.40487e-08	-7.06042
chr18	37658251	37658500	7.71124e-10	2.41257e-08	-6.54745
chr5	116896751	116897000	7.76814e-10	2.42815e-08	14.3498
chr11	60497501	60497750	7.84145e-10	2.44883e-08	-8.34833
chr10	61913251	61913500	7.90669e-10	2.46695e-08	-13.3819
chr5	114150751	114151000	7.94775e-10	2.4775e-08	15.3805
chr12	20421126	20421375	8.14406e-10	2.53638e-08	-2.33777
chr6	13532876	13533125	8.19089e-10	2.54864e-08	-19.895
chr13	24026501	24026750	8.23936e-10	2.56139e-08	-7.69431
chr16	30692126	30692375	8.43675e-10	2.62036e-08	11.1519
chr12	82048376	82048625	8.46444e-10	2.62658e-08	8.95964
chr9	40964251	40964500	8.51728e-10	2.64057e-08	-14.1866
chr12	81269251	81269500	8.56548e-10	2.65311e-08	-12.0991
chr18	77976501	77976750	8.60316e-10	2.66237e-08	-13.3318
chr18	37158876	37159125	8.86471e-10	2.74083e-08	-8.39282
chr9	91281751	91282000	8.93477e-10	2.7581e-08	-21.0515
chr6	15477376	15477625	8.93672e-10	2.7581e-08	-8.75973
chr12	59311501	59311750	9.12706e-10	2.8143e-08	-16.299
chr10	59568376	59568625	9.63916e-10	2.96952e-08	-17.5931
chr19	52997626	52997875	9.6573e-10	2.97243e-08	-8.34715
chr10	126955001	126955250	9.93398e-10	3.05484e-08	17.0531
chr4	134707126	134707375	1.01917e-09	3.13128e-08	-15.7588
chr2	163114751	163115000	1.03108e-09	3.16501e-08	-13.8811
chr18	38370751	38371000	1.0843e-09	3.32538e-08	-4.73769
chr2	158439501	158439750	1.11182e-09	3.40673e-08	-16.2453
chr18	37634626	37634875	1.11648e-09	3.41488e-08	-17.9089
chr17	35772876	35773125	1.11613e-09	3.41488e-08	-13.7383
chr1	87943501	87943750	1.13008e-09	3.4534e-08	-18.619
chr10	61971126	61971375	1.14583e-09	3.49841e-08	-13.0246
chr10	115881251	115881500	1.19355e-09	3.64085e-08	-15.0749
chr1	97564501	97564750	1.19712e-09	3.64846e-08	-4.91128
chr12	107180751	107181000	1.21259e-09	3.69232e-08	-14.7757
chr16	91114876	91115125	1.22013e-09	3.71199e-08	-13.0318
chr5	137358001	137358250	1.23497e-09	3.75378e-08	-12.0122
chr8	4675751	4676000	1.24841e-09	3.79127e-08	-15.2344
chr7	30382251	30382500	1.27488e-09	3.86821e-08	-8.57758
chr9	3199626	3199875	1.28585e-09	3.89803e-08	-13.8684
chr15	24941751	24942000	1.29072e-09	3.90934e-08	-16.1229
chr12	60196501	60196750	1.30222e-09	3.94065e-08	-13.8769
chr8	23123876	23124125	1.33839e-09	4.04655e-08	-11.5138
chr3	116050751	116051000	1.39202e-09	4.20496e-08	-8.04574
chr6	30907751	30908000	1.39572e-09	4.21243e-08	-4.44967
chr18	38370626	38370875	1.42101e-09	4.28497e-08	-3.62008
chr15	76060251	76060500	1.42855e-09	4.30389e-08	-8.80294
chr14	8147001	8147250	1.45297e-09	4.3736e-08	-2.36937
chr11	35860626	35860875	1.45502e-09	4.37592e-08	-14.3268
chr11	16414876	16415125	1.46771e-09	4.41022e-08	-18.842
chr17	66728876	66729125	1.50688e-09	4.52392e-08	9.72922
chr17	59152501	59152750	1.52135e-09	4.56337e-08	-8.47438
chr13	24026626	24026875	1.56768e-09	4.6982e-08	-11.0609
chr18	37171751	37172000	1.58131e-09	4.73489e-08	-8.66277
chr16	21214501	21214750	1.58512e-09	4.74215e-08	11.6223
chr19	9911126	9911375	1.62005e-09	4.84241e-08	-3.25551
chr14	4753001	4753250	1.63421e-09	4.88046e-08	-5.2499
chr6	52152501	52152750	1.64106e-09	4.89664e-08	-15.3221
chr17	26738001	26738250	1.64925e-09	4.91678e-08	7.23691
chr18	33995876	33996125	1.66998e-09	4.97236e-08	4.33557
chr2	77008251	77008500	1.6708e-09	4.97236e-08	8.43891
chr16	64873501	64873750	1.67592e-09	4.97891e-08	-11.9863
chr5	116896626	116896875	1.67584e-09	4.97891e-08	10.9292
chr13	36059876	36060125	1.68772e-09	5.00962e-08	-7.75918
chr5	137278876	137279125	1.71587e-09	5.08876e-08	-7.60868
chr14	4830126	4830375	1.76583e-09	5.23238e-08	-2.4658
chr17	27462126	27462375	1.77626e-09	5.25873e-08	-12.7905
chr13	48761376	48761625	1.84609e-09	5.46074e-08	-11.3819
chr5	125747751	125748000	1.88189e-09	5.56163e-08	-10.324
chr6	88149001	88149250	1.88346e-09	5.56163e-08	-9.17638
chr19	37776876	37777125	1.89481e-09	5.59031e-08	-17.9717
chr2	98507126	98507375	1.92444e-09	5.67284e-08	-1.75208
chr17	56110376	56110625	1.93825e-09	5.70861e-08	-11.938
chr10	17933751	17934000	1.95378e-09	5.7494e-08	-11.5335
chr17	46938376	46938625	1.96089e-09	5.76535e-08	7.59002
chr1	34517001	34517250	1.96271e-09	5.76575e-08	-10.7587
chr1	157583376	157583625	1.97844e-09	5.80199e-08	-6.86007
chr12	106460376	106460625	1.97764e-09	5.80199e-08	11.7068
chr14	4438376	4438625	2.02483e-09	5.93292e-08	-4.27911
chr8	14097251	14097500	2.10031e-09	6.14881e-08	-6.10779
chr11	120209001	120209250	2.10321e-09	6.15205e-08	9.83771
chr4	154576251	154576500	2.10597e-09	6.15483e-08	-19.1129
chr8	107101501	107101750	2.13563e-09	6.2362e-08	-14.6774
chr14	67854876	67855125	2.14069e-09	6.24031e-08	-8.51154
chr17	24940876	24941125	2.14046e-09	6.24031e-08	-7.29009
chr18	37166126	37166375	2.17872e-09	6.34573e-08	-11.8628
chr9	78215876	78216125	2.19318e-09	6.37919e-08	4.99389
chr3	108684251	108684500	2.19394e-09	6.37919e-08	8.59346
chr8	49929751	49930000	2.21172e-09	6.42544e-08	-5.79744
chr11	69265751	69266000	2.25988e-09	6.55976e-08	9.17916
chr8	124065876	124066125	2.26474e-09	6.56829e-08	-18.8761
chr7	109625751	109626000	2.2835e-09	6.61708e-08	-18.4948
chr7	121706626	121706875	2.36127e-09	6.83336e-08	-15.1305
chr13	72096626	72096875	2.36214e-09	6.83336e-08	-6.69113
chr18	37665501	37665750	2.37424e-09	6.86257e-08	-8.80775
chr6	52203751	52204000	2.42793e-09	7.01181e-08	-7.49034
chr14	63862876	63863125	2.43562e-09	7.0281e-08	-12.4634
chr15	102798126	102798375	2.53019e-09	7.29481e-08	-9.8052
chr6	145252376	145252625	2.54367e-09	7.32748e-08	-15.0814
chr8	27295376	27295625	2.70116e-09	7.77223e-08	-16.3359
chr5	77697251	77697500	2.70261e-09	7.77223e-08	5.98312
chr14	67486876	67487125	2.79737e-09	8.03799e-08	-8.85147
chr19	37777001	37777250	2.8469e-09	8.16862e-08	-16.2697
chr17	86084751	86085000	2.84761e-09	8.16862e-08	-10.6571
chr18	66617501	66617750	2.85605e-09	8.18595e-08	-8.10618
chr16	21695501	21695750	2.86268e-09	8.19808e-08	-14.9199
chr17	35115126	35115375	3.03355e-09	8.68012e-08	-12.0741
chr7	89201876	89202125	3.08291e-09	8.81398e-08	-9.62529
chr17	33960001	33960250	3.08549e-09	8.81399e-08	5.25853
chr14	58692751	58693000	3.11293e-09	8.88495e-08	-7.90969
chr18	37603751	37604000	3.1479e-09	8.97724e-08	-9.14603
chr5	126015001	126015250	3.16603e-09	9.02143e-08	-12.9454
chr9	99129876	99130125	3.17912e-09	9.05117e-08	-16.296
chr3	31056751	31057000	3.23819e-09	9.21168e-08	-15.3829
chr19	58151501	58151750	3.27795e-09	9.31701e-08	-13.9211
chr13	23487376	23487625	3.34041e-09	9.48665e-08	-15.5837
chr4	136719876	136720125	3.40255e-09	9.6551e-08	-20.9761
chr17	84191876	84192125	3.43627e-09	9.7427e-08	4.57764
chr1	140736501	140736750	3.48622e-09	9.87611e-08	-14.5668
chr8	46095376	46095625	3.50574e-09	9.9154e-08	-13.7733
chr4	129576376	129576625	3.50589e-09	9.9154e-08	-11.4219
chr11	58775501	58775750	3.50967e-09	9.91788e-08	-6.80949
chr1	65041126	65041375	3.5199e-09	9.93858e-08	-15.0573
chr1	173000626	173000875	3.5255e-09	9.94618e-08	-4.37039
chr8	126756126	126756375	3.53042e-09	9.95183e-08	-4.95322
chr11	33580251	33580500	3.53795e-09	9.9596e-08	-8.513
chr9	72704626	72704875	3.53901e-09	9.9596e-08	9.7641
chr18	37091501	37091750	3.54914e-09	9.97991e-08	-10.2652
chr10	84220001	84220250	3.55473e-09	9.98741e-08	-7.185
chr3	31056876	31057125	3.59233e-09	1.00847e-07	-19.019
chr1	129573376	129573625	3.61743e-09	1.01386e-07	-14.6108
chr13	40983376	40983625	3.6159e-09	1.01386e-07	3.9124
chr11	18770751	18771000	3.6296e-09	1.01643e-07	-14.954
chr18	34568751	34569000	3.64411e-09	1.01966e-07	-9.61101
chr16	91114251	91114500	3.66202e-09	1.02383e-07	-9.49319
chr4	146026126	146026375	3.68307e-09	1.0272e-07	-10.6106
chr4	40174251	40174500	3.68171e-09	1.0272e-07	6.08855
chr8	8620876	8621125	3.67867e-09	1.0272e-07	10.1815
chr4	127666501	127666750	3.70257e-09	1.03179e-07	-17.6638
chr11	66897501	66897750	3.7243e-09	1.037e-07	-8.41785
chr18	64502751	64503000	3.73012e-09	1.03778e-07	-6.55334
chr8	129040626	129040875	3.76532e-09	1.04672e-07	-15.5201
chr5	148126501	148126750	3.79698e-09	1.05466e-07	-9.59043
chr3	9603376	9603625	3.84166e-09	1.0662e-07	14.2888
chr10	110593376	110593625	3.85635e-09	1.06941e-07	-17.8174
chr9	96805626	96805875	3.87008e-09	1.07235e-07	-12.5058
chr18	77095376	77095625	3.87398e-09	1.07256e-07	-15.5287
chr10	61291126	61291375	3.92102e-09	1.0847e-07	4.87992
chr13	66741376	66741625	3.95363e-09	1.09284e-07	-8.33646
chr8	74216501	74216750	3.984e-09	1.10035e-07	-5.91187
chr2	165687251	165687500	4.07145e-09	1.12359e-07	5.61877
chr17	6476376	6476625	4.08844e-09	1.12737e-07	-7.90396
chr10	68674751	68675000	4.12595e-09	1.13679e-07	-8.19711
chr3	104555626	104555875	4.13763e-09	1.13909e-07	-13.0526
chr14	42238001	42238250	4.16174e-09	1.14481e-07	-16.4047
chr17	27552001	27552250	4.16669e-09	1.14525e-07	-15.87
chr7	28592251	28592500	4.29376e-09	1.17922e-07	8.30769
chr15	25711126	25711375	4.3242e-09	1.18663e-07	6.13602
chr19	53899376	53899625	4.47105e-09	1.22594e-07	-13.7432
chr17	36247626	36247875	4.60994e-09	1.26301e-07	-6.01673
chr5	104868251	104868500	4.61939e-09	1.26459e-07	11.4171
chr5	143666126	143666375	4.62356e-09	1.26472e-07	15.3939
chr11	57646876	57647125	4.6277e-09	1.26484e-07	-13.7444
chrX	166425126	166425375	4.68563e-09	1.27965e-07	3.10408
chr5	148770126	148770375	4.70032e-09	1.28263e-07	-13.5868
chr15	93331251	93331500	4.72632e-09	1.2887e-07	-20.066
chr10	52248626	52248875	4.76729e-09	1.29883e-07	-17.3317
chr10	39744501	39744750	4.77815e-09	1.30075e-07	-7.30816
chr3	9601501	9601750	4.83786e-09	1.31596e-07	10.3638
chr12	89226376	89226625	4.88692e-09	1.32825e-07	-11.8606
chr17	35400876	35401125	4.91608e-09	1.33511e-07	-3.73068
chr1	138685751	138686000	4.92733e-09	1.3371e-07	-6.31807
chr18	51162626	51162875	4.98055e-09	1.35047e-07	-8.59037
chr9	108735126	108735375	4.99459e-09	1.35321e-07	-8.60392
chr5	38217626	38217875	5.07943e-09	1.37401e-07	-9.20468
chr4	132289376	132289625	5.07582e-09	1.37401e-07	5.64666
chr5	67491126	67491375	5.10043e-09	1.3786e-07	-4.10015
chr3	72860626	72860875	5.17946e-09	1.39886e-07	-7.56391
chr1	196445126	196445375	5.19519e-09	1.40089e-07	-7.10547
chr13	96373876	96374125	5.19141e-09	1.40089e-07	12.6011
chr17	66729001	66729250	5.25599e-09	1.41617e-07	10.4772
chr15	93331126	93331375	5.33376e-09	1.43599e-07	-15.9001
chr9	81525501	81525750	5.37353e-09	1.44556e-07	-9.70983
chr7	37479251	37479500	5.41473e-09	1.45549e-07	-13.6332
chr17	34020501	34020750	5.45356e-09	1.46478e-07	18.9265
chr7	77494626	77494875	5.47808e-09	1.47021e-07	-17.9202
chr14	7721626	7721875	5.55179e-09	1.48882e-07	-4.61436
chr11	33063751	33064000	5.57545e-09	1.49399e-07	6.06097
chr16	84736001	84736250	5.61243e-09	1.50272e-07	3.59546
chr18	37912751	37913000	5.80159e-09	1.55215e-07	-8.52993
chr6	51120001	51120250	5.88791e-09	1.57402e-07	-13.6258
chr4	41445501	41445750	6.01901e-09	1.60781e-07	-5.76792
chr11	116215876	116216125	6.10855e-09	1.63045e-07	-18.5755
chr7	29012251	29012500	6.16073e-09	1.64309e-07	-9.08413
chr12	89101876	89102125	6.19289e-09	1.65038e-07	-11.3518
chr5	110530251	110530500	6.26813e-09	1.66913e-07	-5.79067
chr11	3029751	3030000	6.31632e-09	1.68065e-07	-4.10986
chr6	3133126	3133375	6.44026e-09	1.7123e-07	-7.98661
chr13	23487501	23487750	6.45126e-09	1.71389e-07	-6.46664
chr7	86688001	86688250	6.49959e-09	1.72539e-07	-7.65525
chr13	65691376	65691625	6.54174e-09	1.73523e-07	-8.68305
chr2	165205626	165205875	6.70263e-09	1.77653e-07	8.99093
chr8	124808626	124808875	6.79527e-09	1.79825e-07	-15.3882
chr17	73268751	73269000	6.80464e-09	1.79825e-07	-9.91163
chr1	65040876	65041125	6.79385e-09	1.79825e-07	-8.05389
chr14	79131126	79131375	6.80565e-09	1.79825e-07	-2.14952
chr8	89995626	89995875	6.84188e-09	1.80643e-07	-5.55611
chr6	47601751	47602000	6.86974e-09	1.81238e-07	-10.7351
chrX	98891751	98892000	6.88145e-09	1.81407e-07	-6.96939
chr7	56892251	56892500	6.93442e-09	1.82663e-07	-11.8341
chr2	74570751	74571000	7.04421e-09	1.85412e-07	-6.42406
chr17	30830751	30831000	7.08742e-09	1.86385e-07	-13.3861
chr4	43492251	43492500	7.09211e-09	1.86385e-07	-9.5983
chr17	71175626	71175875	7.11162e-09	1.86754e-07	10.1695
chr17	57016751	57017000	7.17545e-09	1.88286e-07	6.49519
chr17	36248251	36248500	7.37308e-09	1.93323e-07	-2.22878
chr12	78725501	78725750	7.59912e-09	1.99097e-07	-15.9134
chr5	137358376	137358625	7.61234e-09	1.99257e-07	-6.45355
chr14	33276251	33276500	7.61688e-09	1.99257e-07	-6.3042
chr4	145045501	145045750	7.73028e-09	2.02069e-07	-14.6694
chr2	180068376	180068625	7.74014e-09	2.02172e-07	-10.1942
chr16	20734126	20734375	7.75501e-09	2.02405e-07	-12.1378
chr2	70311751	70312000	8.12826e-09	2.11985e-07	-5.15002
chr14	4958876	4959125	8.19883e-09	2.13663e-07	-2.75909
chr16	87726126	87726375	8.29357e-09	2.15967e-07	13.1298
chr8	48732376	48732625	8.41098e-09	2.18857e-07	-13.8048
chr15	5192876	5193125	8.43871e-09	2.19412e-07	-17.4943
chr2	70405501	70405750	8.54056e-09	2.21891e-07	-8.49398
chr6	15477501	15477750	8.57034e-09	2.22496e-07	-7.99324
chr10	89595876	89596125	8.63533e-09	2.24013e-07	-11.1249
chr11	101026751	101027000	8.73849e-09	2.26345e-07	-15.7428
chr4	41812501	41812750	8.73381e-09	2.26345e-07	-5.65209
chr13	23362251	23362500	8.84905e-09	2.28862e-07	-16.9882
chr5	67491001	67491250	8.84442e-09	2.28862e-07	-3.87921
chr11	77719626	77719875	8.88944e-09	2.29732e-07	3.78482
chr3	123149501	123149750	8.94074e-09	2.30883e-07	-9.78837
chr6	125113126	125113375	9.06594e-09	2.3394e-07	8.14082
chr4	88404126	88404375	9.26868e-09	2.38991e-07	-14.4248
chr3	28980876	28981125	9.64634e-09	2.48541e-07	-12.6364
chr10	80656626	80656875	9.69305e-09	2.49556e-07	-13.7536
chr17	34136376	34136625	9.72637e-09	2.50226e-07	-4.03351
chr10	61596251	61596500	9.77801e-09	2.51365e-07	-5.11234
chr17	35561876	35562125	9.85307e-09	2.53104e-07	-5.55651
chr5	115605376	115605625	9.90735e-09	2.54307e-07	5.94855
chr15	98238751	98239000	9.97622e-09	2.55691e-07	-15.2781
chr14	79130876	79131125	9.9738e-09	2.55691e-07	-5.87032
chr8	124066001	124066250	1.02097e-08	2.61479e-07	-19.7838
chr15	98725376	98725625	1.02259e-08	2.61696e-07	-6.09156
chr8	125641001	125641250	1.02371e-08	2.61789e-07	-8.95666
chr7	133835876	133836125	1.03311e-08	2.63995e-07	11.065
chr17	86012001	86012250	1.0366e-08	2.64687e-07	-7.28833
chr9	108735001	108735250	1.0457e-08	2.66811e-07	-8.66042
chr17	6475626	6475875	1.05534e-08	2.69071e-07	-1.57244
chr3	131749876	131750125	1.05906e-08	2.69818e-07	-12.2551
chr7	49847876	49848125	1.06099e-08	2.70108e-07	10.3365
chr7	5077251	5077500	1.06312e-08	2.70448e-07	-13.0809
chr9	15513876	15514125	1.07194e-08	2.72489e-07	-5.40183
chr16	35660501	35660750	1.0758e-08	2.73269e-07	-15.1321
chr16	92341501	92341750	1.08485e-08	2.75362e-07	-10.2408
chr18	37180376	37180625	1.09826e-08	2.7856e-07	-3.94771
chr8	126141251	126141500	1.10047e-08	2.78912e-07	-7.02341
chr2	33498126	33498375	1.1064e-08	2.80207e-07	-5.18958
chr2	181688126	181688375	1.11209e-08	2.81439e-07	-10.0508
chr3	135488001	135488250	1.13605e-08	2.87291e-07	-10.7152
chr14	67486751	67487000	1.16923e-08	2.95361e-07	-8.21738
chr18	37090251	37090500	1.16969e-08	2.95361e-07	-8.03413
chr3	88450126	88450375	1.18145e-08	2.98109e-07	18.254
chr2	181405001	181405250	1.18948e-08	2.99914e-07	-7.66001
chr7	86653126	86653375	1.19959e-08	3.02241e-07	-12.8612
chr8	14097126	14097375	1.21553e-08	3.06031e-07	-4.63709
chr4	146817751	146818000	1.22491e-08	3.08166e-07	-5.63741
chr13	48761251	48761500	1.22821e-08	3.08768e-07	-9.45713
chr17	59152376	59152625	1.23091e-08	3.09218e-07	-11.0574
chr9	99775501	99775750	1.24061e-08	3.11426e-07	-10.071
chr5	148002876	148003125	1.26175e-08	3.16502e-07	-7.79687
chr2	158440126	158440375	1.26572e-08	3.17214e-07	-19.6075
chr11	100680876	100681125	1.26645e-08	3.17214e-07	-16.5064
chr16	17803501	17803750	1.28418e-08	3.21421e-07	-7.46538
chr9	120951501	120951750	1.28872e-08	3.2232e-07	-11.5569
chr14	21675626	21675875	1.30327e-08	3.25524e-07	-13.4873
chr14	6239876	6240125	1.30344e-08	3.25524e-07	-5.05848
chr10	40457501	40457750	1.30729e-08	3.26249e-07	-20.0004
chr17	26646501	26646750	1.32179e-08	3.29626e-07	10.32
chr13	65412001	65412250	1.37441e-08	3.42499e-07	-5.6365
chr8	19705501	19705750	1.38058e-08	3.43785e-07	-7.71007
chr6	88146626	88146875	1.4205e-08	3.53339e-07	-5.43981
chr7	50432876	50433125	1.42102e-08	3.53339e-07	6.12093
chr3	96126001	96126250	1.42489e-08	3.54044e-07	-13.5061
chr15	97153876	97154125	1.43235e-08	3.55641e-07	-9.4457
chr4	153515751	153516000	1.50716e-08	3.73943e-07	-9.5017
chr12	89102001	89102250	1.58486e-08	3.92936e-07	-11.2231
chr10	119567626	119567875	1.59892e-08	3.95934e-07	-13.5951
chr14	6240126	6240375	1.59927e-08	3.95934e-07	-3.40854
chr10	84219876	84220125	1.60077e-08	3.96016e-07	-6.87402
chr3	108340376	108340625	1.64843e-08	4.07514e-07	-7.99464
chr11	35860751	35861000	1.65775e-08	4.09522e-07	-12.7047
chr1	162919501	162919750	1.65936e-08	4.09622e-07	-17.5347
chr6	108515501	108515750	1.66111e-08	4.09757e-07	5.89669
chr16	92699876	92700125	1.69293e-08	4.17306e-07	-11.9203
chr5	34102001	34102250	1.70542e-08	4.20081e-07	-9.91762
chr7	30601251	30601500	1.71637e-08	4.22474e-07	10.3898
chr8	123652001	123652250	1.73819e-08	4.27537e-07	-4.37492
chr17	39982751	39983000	1.75847e-08	4.32215e-07	0.681855
chr3	82858501	82858750	1.76677e-08	4.33806e-07	-12.1193
chr8	122516751	122517000	1.76844e-08	4.33806e-07	-12.0126
chr2	35346751	35347000	1.76876e-08	4.33806e-07	7.50178
chr13	104123251	104123500	1.77603e-08	4.35278e-07	-14.2611
chr10	80788251	80788500	1.77796e-08	4.35438e-07	11.3491
chr10	120264251	120264500	1.78077e-08	4.35813e-07	-11.6887
chr17	26205626	26205875	1.81343e-08	4.43489e-07	-3.39899
chr3	8664751	8665000	1.83781e-08	4.4913e-07	-5.28849
chr14	105826626	105826875	1.85388e-08	4.52734e-07	8.0045
chrX	166432001	166432250	1.8568e-08	4.53124e-07	-6.88045
chr5	38217376	38217625	1.86173e-08	4.54003e-07	-5.19629
chr5	150858501	150858750	1.89155e-08	4.60946e-07	-14.0256
chr19	43675876	43676125	1.90644e-08	4.64241e-07	-9.02092
chr7	51794376	51794625	1.91306e-08	4.65521e-07	11.6123
chr11	119100501	119100750	1.93811e-08	4.71282e-07	12.9078
chr3	127409001	127409250	1.97577e-08	4.80099e-07	-18.2431
chr3	19087626	19087875	1.98598e-08	4.82237e-07	3.61837
chr1	138567126	138567375	2.02072e-08	4.90324e-07	6.09015
chr2	22445126	22445375	2.04554e-08	4.95993e-07	2.43307
chr9	14649876	14650125	2.07151e-08	5.01936e-07	-5.60569
chr7	50220751	50221000	2.08177e-08	5.04064e-07	-14.149
chr1	167045001	167045250	2.09353e-08	5.06551e-07	-13.6588
chr7	13846751	13847000	2.10144e-08	5.08105e-07	-9.41898
chr11	118920001	118920250	2.1142e-08	5.10829e-07	-12.5458
chr3	67318376	67318625	2.1607e-08	5.21697e-07	-15.3141
chr19	61302626	61302875	2.16515e-08	5.22402e-07	-11.2906
chr16	8623751	8624000	2.16855e-08	5.22484e-07	-16.1862
chr7	49847751	49848000	2.16752e-08	5.22484e-07	8.12614
chr10	39911251	39911500	2.18537e-08	5.26165e-07	-16.1675
chr4	41812626	41812875	2.2132e-08	5.3249e-07	-3.42391
chr13	73406751	73407000	2.26348e-08	5.44205e-07	-16.6689
chr10	89512751	89513000	2.27386e-08	5.45933e-07	-13.314
chr2	109515126	109515375	2.27312e-08	5.45933e-07	-10.3676
chr13	91026126	91026375	2.29647e-08	5.50972e-07	-8.06563
chr5	97821126	97821375	2.3089e-08	5.53567e-07	4.22952
chr12	11442876	11443125	2.36458e-08	5.66518e-07	-14.4122
chr17	35299126	35299375	2.39474e-08	5.73341e-07	9.31182
chr15	100300126	100300375	2.39733e-08	5.73561e-07	-8.8476
chr11	35860876	35861125	2.40908e-08	5.75967e-07	-10.2146
chr8	19990501	19990750	2.4303e-08	5.80635e-07	-11.169
chr15	82347751	82348000	2.44743e-08	5.84318e-07	-13.7873
chr8	73292501	73292750	2.45326e-08	5.85303e-07	7.73336
chr17	39982626	39982875	2.45658e-08	5.85684e-07	0.916656
chr14	35636001	35636250	2.47368e-08	5.89351e-07	-6.69839
chr14	84847001	84847250	2.49245e-08	5.93408e-07	-8.6417
chr7	134416126	134416375	2.55074e-08	6.06863e-07	7.18906
chr17	6429501	6429750	2.55435e-08	6.07299e-07	1.29621
chr9	99771126	99771375	2.56926e-08	6.10419e-07	-7.05097
chr8	108686751	108687000	2.58723e-08	6.13836e-07	-14.533
chr18	34568626	34568875	2.5868e-08	6.13836e-07	-10.5678
chr18	37639251	37639500	2.59173e-08	6.14477e-07	-7.3581
chr18	37133751	37134000	2.61149e-08	6.18731e-07	-5.12075
chr11	21899751	21900000	2.61537e-08	6.19221e-07	-10.6467
chr6	52120376	52120625	2.61792e-08	6.19396e-07	-6.37998
chr16	10170126	10170375	2.69594e-08	6.37413e-07	-10.1328
chr12	71143001	71143250	2.70285e-08	6.38606e-07	-16.1609
chr2	35949626	35949875	2.70949e-08	6.39733e-07	-7.65548
chrX	20937876	20938125	2.8457e-08	6.71428e-07	-4.38666
chr2	18382251	18382500	2.87739e-08	6.78438e-07	-9.91139
chr2	56955376	56955625	2.883e-08	6.79291e-07	-11.0599
chr18	68497126	68497375	2.98004e-08	7.01672e-07	6.65423
chr13	65847001	65847250	3.00062e-08	7.06031e-07	-8.90089
chr4	117040001	117040250	3.00847e-08	7.07391e-07	5.8043
chr3	27121626	27121875	3.0116e-08	7.0764e-07	-18.1854
chr12	19055376	19055625	3.03761e-08	7.1277e-07	-7.76773
chr3	67253501	67253750	3.03632e-08	7.1277e-07	10.9411
chr7	91234251	91234500	3.05812e-08	7.1709e-07	-11.7023
chr17	66713501	66713750	3.07126e-08	7.19679e-07	3.96466
chr8	8620626	8620875	3.10597e-08	7.27312e-07	5.95761
chr13	66031126	66031375	3.11917e-08	7.29904e-07	-11.5172
chr7	77502626	77502875	3.12873e-08	7.31638e-07	-15.7787
chr2	98507251	98507500	3.14119e-08	7.34051e-07	-1.68756
chr18	37106126	37106375	3.16398e-08	7.38872e-07	-2.621
chr12	89226751	89227000	3.17539e-08	7.41029e-07	-6.24268
chr4	57447876	57448125	3.19475e-08	7.45039e-07	-15.2006
chr13	65763376	65763625	3.25706e-08	7.59052e-07	-7.53172
chr17	35517251	35517500	3.27095e-08	7.61768e-07	-3.30747
chr11	45642626	45642875	3.28837e-08	7.65304e-07	-10.7522
chr8	123651876	123652125	3.30524e-08	7.68707e-07	-5.97188
chr6	52120501	52120750	3.31469e-08	7.7038e-07	-5.32278
chr15	5192501	5192750	3.34402e-08	7.76668e-07	-6.14064
chr7	13709001	13709250	3.36606e-08	7.81256e-07	-3.62737
chr8	127539626	127539875	3.43152e-08	7.95909e-07	-15.6934
chr1	136437501	136437750	3.48063e-08	8.06752e-07	-11.7698
chr18	37250001	37250250	3.57595e-08	8.28282e-07	-10.9274
chr16	22254376	22254625	3.65668e-08	8.46408e-07	12.1125
chr17	35115251	35115500	3.66558e-08	8.47894e-07	-9.64691
chr18	37635001	37635250	3.68031e-08	8.50724e-07	-9.02265
chr7	30382376	30382625	3.69689e-08	8.53981e-07	-8.03885
chrX	130220751	130221000	3.74912e-08	8.65459e-07	-12.2162
chr12	112559251	112559500	3.77066e-08	8.69843e-07	-14.578
chr8	70046876	70047125	3.79176e-08	8.74121e-07	-16.5205
chr13	30428626	30428875	3.80607e-08	8.76828e-07	-4.74342
chr2	22445251	22445500	3.83074e-08	8.81917e-07	1.98856
chr1	78078251	78078500	3.88137e-08	8.92971e-07	-15.5436
chr4	82184251	82184500	3.89091e-08	8.94565e-07	-4.33497
chr7	25265376	25265625	3.9265e-08	9.02141e-07	-17.2345
chr11	69747876	69748125	3.94675e-08	9.06182e-07	-5.47681
chr12	12944251	12944500	3.98338e-08	9.1398e-07	4.03856
chr13	23487751	23488000	4.03712e-08	9.25687e-07	-3.8738
chr7	77494751	77495000	4.07963e-08	9.34809e-07	-18.9541
chrX	72125501	72125750	4.17443e-08	9.5589e-07	-15.968
chr2	105151751	105152000	4.18576e-08	9.57842e-07	-13.3759
chr8	123255626	123255875	4.26106e-08	9.7442e-07	-15.2165
chr16	34574251	34574500	4.27033e-08	9.75887e-07	-6.21618
chr16	93140876	93141125	4.29645e-08	9.812e-07	-10.8516
chr14	4122126	4122375	4.30124e-08	9.81638e-07	-1.77208
chr8	123597876	123598125	4.3201e-08	9.85283e-07	-15.312
chr11	100477251	100477500	4.33516e-08	9.88058e-07	10.3165
chr5	115278876	115279125	4.50971e-08	1.02716e-06	-13.434
chr8	56201251	56201500	4.52884e-08	1.03083e-06	-5.31438
chr12	23254751	23255000	4.587e-08	1.04337e-06	-4.44398
chr5	136365001	136365250	4.68337e-08	1.06387e-06	7.08283
chr5	136365126	136365375	4.68337e-08	1.06387e-06	7.08283
chr13	23555876	23556125	4.69228e-08	1.06519e-06	-3.98718
chr13	62518376	62518625	4.70109e-08	1.06648e-06	-14.4359
chr18	37179876	37180125	4.73664e-08	1.07383e-06	-2.91458
chr17	35033251	35033500	4.74142e-08	1.0742e-06	7.86194
chr8	125978251	125978500	4.76093e-08	1.07791e-06	8.64567
chr4	97748251	97748500	4.78037e-08	1.08159e-06	-15.3856
chr1	36528876	36529125	4.79128e-08	1.08334e-06	-9.29715
chr17	39982376	39982625	4.82148e-08	1.08945e-06	0.367053
chr12	78725376	78725625	4.86585e-08	1.09875e-06	-15.5381
chr17	47638251	47638500	4.88353e-08	1.10201e-06	6.99654
chr5	123330376	123330625	4.89758e-08	1.10446e-06	13.1399
chr15	100274501	100274750	4.91397e-08	1.10742e-06	7.64604
chr10	24437876	24438125	4.92701e-08	1.10963e-06	-13.9352
chr6	123881126	123881375	4.97469e-08	1.11963e-06	-6.49154
chr4	153515626	153515875	4.97922e-08	1.11991e-06	-9.27593
chr10	94678126	94678375	4.99413e-08	1.12252e-06	12.1745
chr12	60196626	60196875	5.00144e-08	1.12343e-06	-12.4815
chr7	91234126	91234375	5.01254e-08	1.12444e-06	-10.3084
chr15	97998876	97999125	5.01065e-08	1.12444e-06	-7.98611
chr8	105309376	105309625	5.06095e-08	1.13456e-06	-12.7325
chr2	25434251	25434500	5.18426e-08	1.16144e-06	-8.54607
chr3	52405001	52405250	5.21364e-08	1.16725e-06	-19.0476
chr10	85291876	85292125	5.23695e-08	1.17171e-06	-9.86459
chr8	123652751	123653000	5.28574e-08	1.18185e-06	-11.7783
chr6	52142626	52142875	5.31361e-08	1.1873e-06	-9.4365
chr1	174456876	174457125	5.35587e-08	1.19596e-06	-14.7638
chr17	35531751	35532000	5.3703e-08	1.1984e-06	-7.97647
chr2	35957751	35958000	5.45196e-08	1.21504e-06	-12.7722
chr10	80811626	80811875	5.44904e-08	1.21504e-06	10.5739
chr9	31051251	31051500	5.47895e-08	1.22026e-06	-16.0809
chr8	12446376	12446625	5.50098e-08	1.22437e-06	-16.4215
chr15	85651501	85651750	5.53559e-08	1.23127e-06	-10.9175
chr12	18332626	18332875	5.55313e-08	1.23436e-06	-14.3672
chr18	37158751	37159000	5.74714e-08	1.27666e-06	-9.90233
chr5	110530376	110530625	5.78396e-08	1.284e-06	-4.32393
chr14	31989876	31990125	5.8849e-08	1.30556e-06	9.35438
chr17	6475126	6475375	5.8895e-08	1.30574e-06	-10.4546
chr8	113557251	113557500	5.94358e-08	1.31687e-06	4.14837
chr17	35400751	35401000	6.11324e-08	1.35358e-06	-3.08838
chr6	3133251	3133500	6.13277e-08	1.35703e-06	-9.83227
chr5	141000001	141000250	6.15739e-08	1.36159e-06	-16.4258
chr1	193048126	193048375	6.21755e-08	1.37401e-06	-5.25641
chr17	35480126	35480375	6.28586e-08	1.38769e-06	-10.4156
chr8	125641876	125642125	6.28759e-08	1.38769e-06	-7.52853
chr3	153995376	153995625	6.31246e-08	1.39228e-06	-9.26247
chr7	50432751	50433000	6.42936e-08	1.41715e-06	6.94212
chr18	10325626	10325875	6.43584e-08	1.41766e-06	-4.66101
chr5	120731501	120731750	6.46751e-08	1.42372e-06	-13.6383
chr18	37903001	37903250	6.59817e-08	1.45155e-06	-7.34516
chr14	22813626	22813875	6.62226e-08	1.45591e-06	-8.35047
chr15	96850001	96850250	6.65132e-08	1.46136e-06	-13.8019
chr17	65890126	65890375	6.67458e-08	1.46553e-06	-10.8324
chr13	72094626	72094875	6.73811e-08	1.47758e-06	-9.90528
chr15	79082376	79082625	6.7366e-08	1.47758e-06	-7.67652
chr17	30830876	30831125	6.7662e-08	1.48278e-06	-10.7472
chr14	8077376	8077625	6.84224e-08	1.49849e-06	-2.94227
chr6	5956126	5956375	6.85907e-08	1.50121e-06	-5.99648
chr17	28488751	28489000	6.88045e-08	1.50493e-06	-5.86767
chr7	50122376	50122625	6.94854e-08	1.51885e-06	5.4458
chr7	31837501	31837750	7.01304e-08	1.53196e-06	-6.75763
chr8	125978126	125978375	7.05686e-08	1.54055e-06	7.02736
chr5	137358126	137358375	7.07446e-08	1.54341e-06	-9.15335
chr11	84335501	84335750	7.11038e-08	1.55025e-06	-11.8777
chr11	78315001	78315250	7.18566e-08	1.56488e-06	-15.0815
chr17	69231126	69231375	7.1866e-08	1.56488e-06	-4.13012
chr1	140772751	140773000	7.19555e-08	1.56583e-06	-15.3489
chr9	91273876	91274125	7.37543e-08	1.60395e-06	-10.2169
chr10	22365251	22365500	7.41235e-08	1.61095e-06	-7.78667
chr2	25719876	25720125	7.52146e-08	1.63363e-06	-9.46237
chr9	83620626	83620875	7.5589e-08	1.64071e-06	-17.8423
chr5	101109251	101109500	7.5954e-08	1.64759e-06	11.3959
chr15	94602001	94602250	7.6371e-08	1.65558e-06	-18.321
chr11	45642501	45642750	7.66354e-08	1.66026e-06	-14.9978
chr15	102794251	102794500	7.71596e-08	1.67056e-06	-5.58555
chr10	85249126	85249375	7.73697e-08	1.67391e-06	-10.4381
chr5	77697001	77697250	7.74124e-08	1.67391e-06	4.67379
chr9	114421876	114422125	7.78119e-08	1.68149e-06	9.56539
chr9	55390501	55390750	7.81207e-08	1.68709e-06	-6.16227
chr18	37503001	37503250	7.82672e-08	1.68919e-06	-6.02387
chr16	56149376	56149625	7.85375e-08	1.69395e-06	-10.6771
chr9	102243251	102243500	7.87816e-08	1.69814e-06	-14.2178
chr5	150099251	150099500	7.93259e-08	1.7088e-06	-9.37466
chr13	104123376	104123625	7.94609e-08	1.71063e-06	-9.30839
chr6	52113251	52113500	7.98631e-08	1.71821e-06	-5.64642
chr7	140004126	140004375	8.05797e-08	1.73253e-06	-6.90296
chr11	33580376	33580625	8.07888e-08	1.73593e-06	-9.31041
chr9	114278376	114278625	8.1434e-08	1.7487e-06	-11.4671
chr8	123639001	123639250	8.15071e-08	1.74917e-06	-7.82237
chr9	114422251	114422500	8.23327e-08	1.76578e-06	11.448
chr9	103654626	103654875	8.25804e-08	1.76998e-06	-17.7432
chr9	114422501	114422750	8.37691e-08	1.79433e-06	14.1879
chr6	29383626	29383875	8.50988e-08	1.82167e-06	-4.96611
chr9	62991126	62991375	8.601e-08	1.83887e-06	-6.57091
chr3	19087501	19087750	8.59952e-08	1.83887e-06	3.78728
chr9	91274001	91274250	8.64436e-08	1.84699e-06	-11.3345
chr18	37503126	37503375	8.67595e-08	1.85258e-06	-5.28838
chr11	114626626	114626875	8.6992e-08	1.85638e-06	-8.72973
chr18	37841501	37841750	8.72274e-08	1.86024e-06	-5.8323
chr3	107671251	107671500	8.79785e-08	1.87509e-06	-18.6167
chr15	27951376	27951625	8.81715e-08	1.87803e-06	-15.0579
chr17	14682876	14683125	8.95224e-08	1.90562e-06	-8.17433
chr1	182261876	182262125	9.17941e-08	1.95276e-06	-8.48374
chr17	34529376	34529625	9.20286e-08	1.95653e-06	-9.63303
chr8	46136501	46136750	9.22048e-08	1.95906e-06	9.19362
chr7	146374751	146375000	9.22855e-08	1.95955e-06	-4.12424
chr6	116410876	116411125	9.23949e-08	1.96066e-06	-5.65209
chr11	61229876	61230125	9.29294e-08	1.97077e-06	-8.10175
chr18	37903126	37903375	9.36328e-08	1.98446e-06	-5.32352
chr17	18047001	18047250	9.39636e-08	1.99024e-06	-7.17589
chr2	168094001	168094250	9.42693e-08	1.99547e-06	-5.98239
chr3	121887376	121887625	9.53325e-08	2.01673e-06	-14.0275
chr18	35021876	35022125	9.63144e-08	2.03624e-06	-5.29316
chr17	6493001	6493250	9.65351e-08	2.03965e-06	-7.20858
chr18	37603626	37603875	9.6759e-08	2.04311e-06	-11.1541
chr10	14287126	14287375	9.72089e-08	2.05134e-06	-7.41064
chr16	8623626	8623875	9.93393e-08	2.09501e-06	-13.6593
chr19	53240751	53241000	1.0016e-07	2.11102e-06	-12.9969
chr4	141034626	141034875	1.00659e-07	2.12023e-06	8.11439
chr9	3199751	3200000	1.00767e-07	2.12119e-06	-12.7927
chr1	168068501	168068750	1.03009e-07	2.16704e-06	7.07731
chr12	114108876	114109125	1.0357e-07	2.1775e-06	6.81805
chr10	57686626	57686875	1.03847e-07	2.18198e-06	-8.64673
chr11	100477376	100477625	1.05078e-07	2.2065e-06	10.2803
chr4	138451626	138451875	1.05293e-07	2.20965e-06	18.132
chr17	34048626	34048875	1.05514e-07	2.21294e-06	6.25903
chr13	23487626	23487875	1.06118e-07	2.22424e-06	-3.51132
chr6	85845251	85845500	1.06762e-07	2.23635e-06	-7.25443
chr10	69707126	69707375	1.07002e-07	2.24001e-06	-10.6973
chr11	76211376	76211625	1.07185e-07	2.24247e-06	-4.68701
chr5	77445126	77445375	1.08873e-07	2.27639e-06	-7.58979
chr12	20820501	20820750	1.08979e-07	2.27721e-06	-17.0498
chr14	8077501	8077750	1.09343e-07	2.28342e-06	-4.07587
chr14	69793251	69793500	1.09807e-07	2.29171e-06	-12.1223
chr14	79131376	79131625	1.09894e-07	2.29212e-06	-2.14178
chr4	122794251	122794500	1.10535e-07	2.30409e-06	-18.5628
chr3	107398876	107399125	1.10928e-07	2.31087e-06	-5.76513
chr8	126124376	126124625	1.13216e-07	2.35697e-06	-10.3299
chr18	37152376	37152625	1.13279e-07	2.35697e-06	-7.23256
chr7	38558501	38558750	1.1339e-07	2.35785e-06	-8.03511
chr14	39193626	39193875	1.14274e-07	2.37479e-06	-12.8447
chr5	140999876	141000125	1.15042e-07	2.38929e-06	-17.0742
chr2	127189626	127189875	1.1637e-07	2.41542e-06	-10.3796
chr16	22254501	22254750	1.17437e-07	2.43607e-06	12.2657
chr8	44381001	44381250	1.20415e-07	2.49633e-06	8.45527
chr9	98854876	98855125	1.2067e-07	2.5001e-06	-12.0255
chr9	58049751	58050000	1.24784e-07	2.58378e-06	-6.50045
chr5	144226001	144226250	1.26351e-07	2.61464e-06	-9.83561
chr12	111517876	111518125	1.26465e-07	2.61541e-06	-8.40375
chr18	37170876	37171125	1.27012e-07	2.62513e-06	-6.64581
chr14	4959251	4959500	1.29128e-07	2.66726e-06	-4.77903
chr7	89136376	89136625	1.29763e-07	2.67524e-06	-11.5328
chr4	33082876	33083125	1.29828e-07	2.67524e-06	7.0688
chr8	44381251	44381500	1.29706e-07	2.67524e-06	10.6902
chr11	35655251	35655500	1.29753e-07	2.67524e-06	13.982
chr8	46418126	46418375	1.30767e-07	2.69296e-06	-6.19876
chr13	31902376	31902625	1.32627e-07	2.72962e-06	-7.12008
chr8	107101626	107101875	1.33255e-07	2.74091e-06	-12.8411
chr2	122124251	122124500	1.34212e-07	2.75893e-06	-5.98684
chr5	141022626	141022875	1.34454e-07	2.76223e-06	-6.90915
chr8	3630751	3631000	1.3778e-07	2.82887e-06	-2.97446
chr3	146657501	146657750	1.37939e-07	2.83043e-06	-18.1449
chr8	125640876	125641125	1.38755e-07	2.84547e-06	-8.94522
chr8	72608876	72609125	1.39265e-07	2.8542e-06	-12.0405
chr13	66031376	66031625	1.45415e-07	2.97847e-06	-10.1064
chr15	98636251	98636500	1.47011e-07	3.00935e-06	-6.40412
chr12	20348126	20348375	1.47504e-07	3.01763e-06	-9.63826
chr15	79082251	79082500	1.49087e-07	3.04819e-06	-6.35407
chr4	132357876	132358125	1.49508e-07	3.05498e-06	4.15435
chr11	96130751	96131000	1.50801e-07	3.07915e-06	-14.0959
chr7	28592376	28592625	1.50872e-07	3.07915e-06	8.44476
chr10	89595751	89596000	1.51646e-07	3.09312e-06	-10.2391
chr12	88101876	88102125	1.5177e-07	3.0938e-06	-12.8804
chr11	97465251	97465500	1.52706e-07	3.11102e-06	-9.43351
chr2	78353001	78353250	1.54331e-07	3.14225e-06	-16.5794
chr2	104726501	104726750	1.54767e-07	3.14924e-06	-12.1481
chr11	100681001	100681250	1.59875e-07	3.25124e-06	-14.3828
chr8	107802751	107803000	1.62271e-07	3.29801e-06	-7.42002
chr8	46418001	46418250	1.64129e-07	3.3338e-06	-8.17339
chr15	102794376	102794625	1.64285e-07	3.33499e-06	-6.70996
chr1	34170751	34171000	1.68231e-07	3.41305e-06	7.63988
chr4	122794126	122794375	1.7003e-07	3.44751e-06	-11.957
chr14	58692626	58692875	1.70216e-07	3.44922e-06	-8.0232
chr8	73292876	73293125	1.74654e-07	3.53706e-06	6.71855
chr5	101340751	101341000	1.76847e-07	3.57935e-06	-10.0916
chr2	147018751	147019000	1.77015e-07	3.58063e-06	-9.39144
chr11	116360126	116360375	1.77681e-07	3.59197e-06	-13.2742
chr14	6043126	6043375	1.7836e-07	3.60357e-06	-5.84384
chr13	40798126	40798375	1.80986e-07	3.65446e-06	-7.8483
chr14	124060501	124060750	1.81467e-07	3.66202e-06	-8.54876
chr1	169622126	169622375	1.82568e-07	3.68206e-06	-8.30883
chr11	35860501	35860750	1.85211e-07	3.73095e-06	-13.6277
chr16	84775751	84776000	1.8513e-07	3.73095e-06	3.85242
chr18	64771876	64772125	1.85706e-07	3.73872e-06	-12.7118
chr11	69265876	69266125	1.85849e-07	3.73939e-06	7.79144
chr12	58644126	58644375	1.86461e-07	3.74951e-06	-8.67621
chr18	37966876	37967125	1.88623e-07	3.79074e-06	-4.12783
chr7	146765251	146765500	1.88816e-07	3.79241e-06	9.34101
chr13	66246001	66246250	1.90338e-07	3.82072e-06	-3.59688
chr3	94408376	94408625	1.91249e-07	3.83472e-06	-12.2273
chr13	28349376	28349625	1.9126e-07	3.83472e-06	-12.0894
chr18	37105751	37106000	1.92167e-07	3.85064e-06	-2.90031
chr13	23362376	23362625	1.95517e-07	3.91548e-06	-10.8344
chr1	183699501	183699750	1.96212e-07	3.9248e-06	-11.699
chr10	61971251	61971500	1.96114e-07	3.9248e-06	-10.6965
chr19	9357876	9358125	2.01111e-07	4.02043e-06	-13.2866
chr5	29800751	29801000	2.01513e-07	4.02612e-06	-7.7501
chr18	34051001	34051250	2.02107e-07	4.03563e-06	4.218
chr7	150631001	150631250	2.02623e-07	4.04356e-06	-7.3475
chr9	74710876	74711125	2.02906e-07	4.04684e-06	-6.0912
chr5	120889376	120889625	2.0324e-07	4.05114e-06	-8.18892
chr12	111558126	111558375	2.03955e-07	4.06065e-06	-11.5168
chr9	114422376	114422625	2.03954e-07	4.06065e-06	12.9511
chr2	104937626	104937875	2.07709e-07	4.13299e-06	-16.6276
chr17	46938251	46938500	2.09676e-07	4.1697e-06	7.42133
chr8	46109376	46109625	2.11513e-07	4.20379e-06	-13.9335
chr7	38985751	38986000	2.13692e-07	4.24462e-06	-11.5722
chr3	67253626	67253875	2.16416e-07	4.29623e-06	7.0318
chr10	115919126	115919375	2.17963e-07	4.32442e-06	-12.7652
chr17	65890251	65890500	2.18234e-07	4.32729e-06	-9.51817
chr14	8147126	8147375	2.19159e-07	4.34311e-06	-2.40985
chr2	171319251	171319500	2.20273e-07	4.36267e-06	-8.67207
chr19	38557001	38557250	2.21264e-07	4.37976e-06	-9.68253
chr4	148831501	148831750	2.22253e-07	4.39679e-06	-15.0265
chr13	114606251	114606500	2.24032e-07	4.42941e-06	5.42096
chr14	31952001	31952250	2.24895e-07	4.44389e-06	5.05191
chr10	119801251	119801500	2.25025e-07	4.4439e-06	-14.7048
chr1	23108626	23108875	2.26544e-07	4.47131e-06	-15.6651
chr14	90298126	90298375	2.27471e-07	4.48701e-06	-15.614
chr10	80788126	80788375	2.28957e-07	4.51372e-06	11.7108
chr16	91458751	91459000	2.34498e-07	4.6203e-06	-11.9205
chr11	62478376	62478625	2.3553e-07	4.63794e-06	-12.6359
chr9	91262251	91262500	2.36441e-07	4.65321e-06	-6.60169
chr6	86284001	86284250	2.41228e-07	4.74468e-06	-13.9595
chr8	3476251	3476500	2.41797e-07	4.75313e-06	-11.1955
chr5	108154626	108154875	2.43126e-07	4.77651e-06	-8.54176
chr15	100869876	100870125	2.45454e-07	4.81948e-06	-15.9182
chr5	73399751	73400000	2.48726e-07	4.88091e-06	-13.0653
chr6	52240876	52241125	2.49429e-07	4.89191e-06	-10.1855
chr8	74108251	74108500	2.50077e-07	4.90179e-06	-8.84313
chr11	102963376	102963625	2.51083e-07	4.91869e-06	-3.45587
chr8	47060626	47060875	2.51909e-07	4.93204e-06	-2.88275
chrX	130220876	130221125	2.53216e-07	4.9548e-06	-8.54067
chr19	3672501	3672750	2.53373e-07	4.95504e-06	-14.7371
chr13	24025751	24026000	2.55466e-07	4.99311e-06	-6.53626
chr2	165037876	165038125	2.57436e-07	5.02873e-06	-14.1428
chr18	37634751	37635000	2.57857e-07	5.03408e-06	-11.8792
chr10	88348376	88348625	2.58411e-07	5.04202e-06	-7.41624
chr15	27951251	27951500	2.59003e-07	5.05068e-06	-14.1295
chr8	119584376	119584625	2.59931e-07	5.06589e-06	-14.5862
chr9	91262126	91262375	2.61703e-07	5.09461e-06	-5.3866
chr2	35346876	35347125	2.61677e-07	5.09461e-06	7.88044
chr1	189428751	189429000	2.62126e-07	5.09994e-06	-11.7974
chr11	116360251	116360500	2.63451e-07	5.11988e-06	-12.4656
chr17	6106001	6106250	2.63395e-07	5.11988e-06	-9.58024
chr7	38557876	38558125	2.65238e-07	5.15169e-06	-8.35205
chr4	139770376	139770625	2.66766e-07	5.17842e-06	11.1551
chr18	14738376	14738625	2.67889e-07	5.19726e-06	-16.878
chr10	120002001	120002250	2.69256e-07	5.22083e-06	-12.9089
chr5	137729001	137729250	2.6967e-07	5.22587e-06	-7.16708
chr11	116393001	116393250	2.71779e-07	5.26377e-06	-10.098
chr19	47149376	47149625	2.73619e-07	5.2964e-06	-12.2076
chr3	122338251	122338500	2.77417e-07	5.36688e-06	7.78128
chr2	60113251	60113500	2.78662e-07	5.38791e-06	-12.2926
chr9	62991251	62991500	2.8163e-07	5.44222e-06	-5.58589
chr10	39313126	39313375	2.82484e-07	5.45563e-06	-12.3751
chr17	6428751	6429000	2.86003e-07	5.52048e-06	4.9816
chr11	118768876	118769125	2.87781e-07	5.55166e-06	-15.9211
chr14	8320626	8320875	2.91422e-07	5.61873e-06	-3.7014
chr12	58644251	58644500	2.91984e-07	5.62602e-06	-8.3423
chr18	57522876	57523125	2.9213e-07	5.62602e-06	15.4925
chr11	118169626	118169875	2.92446e-07	5.62894e-06	9.30755
chr12	19055251	19055500	2.93541e-07	5.64683e-06	-7.66384
chr8	3476126	3476375	2.94466e-07	5.66144e-06	-7.33972
chr5	75547376	75547625	2.96503e-07	5.69739e-06	-7.53448
chr15	80782626	80782875	2.97152e-07	5.70661e-06	-12.6043
chrX	166427876	166428125	2.97316e-07	5.70661e-06	-3.42886
chr18	75522876	75523125	3.03504e-07	5.8221e-06	8.30161
chr18	37134126	37134375	3.08602e-07	5.91658e-06	-12.5917
chr9	56468376	56468625	3.11333e-07	5.96225e-06	-4.56638
chr2	173411626	173411875	3.11298e-07	5.96225e-06	-2.44785
chr9	83698251	83698500	3.12434e-07	5.97997e-06	-11.2258
chr2	84706626	84706875	3.13249e-07	5.99221e-06	-6.7131
chr11	3049876	3050125	3.1611e-07	6.04356e-06	-4.52565
chr17	84191751	84192000	3.17618e-07	6.069e-06	4.29902
chr4	120370751	120371000	3.18485e-07	6.08216e-06	-5.94585
chr3	96138126	96138375	3.20892e-07	6.1247e-06	-6.23576
chr3	129764501	129764750	3.21797e-07	6.13855e-06	-10.5251
chr13	36815501	36815750	3.23547e-07	6.16849e-06	-15.3124
chr3	27271376	27271625	3.26652e-07	6.22421e-06	-6.95905
chr7	29524876	29525125	3.27826e-07	6.2431e-06	5.38063
chr11	53841876	53842125	3.28513e-07	6.24951e-06	-8.12158
chr4	116821501	116821750	3.28528e-07	6.24951e-06	6.34002
chr8	27383876	27384125	3.3063e-07	6.28599e-06	-4.49662
chr11	58775376	58775625	3.3286e-07	6.32486e-06	-4.2112
chr16	13257376	13257625	3.34683e-07	6.35598e-06	-6.75288
chr4	122963876	122964125	3.36533e-07	6.38756e-06	10.1683
chr18	37181251	37181500	3.38715e-07	6.42539e-06	-3.3925
chr11	62478501	62478750	3.40589e-07	6.45736e-06	-12.6713
chr16	31934876	31935125	3.42039e-07	6.48125e-06	-17.9628
chr8	44381126	44381375	3.44122e-07	6.51712e-06	8.53114
chr7	86653251	86653500	3.46926e-07	6.56658e-06	-6.52
chr13	48759126	48759375	3.48333e-07	6.58955e-06	-12.6972
chr6	52106751	52107000	3.52189e-07	6.65882e-06	-9.77035
chr4	59818126	59818375	3.52926e-07	6.66906e-06	-5.39368
chr17	39982251	39982500	3.55461e-07	6.71326e-06	0.322888
chr18	37159001	37159250	3.57683e-07	6.75148e-06	-6.07014
chr2	73323501	73323750	3.58114e-07	6.75588e-06	5.59729
chr1	189431501	189431750	3.58804e-07	6.76516e-06	-12.4857
chr7	29651126	29651375	3.59456e-07	6.77372e-06	3.9711
chr18	42627251	42627500	3.67859e-07	6.92824e-06	-8.64539
chr17	36363626	36363875	3.72203e-07	7.0062e-06	-7.32319
chr1	155526376	155526625	3.75212e-07	7.05894e-06	9.00341
chr9	99771251	99771500	3.78173e-07	7.11074e-06	-7.8399
chr15	78993876	78994125	3.7865e-07	7.11579e-06	-3.83665
chr3	8664876	8665125	3.79187e-07	7.12196e-06	-5.33847
chr7	4964251	4964500	3.8237e-07	7.17781e-06	5.65008
chr2	122126751	122127000	3.82675e-07	7.17959e-06	-9.4399
chr8	110214376	110214625	3.86258e-07	7.24283e-06	-13.8826
chr16	33058626	33058875	3.86538e-07	7.24411e-06	6.03247
chr2	104968251	104968500	3.87914e-07	7.26591e-06	-4.25031
chr2	158440376	158440625	3.90708e-07	7.31424e-06	-10.9447
chr5	53440501	53440750	3.91434e-07	7.3238e-06	-11.0432
chr3	82858626	82858875	3.93633e-07	7.36092e-06	-9.49635
chr4	109337626	109337875	3.94167e-07	7.36687e-06	-12.4082
chr4	122637626	122637875	3.94561e-07	7.3702e-06	-7.38328
chr5	77445001	77445250	3.96627e-07	7.40071e-06	-7.03657
chr17	69231251	69231500	3.96519e-07	7.40071e-06	-6.73081
chr12	88102001	88102250	3.96907e-07	7.40188e-06	-10.2878
chr7	28091626	28091875	3.97882e-07	7.41603e-06	5.68926
chr11	35611126	35611375	3.98615e-07	7.42563e-06	-5.81048
chr8	109722126	109722375	3.99421e-07	7.43659e-06	-12.4193
chr12	20272876	20273125	4.00722e-07	7.45675e-06	-7.17627
chr14	79126126	79126375	4.02724e-07	7.48993e-06	5.47325
chr15	82906501	82906750	4.04821e-07	7.52484e-06	-14.5111
chr11	101330126	101330375	4.07136e-07	7.56374e-06	-8.89993
chr15	97154001	97154250	4.1004e-07	7.61355e-06	-9.68731
chr19	59541751	59542000	4.11417e-07	7.62843e-06	-11.6307
chr18	77976626	77976875	4.11517e-07	7.62843e-06	-11.3346
chr17	39982001	39982250	4.11237e-07	7.62843e-06	0.641122
chr12	78063751	78064000	4.11734e-07	7.62843e-06	3.33023
chr1	41616126	41616375	4.13522e-07	7.65741e-06	-16.3772
chr14	63866376	63866625	4.14797e-07	7.67684e-06	-7.16114
chr9	55389626	55389875	4.17088e-07	7.71507e-06	-6.22516
chr17	35972251	35972500	4.19367e-07	7.75302e-06	6.16801
chr1	193543126	193543375	4.19963e-07	7.75985e-06	-4.00771
chr11	43398751	43399000	4.22745e-07	7.80703e-06	12.72
chr17	23674751	23675000	4.23459e-07	7.81599e-06	-9.47074
chr13	31893376	31893625	4.24194e-07	7.82533e-06	-5.7293
chr14	4122251	4122500	4.25933e-07	7.85317e-06	-2.56635
chr8	19898376	19898625	4.31099e-07	7.94413e-06	-5.385
chr11	74979626	74979875	4.32718e-07	7.96968e-06	-7.72564
chr3	32240251	32240500	4.33351e-07	7.97703e-06	6.88666
chr5	115279001	115279250	4.34031e-07	7.98524e-06	-13.2428
chr17	30919376	30919625	4.35397e-07	8.00606e-06	-8.50576
chr11	3529501	3529750	4.36941e-07	8.03013e-06	-11.1508
chr14	7859126	7859375	4.40891e-07	8.09837e-06	-8.88254
chr1	173040876	173041125	4.48979e-07	8.24249e-06	-9.18613
chr5	53603751	53604000	4.52361e-07	8.30013e-06	-8.60451
chr2	147015876	147016125	4.57637e-07	8.39242e-06	-5.22898
chr13	66542001	66542250	4.63229e-07	8.49042e-06	2.30035
chr8	107802876	107803125	4.64453e-07	8.50829e-06	-5.90342
chr10	80811501	80811750	4.6496e-07	8.513e-06	11.5271
chr3	94462626	94462875	4.67436e-07	8.55376e-06	-1.8631
chr1	157590376	157590625	4.70701e-07	8.6089e-06	-8.35872
chr9	83698126	83698375	4.71144e-07	8.61238e-06	-13.0271
chr17	46435751	46436000	4.74799e-07	8.67455e-06	-8.04531
chr8	94329501	94329750	4.75166e-07	8.67616e-06	-8.88706
chr1	182740251	182740500	4.75395e-07	8.67616e-06	8.90668
chr18	37105876	37106125	4.80864e-07	8.7713e-06	-2.44639
chr17	27462251	27462500	4.81955e-07	8.7865e-06	-10.5651
chr10	119567501	119567750	4.85912e-07	8.85391e-06	-14.1133
chr1	107710126	107710375	4.86663e-07	8.85815e-06	-17.7186
chr4	43808501	43808750	4.86578e-07	8.85815e-06	7.57078
chr10	79858126	79858375	4.89783e-07	8.91019e-06	4.40591
chr12	20348251	20348500	4.90555e-07	8.91475e-06	-9.71495
chr11	4208626	4208875	4.90501e-07	8.91475e-06	7.43678
chr7	86531376	86531625	4.93555e-07	8.96449e-06	8.47019
chr10	118502501	118502750	4.94715e-07	8.9808e-06	-16.8536
chr5	92423876	92424125	4.97454e-07	9.02573e-06	9.08598
chrX	33223376	33223625	5.04975e-07	9.15731e-06	-14.9878
chr10	80641501	80641750	5.10616e-07	9.25471e-06	7.81268
chr1	186219126	186219375	5.12801e-07	9.28937e-06	-14.4026
chr1	120961501	120961750	5.14573e-07	9.31654e-06	4.59029
chr7	107139001	107139250	5.14909e-07	9.31769e-06	-12.0729
chr4	57087001	57087250	5.19063e-07	9.38788e-06	11.503
chr4	154597751	154598000	5.20619e-07	9.41104e-06	-7.15908
chr17	56562126	56562375	5.23117e-07	9.45119e-06	8.8642
chr10	69029001	69029250	5.25269e-07	9.48505e-06	-17.1047
chr5	33775126	33775375	5.28223e-07	9.53336e-06	-4.98119
chr4	148962001	148962250	5.29985e-07	9.56012e-06	-6.38096
chr11	4340751	4341000	5.4867e-07	9.89193e-06	-12.8895
chr17	86084251	86084500	5.5034e-07	9.91681e-06	-5.38618
chr10	9394126	9394375	5.5145e-07	9.93157e-06	-13.6191
chr18	25780501	25780750	5.52425e-07	9.94389e-06	-7.42304
chr8	126124501	126124750	5.56679e-07	1.00152e-05	-7.32498
chr11	97205126	97205375	5.58939e-07	1.00505e-05	-13.8701
chr5	123735126	123735375	5.59311e-07	1.0052e-05	-11.9587
chr8	123651626	123651875	5.61362e-07	1.00835e-05	-10.7955
chr2	74570626	74570875	5.6241e-07	1.00954e-05	-10.1916
chr3	53960126	53960375	5.62614e-07	1.00954e-05	-5.02508
chr4	134222126	134222375	5.66488e-07	1.01596e-05	-13.7969
chr2	74584376	74584625	5.67091e-07	1.0165e-05	-5.70888
chr2	147865001	147865250	5.69264e-07	1.01986e-05	-3.68173
chr2	104968376	104968625	5.70177e-07	1.02096e-05	-4.05341
chr14	48151251	48151500	5.70842e-07	1.02108e-05	-12.0332
chr17	36364001	36364250	5.70612e-07	1.02108e-05	-9.92196
chr13	65763001	65763250	5.88692e-07	1.05246e-05	-5.44168
chr7	147234376	147234625	5.89442e-07	1.05325e-05	-4.18691
chr1	178927001	178927250	5.89766e-07	1.05328e-05	-13.0285
chr10	80640751	80641000	5.90893e-07	1.05474e-05	7.282
chr8	124277126	124277375	5.92034e-07	1.05537e-05	-7.3123
chr11	53842001	53842250	5.91969e-07	1.05537e-05	-7.12015
chr2	127189501	127189750	5.92171e-07	1.05537e-05	-6.62213
chr1	17081626	17081875	5.98628e-07	1.06632e-05	-9.7219
chr3	146657376	146657625	6.076e-07	1.08174e-05	-14.7877
chr8	94885751	94886000	6.17197e-07	1.09825e-05	-8.46254
chr6	112926251	112926500	6.20921e-07	1.1043e-05	-12.9883
chr2	152655126	152655375	6.24264e-07	1.10967e-05	5.98199
chr17	49070751	49071000	6.24951e-07	1.11031e-05	-9.12386
chr7	29856376	29856625	6.42693e-07	1.14096e-05	-5.24854
chr14	4830001	4830250	6.42868e-07	1.14096e-05	-2.67923
chr3	97485126	97485375	6.44518e-07	1.14329e-05	-6.71416
chr5	38284876	38285125	6.46484e-07	1.14619e-05	-6.91834
chr11	21899876	21900125	6.52048e-07	1.15545e-05	-10.6739
chr8	37612376	37612625	6.64326e-07	1.1766e-05	2.92492
chr2	165633251	165633500	6.68055e-07	1.18259e-05	4.47716
chr3	101516626	101516875	6.78727e-07	1.20086e-05	10.3111
chr2	168305501	168305750	6.80501e-07	1.20275e-05	-16.4713
chr14	4438001	4438250	6.80185e-07	1.20275e-05	-1.70355
chr16	91223876	91224125	6.82141e-07	1.2044e-05	-10.9916
chr2	168577876	168578125	6.82078e-07	1.2044e-05	17.4914
chr10	21870751	21871000	6.84891e-07	1.20864e-05	-3.29279
chr2	26057501	26057750	6.85961e-07	1.2099e-05	-7.45127
chr2	98507001	98507250	6.86401e-07	1.21005e-05	-2.86261
chr3	127331126	127331375	6.91574e-07	1.21854e-05	-6.89034
chr19	30241751	30242000	6.95257e-07	1.2244e-05	-11.844
chr7	77502876	77503125	6.97253e-07	1.22728e-05	-10.9815
chr8	87695376	87695625	6.99437e-07	1.23049e-05	-9.94938
chr6	83665876	83666125	7.09713e-07	1.24728e-05	-11.7281
chr16	29839501	29839750	7.09634e-07	1.24728e-05	-7.011
chr14	106081126	106081375	7.17267e-07	1.25926e-05	-7.3793
chr11	118109001	118109250	7.17238e-07	1.25926e-05	-3.47301
chr4	145045626	145045875	7.23119e-07	1.26884e-05	-12.1492
chr1	169622001	169622250	7.23466e-07	1.26884e-05	-9.72753
chr12	86557751	86558000	7.34645e-07	1.28779e-05	-7.72014
chr16	90044376	90044625	7.3872e-07	1.29427e-05	-14.7916
chr6	58492876	58493125	7.48966e-07	1.31155e-05	-6.84629
chr5	102366501	102366750	7.52437e-07	1.31695e-05	13.6539
chr6	108831876	108832125	7.5488e-07	1.31988e-05	-7.48942
chr10	107735376	107735625	7.54685e-07	1.31988e-05	7.86947
chr19	60220501	60220750	7.5855e-07	1.32561e-05	-8.15729
chr12	20820626	20820875	7.60016e-07	1.32749e-05	-11.1118
chr14	29322126	29322375	7.6147e-07	1.32936e-05	-5.38172
chr13	114393126	114393375	7.67236e-07	1.33874e-05	10.5386
chr7	57165501	57165750	7.71001e-07	1.34393e-05	-12.7113
chr18	37634876	37635125	7.7096e-07	1.34393e-05	-8.04288
chr19	44289876	44290125	7.79357e-07	1.35781e-05	-14.203
chr12	84961751	84962000	7.80674e-07	1.35941e-05	3.38315
chr1	172838751	172839000	7.86972e-07	1.36968e-05	-8.06655
chr10	129979376	129979625	7.92234e-07	1.37813e-05	2.82626
chr12	111558001	111558250	8.07601e-07	1.40415e-05	-9.24524
chr15	82819001	82819250	8.08495e-07	1.40499e-05	-12.4614
chr4	129576501	129576750	8.15358e-07	1.4162e-05	-12.5099
chr6	127895501	127895750	8.19778e-07	1.42315e-05	-10.809
chr12	109555251	109555500	8.21309e-07	1.42508e-05	-10.3293
chr9	107587626	107587875	8.27625e-07	1.43531e-05	-10.2642
chr4	88426251	88426500	8.28853e-07	1.43671e-05	-8.69417
chr8	89995751	89996000	8.36862e-07	1.44986e-05	-4.70998
chr18	37913001	37913250	8.41747e-07	1.45758e-05	-5.5392
chr5	34164251	34164500	8.433e-07	1.45953e-05	-3.83712
chr17	14213626	14213875	8.49863e-07	1.47015e-05	-8.41558
chr4	134976126	134976375	8.59513e-07	1.48609e-05	3.6137
chr11	114684001	114684250	8.60536e-07	1.4871e-05	-12.6515
chr17	32620001	32620250	8.63841e-07	1.49206e-05	-8.65017
chr6	108832126	108832375	8.7271e-07	1.50662e-05	-6.39798
chr8	87225626	87225875	8.99755e-07	1.55252e-05	-11.7491
chr2	163993501	163993750	9.03528e-07	1.55825e-05	-7.8843
chr2	74513001	74513250	9.07401e-07	1.56414e-05	-8.06145
chr18	37658376	37658625	9.11595e-07	1.57057e-05	-3.97314
chr13	66742876	66743125	9.12351e-07	1.57108e-05	-4.47872
chr10	43231126	43231375	9.14449e-07	1.5739e-05	8.36205
chr18	37608876	37609125	9.14983e-07	1.57403e-05	-10.9985
chr8	124830626	124830875	9.18609e-07	1.57947e-05	-10.3364
chr1	34987001	34987250	9.27517e-07	1.59399e-05	-16.0723
chr6	52113376	52113625	9.29359e-07	1.59635e-05	-4.97679
chr10	52248501	52248750	9.31279e-07	1.59884e-05	-11.8866
chr15	98814126	98814375	9.333e-07	1.60151e-05	8.68922
chr2	38376876	38377125	9.3486e-07	1.60338e-05	-13.7795
chr14	65881501	65881750	9.38472e-07	1.60877e-05	-5.42905
chr8	126124626	126124875	9.46484e-07	1.62169e-05	-5.69362
chr1	173000751	173001000	9.49935e-07	1.62679e-05	-5.49659
chr12	23254876	23255125	9.53111e-07	1.63141e-05	-3.36494
chr17	86091876	86092125	9.62232e-07	1.64619e-05	-6.28444
chr4	129488501	129488750	9.67073e-07	1.65365e-05	3.03644
[truncated: 40,772 more rows]

## Sheet: CTRL_T0-CTRL_T4 gain
Loci with a gain of methylation in CTR KD cells upon 4 days of differentiation (T4), compared to undifferentiated CTR KD cells (T0) q-value ≤ 0.05
chr	start	end	pvalue	qvalue	meth.diff	dist.to.TSS	feature.name	feature.strand	gene.name
chr3	9603376	9603625	7.50953e-37	3.36724e-34	28.5427	6461	NM_133218	-	Zfp704
chr9	114422001	114422250	1.48146e-69	2.42607e-66	27.9905	-16340	NM_009916	-	Ccr4
chrX	73004376	73004625	3.84984e-32	1.39428e-29	27.4535	5414	NR_029443	-	4933407K13Rik
chr3	9603501	9603750	3.87145e-52	3.39114e-49	27.309	6336	NM_133218	-	Zfp704
chr9	114422126	114422375	5.77958e-64	7.77461e-61	26.074	-16465	NM_009916	-	Ccr4
chr8	119934751	119935000	1.00479e-24	2.12615e-22	25.8556	-41923	NR_106045	+	Mir7077
chr16	22254376	22254625	2.488e-27	6.64617e-25	25.3713	11454	NM_001330554	-	Tra2b
chr12	88260376	88260625	9.26786e-25	1.97218e-22	25.1293	-27366	NM_001289430	+	Cipc
chr5	123330376	123330625	2.32261e-24	4.78041e-22	24.3276	19735	NM_013910	-	Kdm2b
chr16	23112376	23112625	2.46733e-81	6.63805e-78	23.8914	1535	NR_034048	+	Snora81
chr4	116801626	116801875	4.79644e-22	8.06513e-20	23.7188	2210	NM_175030	+	Tctex1d4
chr5	136387251	136387500	7.2509e-11	3.02109e-09	23.6591	23012	NM_018871	-	Ywhag
chr14	56448626	56448875	3.09636e-17	3.02138e-15	23.508	4996	NM_001168346	+	Nfatc4
chr16	22254501	22254750	1.60467e-21	2.57193e-19	23.5073	11329	NM_001330554	-	Tra2b
chr5	123330251	123330500	5.73824e-33	2.16132e-30	23.4923	19860	NM_013910	-	Kdm2b
chr15	79910876	79911125	6.65559e-26	1.53794e-23	23.2323	-1868	NR_028282	-	Snord83b
chr4	118951501	118951750	1.30045e-25	2.91558e-23	23.1296	15369	NM_011732	-	Ybx1
chr5	102366251	102366500	1.86478e-12	9.83954e-11	23.1043	132441	NM_172882	-	Wdfy3
chr1	39427626	39427875	1.31907e-24	2.76018e-22	23.0585	2932	NM_001252218	+	Rpl31
chr9	72541001	72541250	3.31066e-39	1.86114e-36	22.9819	0	NM_001357998	+	Nedd4
chr5	136387126	136387375	8.75471e-11	3.59595e-09	22.962	23137	NM_018871	-	Ywhag
chr1	39427751	39428000	4.99641e-29	1.51767e-26	22.9489	3057	NM_001252218	+	Rpl31
chr17	27061001	27061250	9.37509e-15	6.68778e-13	22.7549	3096	NR_105933	+	Gm27775
chr15	79910751	79911000	2.37088e-27	6.37856e-25	22.6063	-1743	NR_028282	-	Snord83b
chr2	165671126	165671375	6.79605e-13	3.84443e-11	22.463	12299	NM_001252585	-	Zmynd8
chr3	9603626	9603875	3.31294e-18	3.60643e-16	22.2705	6211	NM_133218	-	Zfp704
chr19	43590251	43590500	3.35054e-23	6.30993e-21	22.0112	8596	NM_010324	-	Got1
chr17	83876501	83876750	1.66463e-56	1.69456e-53	22.0084	36924	NM_001159529	-	Cox7a2l
chr14	56448751	56449000	7.06809e-20	9.30843e-18	21.753	5121	NM_001168346	+	Nfatc4
chr6	49200751	49201000	1.99443e-20	2.79259e-18	21.7322	13052	NM_001347209	-	Tra2a
chr10	126719876	126720125	6.49731e-19	7.84368e-17	21.7012	5950	NM_033072	-	Mbd6
chr6	49200876	49201125	7.78324e-22	1.28578e-19	21.6405	12927	NM_001347209	-	Tra2a
chr11	11711126	11711375	1.93475e-16	1.71063e-14	21.5998	-2162	NM_001163359	-	Fignl1
chr9	122076251	122076500	1.41481e-08	3.99469e-07	21.5162	49676	NM_001357776	+	Snrk
chr10	126955001	126955250	8.10544e-15	5.80405e-13	21.4668	3008	NM_001098789	+	Ndufa4l2
chr5	102366501	102366750	4.32424e-14	2.86749e-12	21.3342	132191	NM_172882	-	Wdfy3
chr10	38918126	38918375	1.00017e-36	4.39924e-34	21.3332	-34527	NM_001127376	-	Ccn6
chr15	25715626	25715875	6.96532e-21	1.02481e-18	21.2298	11860	NM_001353141	+	Myo10
chr5	102366376	102366625	7.49081e-17	7.03598e-15	20.9674	132316	NM_172882	-	Wdfy3
chr9	114422501	114422750	1.27311e-18	1.4791e-16	20.9359	-16840	NM_009916	-	Ccr4
chr10	80788501	80788750	3.14169e-16	2.70783e-14	20.9325	-2263	NM_001358512	+	Tbxa2r
chr15	6859126	6859375	1.36937e-10	5.38388e-09	20.9325	-34814	NM_011019	-	Osmr
chr8	44381001	44381250	4.01366e-37	1.86636e-34	20.8499	11114	NM_009556	-	Zfp42
chr2	167268751	167269000	3.88626e-11	1.68056e-09	20.7256	21543	NR_130767	+	Slc9a8
chr9	72540876	72541125	5.37136e-34	2.08571e-31	20.4953	0	NM_001357998	+	Nedd4
chr9	114422376	114422625	1.20823e-18	1.4133e-16	20.4696	-16715	NM_009916	-	Ccr4
chr13	114393126	114393375	1.61757e-17	1.64221e-15	20.311	15398	NM_130796	-	Snx18
chr8	44381376	44381625	2.31313e-22	4.03355e-20	20.1996	10739	NM_009556	-	Zfp42
chr6	124762376	124762625	9.4073e-26	2.14744e-23	20.1623	1552	NM_009415	-	Tpi1
chr10	80788376	80788625	8.08104e-21	1.17067e-18	20.146	-2388	NM_001358512	+	Tbxa2r
chr1	173390501	173390750	1.58279e-16	1.43308e-14	20.1405	22811	NM_172647	+	F11r
chr9	114421751	114422000	8.08076e-21	1.17067e-18	20.1299	-16090	NM_009916	-	Ccr4
chr5	143666001	143666250	1.58404e-12	8.41515e-11	20.0776	2184	NM_007393	-	Actb
chr9	114421876	114422125	1.42481e-21	2.30326e-19	20.0123	-16215	NM_009916	-	Ccr4
chr5	104895751	104896000	6.14104e-24	1.21739e-21	19.9808	7277	NM_008861	+	Pkd2
chr8	44381501	44381750	1.00447e-36	4.39924e-34	19.9526	10614	NM_009556	-	Zfp42
chr17	83876376	83876625	3.08723e-41	1.97087e-38	19.9255	37049	NM_001159529	-	Cox7a2l
chr5	104868251	104868500	3.79364e-29	1.17122e-26	19.8245	3042	NM_001204233	+	Spp1
chr16	32642501	32642750	2.41391e-12	1.24891e-10	19.4805	-1979	NM_001110147	+	Tnk2
chr5	74457501	74457750	1.42663e-30	4.84092e-28	19.4668	6687	NM_177561	-	Usp46
chr11	52294251	52294500	6.10991e-19	7.42358e-17	19.4115	84323	NM_153117	+	9530068E07Rik
chr9	114422251	114422500	1.35571e-18	1.56635e-16	19.2967	-16590	NM_009916	-	Ccr4
chr10	80788126	80788375	9.8803e-15	7.02157e-13	19.2731	-2638	NM_001358512	+	Tbxa2r
chr10	79324376	79324625	1.79691e-13	1.09694e-11	19.26	-707	NR_105875	+	Mir6910
chr3	108684126	108684375	1.32926e-29	4.27922e-27	19.1578	8552	NM_177091	-	Fndc7
chr8	44381126	44381375	8.38088e-30	2.72127e-27	19.142	10989	NM_009556	-	Zfp42
chr10	80101001	80101250	3.48736e-11	1.52381e-09	19.1365	8602	NM_001159591	+	Csnk1g2
chr10	80788251	80788500	5.14069e-18	5.51639e-16	18.9141	-2513	NM_001358512	+	Tbxa2r
chr18	13131626	13131875	1.32765e-17	1.36629e-15	18.8038	-1094	NM_001357396	+	Impact
chr5	116318876	116319125	2.21853e-09	7.2852e-08	18.6839	23213	NM_007708	+	Cit
chr5	104895876	104896125	3.77421e-28	1.06087e-25	18.5785	7402	NM_008861	+	Pkd2
chr11	51547751	51548000	9.61402e-20	1.25299e-17	18.4961	22337	NM_175255	-	Sec24a
chr2	165671001	165671250	2.11382e-11	9.56941e-10	18.3795	12424	NM_001252585	-	Zmynd8
chr7	4959751	4960000	3.83328e-09	1.20018e-07	18.3311	4845	NM_001110330	-	Fiz1
chr6	125112376	125112625	2.0463e-23	3.93236e-21	18.1369	3167	NM_008084	-	Gapdh
chr19	55804501	55804750	4.29225e-15	3.18245e-13	18.1211	-11550	NM_001331139	+	Tcf7l2
chr10	38918251	38918500	2.39063e-37	1.20058e-34	17.9565	-34652	NM_001127376	-	Ccn6
chr6	124762251	124762500	5.99894e-18	6.34695e-16	17.7685	1677	NM_009415	-	Tpi1
chr5	104896001	104896250	1.10882e-23	2.18659e-21	17.7432	7527	NM_008861	+	Pkd2
chr13	47789251	47789500	8.89244e-22	1.4626e-19	17.6999	26334	NR_153835	+	4930471G24Rik
chr15	76476751	76477000	1.82937e-15	1.42658e-13	17.6548	-6393	NM_183091	-	Tonsl
chr11	119100876	119101125	2.96644e-23	5.643e-21	17.5839	10992	NM_001364767	+	Ccdc40
chr12	82049251	82049500	2.20515e-21	3.43212e-19	17.5524	2767	NM_001347416	+	Srsf5
chr5	136384376	136384625	1.9109e-10	7.33684e-09	17.5514	20589	NM_013560	+	Hspb1
chr1	182740126	182740375	6.73527e-25	1.45796e-22	17.5006	3362	NM_008210	-	H3f3a
chr17	6467251	6467500	3.44026e-34	1.37849e-31	17.4773	-17110	NR_033520	-	Tmem181b-ps
chr17	24814376	24814625	1.54371e-15	1.21641e-13	17.4469	7746	NM_183149	+	Zfp598
chr2	152611501	152611750	9.1592e-10	3.19725e-08	17.4262	31594	NM_053091	+	Cox4i2
chr14	99765626	99765875	1.28918e-13	8.03928e-12	17.3598	67718	NM_009769	+	Klf5
chr16	8728751	8729000	4.40051e-41	2.76244e-38	17.3372	9436	NM_001003918	-	Usp7
chr11	98832376	98832625	1.58252e-10	6.15127e-09	17.1023	6192	NM_001361954	+	Rara
chr8	44381251	44381500	1.09985e-14	7.77226e-13	17.0491	10864	NM_009556	-	Zfp42
chr17	3156251	3156500	5.20044e-40	3.08175e-37	16.9787	41281	NM_134123	+	Scaf8
chr1	182740251	182740500	2.56806e-24	5.25688e-22	16.9718	3237	NM_008210	-	H3f3a
chr4	139770376	139770625	2.46118e-12	1.27162e-10	16.8898	32102	NM_198610	-	Igsf21
chr12	25397626	25397875	8.69264e-16	6.98103e-14	16.7386	4509	NM_009104	+	Rrm2
chr5	123823001	123823250	1.03793e-13	6.53743e-12	16.7191	-21557	NM_177582	+	Mlxip
chr10	94686126	94686375	1.86523e-12	9.83954e-11	16.6844	-77668	NR_131146	-	Gm29684
chr12	82049376	82049625	1.94229e-26	4.7198e-24	16.6723	2892	NM_001347416	+	Srsf5
chr10	80641501	80641750	2.99663e-23	5.6718e-21	16.6203	0	NR_028549	+	Snord37
chr5	143666126	143666375	3.0547e-14	2.06193e-12	16.6018	2059	NM_007393	-	Actb
chr17	30739251	30739500	1.38062e-37	7.02723e-35	16.5651	10105	NM_025374	-	Glo1
chr10	94678126	94678375	1.35797e-16	1.24146e-14	16.561	-69668	NR_131146	-	Gm29684
chr1	62813876	62814125	9.84792e-71	1.68602e-67	16.4734	27182	NR_040601	-	4930487H11Rik
chr4	137551376	137551625	2.72695e-12	1.40124e-10	16.4164	2007	NM_001256195	+	Eif4g3
chr3	9601501	9601750	1.95309e-17	1.95648e-15	16.3755	8336	NM_133218	-	Zfp704
chr6	125112501	125112750	4.26082e-22	7.19662e-20	16.3125	3042	NM_008084	-	Gapdh
chr11	98625501	98625750	9.38863e-14	5.9835e-12	16.2856	10942	NM_145434	-	Nr1d1
chr5	64632251	64632500	2.10156e-10	8.01169e-09	16.2843	10657	NM_001289514	+	Tbc1d1
chr10	80101126	80101375	5.21368e-17	4.98412e-15	16.2442	8727	NM_001159591	+	Csnk1g2
chr6	47138251	47138500	1.04812e-35	4.3864e-33	16.2248	-55895	NM_025771	+	Cntnap2
chr10	5991626	5991875	1.54941e-12	8.2428e-11	16.2196	32562	NM_001359811	+	Zbtb2
chr9	44446001	44446250	4.39776e-21	6.54714e-19	16.1976	33028	NM_001357703	+	Ddx6
chr10	80644876	80645125	1.25136e-10	4.97179e-09	16.1944	-627	NM_001190474	+	Dapk3
chr17	71343876	71344125	1.40457e-10	5.50504e-09	16.1658	3228	NM_001357820	-	Myl12a
chr17	6467376	6467625	5.60459e-30	1.86813e-27	16.0765	-17235	NR_033520	-	Tmem181b-ps
chr5	143666251	143666500	1.23013e-10	4.89777e-09	16.0697	1934	NM_007393	-	Actb
chr14	99765501	99765750	2.16741e-13	1.31248e-11	16.0615	67593	NM_009769	+	Klf5
chr4	126546001	126546250	3.34674e-19	4.16025e-17	16.0052	98918	NM_001114399	-	Zmym4
chr17	27061126	27061375	4.02579e-09	1.25627e-07	15.9922	3221	NR_105933	+	Gm27775
chr10	118681126	118681375	1.70993e-19	2.21322e-17	15.9474	-4016	NM_027994	-	Cand1
chr7	51794251	51794500	1.04208e-11	4.96838e-10	15.9146	-704	NR_106020	-	Mir7053
chr5	123823126	123823375	1.77087e-13	1.08279e-11	15.8824	-21432	NM_177582	+	Mlxip
chr7	146765251	146765500	3.42944e-21	5.22957e-19	15.8515	3197	NR_027857	-	Nkx6-2
chr19	55804376	55804625	8.95208e-19	1.06367e-16	15.8484	-11675	NM_001331139	+	Tcf7l2
chr4	116821001	116821250	5.05995e-06	8.33337e-05	15.8457	5930	NR_028524	-	Snord38a
chr4	94266001	94266250	1.86026e-36	7.96218e-34	15.8204	3689	NM_172695	-	Plaa
chr11	8515626	8515875	1.85244e-21	2.93539e-19	15.8009	48664	NM_001083587	-	Tns3
chr4	94266126	94266375	2.64167e-37	1.27563e-34	15.7973	3564	NM_172695	-	Plaa
chr18	13131501	13131750	1.51998e-13	9.3853e-12	15.7945	1071	NM_008378	+	Impact
chr10	43231126	43231375	3.3432e-17	3.24542e-15	15.7381	18157	NM_001359600	+	Bend3
chr12	103938751	103939000	1.29463e-08	3.67741e-07	15.7343	4080	NM_172584	-	Itpk1
chr10	118681001	118681250	3.2163e-18	3.51138e-16	15.7064	-3891	NM_027994	-	Cand1
chr8	108228126	108228375	4.15121e-07	8.53008e-06	15.6306	2581	NM_001047435	+	Pard6a
chr15	88712376	88712625	1.81204e-15	1.41599e-13	15.5869	19754	NM_145478	+	Pim3
chr8	73032251	73032500	1.22402e-13	7.64562e-12	15.5617	1345	NM_001348229	-	Uba52
chr17	71213376	71213625	1.1593e-28	3.43821e-26	15.5231	-3437	NR_035427	-	Mir1195
chr8	11666001	11666250	1.70409e-12	9.04011e-11	15.5219	12500	NM_024271	-	1700016D06Rik
chr17	81200251	81200500	1.98572e-26	4.76385e-24	15.4079	-72887	NM_001360278	-	Map4k3
chr10	43231251	43231500	2.61495e-19	3.30512e-17	15.4059	18282	NM_001359600	+	Bend3
chr4	122963876	122964125	8.05528e-15	5.77912e-13	15.3847	3724	NM_148917	+	Pabpc4
chr3	108684251	108684500	8.08861e-27	2.05851e-24	15.3394	8427	NM_177091	-	Fndc7
chr1	168082751	168083000	7.71962e-38	4.03835e-35	15.331	22401	NM_001360926	+	Gpa33
chr5	114150751	114151000	6.54838e-11	2.74661e-09	15.2936	23782	NR_033216	-	1700069L16Rik
chr1	168068501	168068750	4.64705e-34	1.82325e-31	15.2611	8151	NM_001360926	+	Gpa33
chr4	126545876	126546125	2.44416e-15	1.87494e-13	15.2564	99043	NM_001114399	-	Zmym4
chr8	73032126	73032375	1.1926e-11	5.58006e-10	15.2228	1470	NM_001348229	-	Uba52
chr5	136384251	136384500	2.28557e-08	6.15776e-07	15.1938	20464	NM_013560	+	Hspb1
chr9	44418626	44418875	3.87244e-23	7.22062e-21	15.1714	5653	NM_001357703	+	Ddx6
chr2	32027501	32027750	2.28795e-14	1.58121e-12	15.111	20835	NM_172661	+	Prrc2b
chr5	77357501	77357750	1.6168e-08	4.49094e-07	15.1082	-22577	NM_001356974	+	Paics
chr3	9601376	9601625	4.86111e-19	5.964e-17	15.0741	8461	NM_133218	-	Zfp704
chr19	16565376	16565625	5.26098e-26	1.22319e-23	15.0501	55221	NM_008137	+	Gna14
chr1	167696126	167696375	4.0133e-07	8.26472e-06	15.0375	2239	NR_149310	+	Creg1
chr16	10216876	10217125	8.41326e-13	4.68768e-11	15.0205	23879	NM_029253	+	Atf7ip2
chr13	114393251	114393500	5.06295e-14	3.32225e-12	15.0126	15273	NM_130796	-	Snx18
chr12	82048501	82048750	1.11636e-22	2.02153e-20	14.9675	2017	NM_001347416	+	Srsf5
chr10	107735751	107736000	5.81338e-14	3.77521e-12	14.9337	-33245	NM_054056	+	Pawr
chr10	117363251	117363500	2.6806e-05	0.000372979	14.9216	738	NR_045342	+	4933411E08Rik
chr5	134742376	134742625	2.62246e-09	8.48585e-08	14.8928	-36882	NR_104383	-	Ncf1
chr7	26181751	26182000	3.30105e-09	1.04571e-07	14.8858	-746	NM_010719	-	Lipe
chr8	109787001	109787250	1.96037e-26	4.73319e-24	14.8857	6939	NR_039557	+	Mir5098
chr11	62478501	62478750	1.11882e-09	3.86965e-08	14.8496	16337	NM_175002	+	Mmgt2
chr4	58759751	58760000	7.84532e-07	1.53027e-05	14.7038	38593	NM_146920	-	Olfr267
chr15	37209251	37209500	7.00593e-08	1.68721e-06	14.6877	-46338	NR_155442	-	Gm16136
chr5	64632126	64632375	1.0193e-10	4.1282e-09	14.6857	10532	NM_001289514	+	Tbc1d1
chr12	25397501	25397750	2.86955e-16	2.49613e-14	14.6744	4384	NM_009104	+	Rrm2
chr15	25672001	25672250	1.51307e-12	8.06082e-11	14.6601	-10711	NM_001353142	+	Myo10
chr8	81014251	81014500	1.11478e-11	5.25514e-10	14.6527	17968	NM_001358974	-	Rbmxl1
chr16	87726251	87726500	2.90555e-14	1.96831e-12	14.6465	27054	NM_007520	+	Bach1
chr8	11666126	11666375	2.89001e-18	3.17356e-16	14.6441	12375	NM_024271	-	1700016D06Rik
chr5	114331251	114331500	2.2744e-05	0.00032278	14.6417	27216	NM_011779	-	Coro1c
chr8	108657501	108657750	3.41737e-07	7.12319e-06	14.6326	-1550	NR_040345	+	1810019D21Rik
chr7	25866751	25867000	3.57708e-06	6.08819e-05	14.6244	4927	NM_175477	+	Zfp574
chr10	80645001	80645250	3.20584e-08	8.35052e-07	14.6019	-502	NM_001190474	+	Dapk3
chr11	35655376	35655625	2.35967e-09	7.7017e-08	14.4548	-7347	NM_025936	-	Rars
chr18	80483126	80483375	2.84726e-12	1.45512e-10	14.4422	30083	NM_001164423	+	Slc66a2
chr4	98397876	98398125	4.89431e-22	8.19313e-20	14.4305	4433	NM_001081202	+	L1td1
chr6	122636876	122637125	2.86489e-12	1.46017e-10	14.4027	-20382	NM_001289831	+	Nanog
chr12	103951626	103951875	1.62657e-25	3.60383e-23	14.3359	-8548	NM_172584	-	Itpk1
chr1	63246876	63247125	2.18812e-10	8.31645e-09	14.3197	0	NM_001285937	+	Zdbf2
chr6	125547001	125547250	2.5161e-05	0.000352433	14.3109	44037	NM_011708	+	Vwf
chr10	5977126	5977375	1.75699e-09	5.82546e-08	14.2851	18062	NM_001359811	+	Zbtb2
chr12	82048376	82048625	4.48405e-24	8.98366e-22	14.2521	1892	NM_001347416	+	Srsf5
chr17	45706501	45706750	2.9445e-08	7.73938e-07	14.2023	3461	NM_008302	-	Hsp90ab1
chr3	88972626	88972875	0.000141979	0.00161269	14.1809	3911	NM_001310016	+	Gm45927
chr10	80641376	80641625	3.91799e-19	4.83843e-17	14.1304	-81	NR_028549	+	Snord37
chr17	34089001	34089250	2.32276e-14	1.5994e-12	14.0509	-569	NM_019420	-	B3galt4
chr11	19879501	19879750	8.85649e-11	3.63379e-09	14.0507	55058	NM_033523	+	Spred2
chr9	44418501	44418750	3.75865e-32	1.37447e-29	14.0097	5528	NM_001357703	+	Ddx6
chr4	122963751	122964000	1.89062e-11	8.65257e-10	14.0033	3599	NM_148917	+	Pabpc4
chr10	93309001	93309250	2.44204e-16	2.14906e-14	13.9889	14754	NM_001206851	+	Usp44
chr11	43398751	43399000	6.77451e-09	2.03642e-07	13.9734	16065	NM_008375	-	Fabp6
chr16	33058751	33059000	3.20711e-19	3.99988e-17	13.8964	2153	NM_021338	+	Rpl35a
chr2	168577876	168578125	4.61388e-05	0.000602994	13.8298	-10241	NM_001289446	-	Atp9a
chr7	87226751	87227000	3.87106e-06	6.56185e-05	13.7689	-6609	NR_045695	-	Gm21057
chr1	36160251	36160500	2.23725e-07	4.89922e-06	13.7423	35008	NM_015818	+	Hs6st1
chr11	35655251	35655500	3.15155e-08	8.22619e-07	13.7319	-7222	NM_025936	-	Rars
chr7	52778501	52778750	1.56824e-20	2.23743e-18	13.73	2889	NM_008654	-	Ppp1r15a
chr6	85026501	85026750	1.16423e-09	4.00466e-08	13.7287	327	NR_002702	+	Npm3-ps1
chr17	34159751	34160000	7.0561e-08	1.69604e-06	13.7079	1626	NM_009066	-	Ring1
chr15	74917126	74917375	0	0	13.6376	24993	NM_001357693	-	Ly6c2
chr10	127677251	127677500	9.17581e-07	1.76692e-05	13.6025	2131	NM_011589	+	Timeless
chr11	120209001	120209250	5.38121e-16	4.43511e-14	13.5893	-275	NR_105900	-	Mir6935
chr11	115478751	115479000	2.63206e-21	4.063e-19	13.5708	-4469	NM_001243584	-	Mif4gd
chr8	108657376	108657625	2.27284e-05	0.00032278	13.5267	-1675	NR_040345	+	1810019D21Rik
chr7	52118876	52119125	1.17876e-06	2.22548e-05	13.5033	5914	NM_133949	-	Ptov1
chr8	109609126	109609375	4.89033e-05	0.000634938	13.4871	10632	NR_106043	-	Mir7075
chr17	56562126	56562375	1.76546e-16	1.56831e-14	13.4654	-3795	NR_105943	-	Mir6977
chr17	57016751	57017000	4.94351e-27	1.29304e-24	13.4358	1846	NM_030141	+	Acsbg3
chr4	135065626	135065875	2.22066e-07	4.86855e-06	13.3801	13726	NM_030189	+	Stpg1
chr4	141034751	141035000	1.60907e-18	1.831e-16	13.3411	34165	NM_009541	+	Zbtb17
chr11	120209126	120209375	7.30606e-19	8.76383e-17	13.3318	-400	NR_105900	-	Mir6935
chr8	73437251	73437500	1.51651e-13	9.37928e-12	13.3013	7380	NM_173013	+	Map1s
chr1	74441876	74442125	1.46925e-07	3.3197e-06	13.2868	994	NR_029743	+	Mir26b
chr9	40610501	40610750	9.60853e-07	1.84271e-05	13.2829	-916	NR_028276	+	Snord14c
chr18	13131751	13132000	5.21357e-07	1.05067e-05	13.2696	-969	NM_001357396	+	Impact
chr1	62814001	62814250	3.81956e-53	3.50889e-50	13.2271	27057	NR_040601	-	4930487H11Rik
chr17	57016876	57017125	2.22345e-31	7.75434e-29	13.2191	1971	NM_030141	+	Acsbg3
chr14	31989501	31989750	4.01027e-07	8.263e-06	13.1989	-7675	NM_138672	-	Stab1
chr8	109963126	109963375	4.64581e-11	1.97724e-09	13.1942	2858	NM_025830	+	Wwp2
chr4	138451501	138451750	0.000220538	0.00236185	13.1741	17646	NM_012044	+	Pla2g2e
chr4	137334501	137334750	3.32647e-24	6.73615e-22	13.1708	-12112	NM_001287172	-	Alpl
chr2	168581376	168581625	9.82399e-06	0.00015196	13.1611	11077	NM_175303	-	Sall4
chr7	13556001	13556250	6.83378e-16	5.54732e-14	13.1458	4816	NM_178732	+	Zfp324
chr8	109963251	109963500	1.1554e-08	3.31441e-07	13.1343	2983	NM_025830	+	Wwp2
chr11	62478376	62478625	4.809e-08	1.20274e-06	13.1119	16212	NM_175002	+	Mmgt2
chr2	174122876	174123125	0.000186233	0.00203437	13.094	-235	NM_001310085	+	Gnas
chr9	71340626	71340875	1.02511e-13	6.46749e-12	13.0721	-6837	NM_178602	-	Polr2m
chr14	26480501	26480750	1.28558e-22	2.30579e-20	13.0622	-32906	NM_134084	+	Ppif
chr7	30168126	30168375	1.75047e-07	3.89899e-06	13.0583	75108	NM_001368371	+	Dpf1
chr8	122120626	122120875	0.000591544	0.00546942	13.0499	8266	NM_021441	-	Taf1c
chr2	71173126	71173375	1.14735e-10	4.60224e-09	13.0482	32438	NM_172436	-	Slc25a12
chr4	57087001	57087250	9.52557e-09	2.77911e-07	13.0323	68779	NM_019427	-	Epb41l4b
chr15	98814126	98814375	2.51284e-14	1.71151e-12	13.0228	-2021	NR_045991	+	4930578M01Rik
chr2	168751751	168752000	3.58922e-08	9.2342e-07	13.0047	-13649	NM_001370946	-	Zfp64
chr17	46938376	46938625	3.91619e-21	5.90017e-19	12.9923	-18772	NM_025433	-	Rpl7l1
chr8	23972626	23972875	5.96461e-07	1.18616e-05	12.9801	2610	NM_001364449	+	Kat6a
chr4	94265876	94266125	8.7303e-10	3.06457e-08	12.9776	3814	NM_172695	-	Plaa
chr11	69265751	69266000	1.56987e-16	1.4248e-14	12.9449	-36056	NM_001017426	-	Kdm6b
chr11	120208751	120209000	3.23512e-05	0.000440852	12.9386	-25	NR_105900	-	Mir6935
chr15	96525876	96526125	3.79891e-08	9.72056e-07	12.9343	4035	NM_175121	-	Slc38a2
chr16	33058626	33058875	5.2976e-21	7.82491e-19	12.9341	2028	NM_021338	+	Rpl35a
chr1	134224126	134224375	0.000238287	0.00252892	12.9315	11426	NM_001195025	+	Nuak2
chr8	108228251	108228500	5.03368e-07	1.01769e-05	12.9206	2706	NM_001047435	+	Pard6a
chr2	103679001	103679250	1.04935e-05	0.000161587	12.8995	-28223	NR_040514	-	4930547E08Rik
chr7	148089001	148089250	5.9786e-08	1.47084e-06	12.7868	-2657	NM_007751	-	Cox8b
chr13	96374126	96374375	5.05964e-07	1.02238e-05	12.7734	14047	NM_010169	-	F2r
chr9	21822876	21823125	4.26913e-07	8.75805e-06	12.7676	15446	NM_001293650	+	Prkcsh
chr11	116465001	116465250	1.64446e-06	2.99366e-05	12.7604	10002	NR_033223	+	Aanat
chr15	25672126	25672375	2.93867e-08	7.72944e-07	12.6976	-10586	NM_001353142	+	Myo10
chr14	49747251	49747500	6.73934e-10	2.39697e-08	12.6567	-44421	NM_027492	+	Naa30
chr5	123821126	123821375	1.35741e-14	9.52088e-13	12.6526	-23432	NM_177582	+	Mlxip
chr15	100517501	100517750	3.84913e-06	6.52761e-05	12.6522	602	NM_033612	-	Cela1
chr2	165795376	165795625	2.62316e-22	4.5322e-20	12.6052	-22512	NM_001374779	+	Ncoa3
chr10	84372001	84372250	5.31058e-14	3.47868e-12	12.5833	-8108	NM_183172	+	Ric8b
chr8	11666251	11666500	1.7137e-23	3.3101e-21	12.5717	12250	NM_024271	-	1700016D06Rik
chr2	163212751	163213000	2.79662e-08	7.39714e-07	12.5651	10710	NM_021566	-	Jph2
chr10	126533876	126534125	1.25545e-07	2.87109e-06	12.5241	17915	NM_001033263	+	Agap2
chr4	116782126	116782375	8.23175e-07	1.5982e-05	12.4408	13467	NM_001312903	+	Ptch2
chr11	20231751	20232000	4.3441e-08	1.09961e-06	12.4312	717	NM_018861	-	Slc1a4
chr17	46938251	46938500	8.35322e-16	6.73717e-14	12.4258	-18647	NM_025433	-	Rpl7l1
chr15	100993501	100993750	7.83602e-08	1.86329e-06	12.4183	-10753	NM_007395	+	Acvr1b
chr16	87726126	87726375	2.73498e-07	5.84309e-06	12.3783	26929	NM_007520	+	Bach1
chr17	26644001	26644250	3.95516e-11	1.70644e-09	12.3717	1168	NM_013642	-	Dusp1
chr9	118769876	118770125	2.38282e-05	0.00033614	12.3286	-65529	NM_133710	+	Ctdspl
chr15	74917001	74917250	0	0	12.3213	25118	NM_001357693	-	Ly6c2
chr5	102452626	102452875	0.00029162	0.00301177	12.3135	46066	NM_172882	-	Wdfy3
chr5	118771876	118772125	3.35856e-14	2.25894e-12	12.3009	76642	NM_001081236	+	2410131K14Rik
chr10	79875876	79876125	1.72917e-05	0.000253718	12.2757	-6311	NM_025650	-	Uqcr11
chr17	84208626	84208875	2.68008e-16	2.34757e-14	12.2448	37256	NM_025325	-	Haao
chr5	104166501	104166750	4.27258e-10	1.56392e-08	12.2163	-16431	NM_133919	+	Aff1
chr5	121131251	121131500	2.82501e-06	4.90637e-05	12.2071	27875	NM_001359147	+	Rasal1
chr8	109963001	109963250	4.75275e-07	9.63992e-06	12.2004	2733	NM_025830	+	Wwp2
chr16	29688501	29688750	1.24377e-06	2.32954e-05	12.1653	109083	NM_001199177	+	Opa1
chr7	87226626	87226875	0.000130273	0.00149779	12.1637	-6484	NR_045695	-	Gm21057
chr19	6321876	6322125	8.99245e-15	6.42699e-13	12.1351	-12854	NM_001168488	+	Men1
chr17	84167626	84167875	4.73776e-05	0.000616616	12.1278	62125	NM_054082	+	Mta3
chr15	97191626	97191875	6.20067e-06	0.000100495	12.1086	-113909	NM_001164602	-	Amigo2
chr4	94266251	94266500	5.89896e-20	7.90696e-18	12.095	3439	NM_172695	-	Plaa
chr9	44418376	44418625	6.43777e-10	2.30276e-08	12.0734	5403	NM_001357703	+	Ddx6
chr5	116429626	116429875	1.6857e-06	3.05987e-05	12.0669	44563	NM_031869	-	Prkab1
chr13	49478626	49478875	1.2823e-05	0.000193193	12.0319	-37717	NR_075085	+	Ippk
chr10	85112376	85112625	4.43147e-08	1.11872e-06	12.0241	51222	NM_001017525	+	Btbd11
chr10	94780376	94780625	2.83933e-08	7.49431e-07	12.0025	5719	NM_001330138	-	Cradd
chr17	35299126	35299375	1.16889e-10	4.68367e-09	12.0003	2448	NM_001199044	-	Prrc2a
chr1	36160376	36160625	2.24233e-09	7.35055e-08	11.9879	35133	NM_015818	+	Hs6st1
chr10	79844751	79845000	6.96988e-09	2.09181e-07	11.985	5397	NM_198615	-	Mex3d
chr3	96373501	96373750	3.10485e-17	3.02183e-15	11.9828	-2778	NR_040409	-	Gm15441
chr18	34963376	34963625	5.20379e-08	1.29374e-06	11.9694	26716	NM_001081256	+	Kdm3b
chr4	151707751	151708000	4.49089e-11	1.91347e-09	11.9629	-4760	NM_029216	+	Chd5
chr19	55843376	55843625	1.90388e-06	3.43438e-05	11.9423	27078	NM_001331146	+	Tcf7l2
chr10	5998626	5998875	1.91432e-06	3.44827e-05	11.9415	39562	NM_001359811	+	Zbtb2
chr4	127003376	127003625	1.95926e-10	7.49959e-09	11.9354	2745	NM_008126	-	Gjb3
chr4	125775251	125775500	0.000142282	0.00161564	11.8829	1356	NM_138721	+	Lsm10
chr4	141034876	141035125	6.31351e-11	2.65698e-09	11.8731	34290	NM_009541	+	Zbtb17
chr11	69265876	69266125	6.36822e-14	4.11424e-12	11.8425	-36181	NM_001017426	-	Kdm6b
chr14	79126126	79126375	2.83615e-25	6.21071e-23	11.8407	6162	NM_001081336	-	Dgkh
chr13	96374001	96374250	1.00305e-10	4.06675e-09	11.8392	14172	NM_010169	-	F2r
chr17	34020501	34020750	0.000180935	0.00198802	11.8311	2929	NR_128569	-	Gm27740
chr11	88962501	88962750	2.28718e-08	6.15776e-07	11.8181	27348	NM_001033266	+	Gm525
chr10	80606751	80607000	5.67934e-13	3.25224e-11	11.8114	7737	NM_010731	+	Zbtb7a
chr2	168751876	168752125	3.05096e-10	1.13777e-08	11.7544	-13774	NM_001370946	-	Zfp64
chr7	52263001	52263250	1.49714e-18	1.72446e-16	11.7446	4608	NR_106021	-	Mir7054
chr2	35346751	35347000	1.88344e-20	2.64703e-18	11.7399	-29783	NM_001308300	-	Ggta1
chr15	85973251	85973500	0.000198131	0.00214691	11.7347	-42658	NR_155352	+	Gm15569
chr4	94266376	94266625	4.12355e-12	2.05987e-10	11.7309	3314	NM_172695	-	Plaa
chr10	126668126	126668375	2.01625e-07	4.44889e-06	11.7172	-19449	NM_001359280	-	Pip4k2c
chr8	73437376	73437625	2.7473e-12	1.40978e-10	11.7168	7505	NM_173013	+	Map1s
chrX	72989876	72990125	2.32782e-110	7.97071e-107	11.7124	19914	NR_029443	-	4933407K13Rik
chr6	85026376	85026625	5.33709e-14	3.48998e-12	11.6891	202	NR_002702	+	Npm3-ps1
chr4	141034626	141034875	2.6038e-12	1.34129e-10	11.6859	34040	NM_009541	+	Zbtb17
chr7	120431626	120431875	0.000716909	0.00641085	11.6857	80603	NM_001374642	+	Arntl
chr10	60885751	60886000	2.74966e-05	0.00038104	11.6765	5033	NM_013611	+	Nodal
chr5	130507876	130508125	2.3051e-06	4.08766e-05	11.6632	2702	NM_007761	+	Crcp
chr8	28263751	28264000	0.000341209	0.00345198	11.661	10371	NR_045840	+	4933416M07Rik
chr19	6376251	6376500	2.98807e-09	9.57842e-08	11.6449	-7908	NM_011224	+	Pygm
chr4	138451626	138451875	0.000468595	0.00449904	11.5682	17771	NM_012044	+	Pla2g2e
chr10	80641251	80641500	1.27554e-09	4.33213e-08	11.5529	-206	NR_028549	+	Snord37
chr8	122353376	122353625	6.95355e-17	6.58058e-15	11.5407	10855	NM_028071	-	Cotl1
chr19	55640876	55641125	1.11437e-06	2.11664e-05	11.5334	135570	NR_045318	-	4930552P12Rik
chr15	76425501	76425750	0.00057484	0.0053434	11.4626	12272	NM_001361485	-	Cpsf1
chr5	114807876	114808125	0.00109854	0.00919283	11.4589	1054	NM_001368676	+	Myo1h
chr10	79844876	79845125	6.90895e-12	3.34912e-10	11.4544	5272	NM_198615	-	Mex3d
chr5	125055251	125055500	0.000231785	0.00246826	11.4329	6495	NM_026486	+	Tctn2
chr17	66728751	66729000	2.84795e-06	4.94098e-05	11.4199	70091	NM_172963	-	Mtcl1
chr10	68827626	68827875	4.70825e-06	7.83292e-05	11.401	-11967	NM_007659	-	Cdk1
chr10	11064501	11064750	4.92287e-06	8.1325e-05	11.3945	1260	NM_010146	+	Epm2a
chr19	6322001	6322250	3.13446e-16	2.7078e-14	11.3911	-12729	NM_001168488	+	Men1
chr3	107133876	107134125	8.57889e-06	0.000134634	11.3756	2083	NM_001045807	-	Rbm15
chr1	134224251	134224500	0.000178541	0.00196583	11.3745	11551	NM_001195025	+	Nuak2
chr7	87353126	87353375	5.63546e-07	1.12665e-05	11.3731	9654	NM_001360135	+	Sema4b
chr3	122338251	122338500	5.21955e-16	4.33029e-14	11.3415	-15620	NM_153118	-	Fnbp1l
chr17	3156126	3156375	3.00021e-17	2.95048e-15	11.3293	41156	NM_134123	+	Scaf8
chr15	88712251	88712500	6.14486e-08	1.50388e-06	11.3086	19629	NM_145478	+	Pim3
chr1	74442001	74442250	1.15519e-06	2.18755e-05	11.2925	1119	NR_029743	+	Mir26b
chr10	75903001	75903250	1.36073e-40	8.26647e-38	11.248	2408	NM_008787	-	Pcnt
chr17	47668626	47668875	4.29171e-13	2.50229e-11	11.2407	26628	NM_001081635	+	Ccnd3
chr11	120208876	120209125	1.37017e-06	2.54225e-05	11.2332	-150	NR_105900	-	Mir6935
chr8	109963376	109963625	0.000341936	0.00345654	11.1983	3108	NM_025830	+	Wwp2
chr4	116782001	116782250	3.3339e-06	5.71301e-05	11.1929	13342	NM_001312903	+	Ptch2
chr11	97162751	97163000	8.02612e-08	1.90489e-06	11.1911	-14030	NM_025927	+	Mrpl45
chr10	44088376	44088625	1.95939e-24	4.05499e-22	11.176	8896	NR_035450	+	Mir1929
chr5	110534251	110534500	1.07834e-08	3.10553e-07	11.1492	2717	NM_145147	-	Gtpbp6
chr5	110534126	110534375	1.97311e-09	6.50767e-08	11.1439	2842	NM_145147	-	Gtpbp6
chr8	12926501	12926750	3.69617e-05	0.000495434	11.1438	227	NM_001371050	+	Mcf2l
chr5	123821001	123821250	2.7198e-08	7.21421e-07	11.1421	-23557	NM_177582	+	Mlxip
chr17	56562251	56562500	1.54246e-17	1.57873e-15	11.1299	-3920	NR_105943	-	Mir6977
chr5	114650376	114650625	0.00012413	0.00143504	11.1291	34851	NM_133904	+	Acacb
chr17	28434001	28434250	0.000149553	0.00168702	11.1218	-16225	NM_001163820	+	Fance
chr7	134416126	134416375	6.35253e-19	7.69355e-17	11.0781	1199	NM_009266	-	Sephs2
chr12	29319001	29319250	1.68986e-16	1.52271e-14	11.0475	1569	NM_011300	-	Rps7
chr11	72214751	72215000	2.07294e-06	3.71092e-05	11.0393	10216	NM_177776	-	Smtnl2
chr16	23484376	23484625	0.000226265	0.00241221	11.0319	36264	NM_008555	-	Masp1
chr6	97161501	97161750	2.59696e-21	4.02532e-19	11.0269	717	NM_022992	+	Arl6ip5
chr15	72970751	72971000	7.46266e-08	1.78692e-06	11.022	44378	NM_153178	-	Ago2
chr6	108090001	108090250	2.88146e-07	6.11786e-06	10.9966	45328	NM_145937	-	Sumf1
chr9	21823001	21823250	1.38981e-06	2.57743e-05	10.9725	15571	NM_001293650	+	Prkcsh
chr14	79126251	79126500	3.51135e-35	1.43756e-32	10.9591	6037	NM_001081336	-	Dgkh
chr10	75903126	75903375	1.2869e-25	2.91558e-23	10.9393	2283	NM_008787	-	Pcnt
chr8	125094001	125094250	1.58731e-06	2.89522e-05	10.9195	2088	NM_026014	+	Cdt1
chr18	57522876	57523125	6.0066e-05	0.000757669	10.9173	8491	NM_028447	+	Prrc1
chr8	122480501	122480750	9.29985e-05	0.00111377	10.9157	-35588	NM_001310635	+	Crispld2
chr15	61821251	61821500	7.73558e-13	4.33346e-11	10.9112	4357	NM_010849	+	Myc
chr1	88202001	88202250	9.58534e-14	6.0678e-12	10.8962	-1367	NR_151592	-	Gm28626
chr8	128128376	128128625	3.15096e-10	1.17159e-08	10.8617	19840	NR_015535	+	4930567H12Rik
chr8	109609001	109609250	0.00556447	0.034844	10.8501	10757	NR_106043	-	Mir7075
chr3	86803876	86804125	0.000496832	0.00471842	10.8496	-615	NM_007639	-	Cd1d1
chr10	44087001	44087250	1.86113e-05	0.000270447	10.8071	7521	NR_035450	+	Mir1929
chr15	75805626	75805875	1.69453e-05	0.000249609	10.8044	6075	NM_001361464	+	Zfp707
chr12	112540251	112540500	5.18661e-05	0.000668337	10.8027	30946	NM_033603	+	Amn
chr17	34048626	34048875	1.77668e-09	5.88557e-08	10.7996	2082	NM_001199733	+	Daxx
chr5	23772126	23772375	6.12663e-08	1.50079e-06	10.7978	8782	NR_030454	+	Mir684-1
chr8	110134751	110135000	4.80681e-10	1.74927e-08	10.777	-22370	NM_010817	-	Psmd7
chr11	88962376	88962625	6.01223e-07	1.19311e-05	10.7645	27223	NM_001033266	+	Gm525
chr17	35972376	35972625	1.09647e-16	1.01222e-14	10.7528	2622	NM_011655	-	Tubb5
chr15	25711376	25711625	2.94678e-18	3.22648e-16	10.7518	7610	NM_001353141	+	Myo10
chr15	76443626	76443875	8.34501e-07	1.61769e-05	10.7445	3426	NM_028064	-	Slc39a4
chr18	67561126	67561375	0.000133321	0.00152631	10.7263	10743	NM_026473	+	Tubb6
chr17	29176376	29176625	5.20907e-26	1.21864e-23	10.7207	6773	NR_036613	+	Srsf3
chr4	144590126	144590375	0.00012948	0.00148958	10.7089	107088	NM_001357274	+	Dhrs3
chr4	129037501	129037750	9.10374e-06	0.000141868	10.7004	17523	NM_028603	-	Zbtb8a
chr10	75902876	75903125	1.2164e-24	2.55955e-22	10.6945	2533	NM_008787	-	Pcnt
chr15	76443501	76443750	1.30666e-07	2.97376e-06	10.6899	3551	NM_028064	-	Slc39a4
chr14	122787626	122787875	5.47342e-18	5.84016e-16	10.6838	62463	NR_033325	-	Gm5089
chr3	107133751	107134000	6.33069e-07	1.25366e-05	10.6805	2208	NM_001045807	-	Rbm15
chr5	116904751	116905000	0.000944554	0.00808197	10.6653	16022	NR_015595	+	Srrm4os
chr5	92423876	92424125	2.47533e-08	6.61702e-07	10.6533	7379	NM_001177577	+	Odaph
chr17	85561251	85561500	2.94504e-23	5.63074e-21	10.6487	71287	NM_001364946	+	Camkmt
chr12	73751001	73751250	1.62646e-19	2.11244e-17	10.648	14566	NM_025522	-	Dhrs7
chr7	80664376	80664625	6.97943e-23	1.28864e-20	10.6416	22008	NM_001081345	-	Chd2
chr9	72704626	72704875	2.25e-12	1.16731e-10	10.6324	49547	NM_175485	+	Prtg
chr16	30692126	30692375	2.34155e-10	8.83719e-09	10.5994	92319	NM_177632	+	Fam43a
chr10	116654126	116654375	4.46541e-08	1.12502e-06	10.5902	7189	NM_026570	-	Yeats4
chr4	137096126	137096375	0.000407614	0.00399294	10.5842	1927	NR_105985	+	Mir7018
chr7	148364126	148364375	4.89991e-05	0.000635743	10.5773	-5377	NM_001172100	-	Rnh1
chr8	109786876	109787125	1.50272e-21	2.41881e-19	10.5697	6814	NR_039557	+	Mir5098
chr19	5843876	5844125	1.76353e-16	1.56831e-14	10.529	1354	NR_131212	-	Neat1
chr8	98069501	98069750	9.08877e-08	2.12892e-06	10.5233	11503	NM_172914	+	Ccdc113
chr8	72337876	72338125	7.90125e-07	1.53864e-05	10.5189	5292	NM_198101	+	Gmip
chr17	34048751	34049000	9.84183e-12	4.72222e-10	10.4879	2207	NM_001199733	+	Daxx
chr17	56397876	56398125	2.4139e-08	6.46656e-07	10.4821	1662	NM_010192	+	Fem1a
chr1	34170751	34171000	2.84369e-13	1.70013e-11	10.4821	-3204	NR_105861	+	Mir6896
chr10	80101251	80101500	4.13216e-10	1.51991e-08	10.4806	8852	NM_001159591	+	Csnk1g2
chr7	133835876	133836125	1.17376e-10	4.69819e-09	10.47	3173	NM_029420	-	Slx1b
chr19	47361626	47361875	9.39415e-09	2.74928e-07	10.4597	-13548	NR_105961	-	Mir6995
chr17	28433876	28434125	0.000463004	0.00445104	10.4545	-16350	NM_001163820	+	Fance
chr17	57024501	57024750	1.4355e-09	4.81463e-08	10.4344	9596	NM_030141	+	Acsbg3
chr2	170352626	170352875	3.47096e-05	0.000469255	10.4205	-15200	NR_040367	-	Gm16796
chr1	193732751	193733000	0.000106376	0.00125326	10.4196	-1346	NR_030669	-	1700034H15Rik
chr11	96817001	96817250	2.45598e-14	1.67582e-12	10.4166	11543	NR_003293	+	D030028A08Rik
chr7	28113126	28113375	2.46398e-11	1.10484e-09	10.3761	5293	NM_001113549	-	Ltbp4
chr17	28670376	28670625	0.000551676	0.0051548	10.376	2572	NM_026290	+	Armc12
chr8	12926626	12926875	0.000254341	0.00267443	10.3728	352	NM_001371050	+	Mcf2l
chr18	75522876	75523125	3.70497e-10	1.36812e-08	10.3386	3618	NR_155535	-	Gm20544
chr2	165640751	165641000	7.2651e-05	0.000894838	10.3211	42674	NM_001252585	-	Zmynd8
chr5	138604876	138605125	5.17061e-05	0.000666731	10.2715	1508	NR_029787	-	Mir25
chr19	4787626	4787875	1.28236e-10	5.07891e-09	10.2507	6027	NM_009032	-	Rbm4
chr3	101516626	101516875	5.90329e-07	1.17583e-05	10.2482	-107997	NM_144900	-	Atp1a1
chr17	28221376	28221625	2.97486e-08	7.80826e-07	10.2447	-3793	NM_001085555	-	Tcp11
chr16	23484251	23484500	0.0013011	0.0105845	10.2432	36389	NM_008555	-	Masp1
chr15	100274501	100274750	4.78824e-12	2.37303e-10	10.2248	20879	NR_040351	+	Gm5475
chr14	61274501	61274750	1.25936e-08	3.58263e-07	10.2171	20961	NM_001033272	+	Spata13
chr7	4964376	4964625	7.73613e-22	1.28363e-19	10.2136	220	NM_001110330	-	Fiz1
chr17	71323626	71323875	4.34456e-09	1.34904e-07	10.196	15982	NM_023402	-	Myl12b
chr17	56562376	56562625	2.45025e-17	2.43115e-15	10.1868	-4045	NR_105943	-	Mir6977
chr13	114404876	114405125	2.07406e-10	7.9149e-09	10.1709	3648	NM_130796	-	Snx18
chr7	133836001	133836250	3.18994e-14	2.14937e-12	10.1702	3048	NM_029420	-	Slx1b
chr17	57024376	57024625	1.78352e-09	5.90303e-08	10.1474	9471	NM_030141	+	Acsbg3
chr14	31989876	31990125	2.33763e-10	8.83124e-09	10.141	-8050	NM_138672	-	Stab1
chr9	21823126	21823375	0.00237837	0.0175877	10.1332	15696	NM_001293650	+	Prkcsh
chr6	125113126	125113375	1.3186e-09	4.47034e-08	10.1216	2417	NM_008084	-	Gapdh
chr18	81395251	81395500	4.14916e-06	6.97985e-05	10.1195	-211492	NM_001369133	-	Sall3
chr1	33796251	33796500	3.2752e-09	1.03927e-07	10.113	18096	NM_145392	-	Bag2
chr12	88623501	88623750	0.000131247	0.00150714	10.1112	15825	NM_146036	+	Ahsa1
chr19	4787876	4788125	2.01015e-19	2.56653e-17	10.1016	5777	NM_009032	-	Rbm4
chr12	12943751	12944000	2.66046e-19	3.3514e-17	10.0932	4643	NM_008709	-	Mycn
chr10	80606626	80606875	3.40887e-05	0.000461855	10.0883	7612	NM_010731	+	Zbtb7a
chr2	167933001	167933250	4.12793e-05	0.000546693	10.0768	26499	NM_021409	+	Pard6b
chr10	60241376	60241625	8.00533e-06	0.000126478	10.0767	-25847	NM_023596	-	Slc29a3
chr4	127003501	127003750	8.1031e-13	4.52827e-11	10.0727	2620	NM_008126	-	Gjb3
chr10	60711501	60711750	7.03107e-06	0.000112358	10.0432	24418	NM_001081127	-	Adamts14
chr2	35346876	35347125	1.33447e-12	7.19073e-11	10.043	-29908	NM_001308300	-	Ggta1
chr12	12918876	12919125	4.60853e-20	6.28917e-18	10.0158	29518	NM_008709	-	Mycn
chr13	96373876	96374125	3.2601e-06	5.60185e-05	10.0106	14297	NM_010169	-	F2r
chr17	66729251	66729500	3.29099e-06	5.64719e-05	10.0007	69591	NM_172963	-	Mtcl1
chr8	122090251	122090500	1.51729e-08	4.25216e-07	9.95436	-7591	NM_019709	-	Mbtps1
chr8	4267626	4267875	0.000211857	0.00228055	9.95428	8031	NM_011592	-	Timm44
chr18	38802001	38802250	0.00109678	0.00918623	9.94497	-41001	NM_011898	-	Spry4
chr4	45412501	45412750	3.14457e-07	6.6168e-06	9.94159	8889	NM_001009949	-	Slc25a51
chr7	134358251	134358500	4.19719e-09	1.30759e-07	9.90041	3131	NM_016754	+	Mylpf
chr10	41916751	41917000	9.22811e-07	1.77427e-05	9.88527	79502	NM_001376967	-	Foxo3
chr7	49847876	49848125	8.76998e-08	2.05937e-06	9.87871	0	NM_001362112	-	Zfp977
chr7	52378126	52378375	3.83547e-13	2.24323e-11	9.87648	107	NR_000004	-	Snord35b
chr5	145939501	145939750	0.000941004	0.00806073	9.87092	11413	NM_001374716	+	Cpsf4
chr12	106460751	106461000	9.46638e-15	6.74014e-13	9.86082	0	NM_009337	-	Tcl1
chr7	4964251	4964500	7.96727e-15	5.72689e-13	9.85472	345	NM_001110330	-	Fiz1
chr2	128951501	128951750	8.44886e-05	0.00102029	9.84694	-3686	NM_025395	+	Chchd5
chr14	79175626	79175875	1.74822e-06	3.15965e-05	9.83383	-43091	NM_001081336	-	Dgkh
chr8	73292626	73292875	4.80329e-09	1.4805e-07	9.83272	-2065	NM_023065	-	Ifi30
chr7	13556126	13556375	4.28087e-16	3.58311e-14	9.83248	4941	NM_178732	+	Zfp324
chr14	31989626	31989875	4.32724e-08	1.09608e-06	9.83112	-7800	NM_138672	-	Stab1
chr19	53132751	53133000	2.04689e-33	7.86699e-31	9.81681	-17742	NR_045320	+	1700054A03Rik
chr4	133674376	133674625	3.04176e-09	9.73188e-08	9.81107	10024	NM_080559	-	Sh3bgrl3
chr3	83577251	83577500	5.07427e-06	8.35331e-05	9.79576	7010	NM_009144	+	Sfrp2
chr5	124953501	124953750	5.6136e-09	1.70652e-07	9.79215	20339	NM_029532	+	Snrnp35
chr17	6279251	6279500	0.00291335	0.0206253	9.78527	8783	NM_001033178	+	Tmem181a
chr15	80706876	80707125	2.96157e-08	7.77881e-07	9.77886	-63344	NR_039573	+	Mir5113
chr2	103679126	103679375	0.00172798	0.0135199	9.7773	-28348	NR_040514	-	4930547E08Rik
chr7	52263126	52263375	3.84711e-12	1.93203e-10	9.77259	4483	NR_106021	-	Mir7054
chr5	65691376	65691625	3.13882e-05	0.000429907	9.75461	35254	NM_011258	-	Rfc1
chr19	5955751	5956000	0.000418242	0.0040843	9.75052	8207	NM_001164057	-	Pola2
chr4	133969251	133969500	0.000405322	0.00397773	9.73818	10368	NM_001285877	+	Pafah2
chr13	40993376	40993625	2.78722e-12	1.42831e-10	9.73459	11251	NM_008105	+	Gcnt2
chrX	166419751	166420000	5.14506e-23	9.54629e-21	9.73419	-2903	NR_029457	-	G530011O06Rik
chr3	89637251	89637500	0.000196224	0.00212808	9.70958	1961	NM_172530	+	She
chr9	103049251	103049500	2.06943e-05	0.000296371	9.69524	34849	NM_173781	+	Rab6b
chr18	57522751	57523000	7.96279e-05	0.000969047	9.67819	8366	NM_028447	+	Prrc1
chr17	56397751	56398000	1.14782e-06	2.17469e-05	9.66556	1537	NM_010192	+	Fem1a
chr9	88416376	88416625	1.26502e-23	2.46878e-21	9.65704	1111	NR_040721	-	Snhg5
chr9	62690001	62690250	0.000309634	0.00317432	9.65199	3411	NM_001033175	+	Cln6
chr17	37107876	37108125	4.83652e-13	2.8026e-11	9.65144	7105	NM_001368426	+	Znrd1as
chr15	75472501	75472750	2.17045e-07	4.77514e-06	9.64595	25389	NM_001044718	+	Zfp41
chr6	67094876	67095125	4.93453e-16	4.10287e-14	9.64424	-107476	NM_007836	-	Gadd45a
chr19	4787751	4788000	3.77427e-21	5.70918e-19	9.62672	5902	NM_009032	-	Rbm4
chr12	111736501	111736750	1.18546e-21	1.93293e-19	9.62056	12496	NM_001364206	+	Ppp2r5c
chr5	143648501	143648750	2.28087e-05	0.000323454	9.61748	8168	NM_001033312	-	Fbxl18
chr8	11666376	11666625	3.10257e-12	1.57492e-10	9.61612	12125	NM_024271	-	1700016D06Rik
chr8	113560751	113561000	0.000339074	0.00343645	9.61499	3011	NM_146217	+	Aars
chr17	85561376	85561625	1.41655e-27	3.95218e-25	9.58829	71412	NM_001364946	+	Camkmt
chr11	119100501	119100750	2.99275e-06	5.17076e-05	9.53637	10617	NM_001364767	+	Ccdc40
chr17	26738001	26738250	7.63634e-16	6.17219e-14	9.52434	39546	NM_026170	+	Ergic1
chr16	13126501	13126750	7.73897e-05	0.000945476	9.51078	16674	NM_015769	+	Ercc4
chr10	119542501	119542750	0.00201847	0.0153495	9.50705	7272	NM_080446	-	Helb
chr1	173940001	173940250	2.66135e-07	5.7052e-06	9.47334	17177	NM_033509	-	Vangl2
chr5	116896626	116896875	2.82284e-08	7.45601e-07	9.47306	7897	NR_015595	+	Srrm4os
chr15	25735251	25735500	0.000295482	0.00304609	9.46819	31485	NM_001353141	+	Myo10
chr8	125865376	125865625	4.42403e-10	1.61465e-08	9.45565	8765	NM_172287	+	Spire2
chr12	40743626	40743875	4.00137e-11	1.72243e-09	9.45071	20089	NM_007487	-	Arl4a
chr8	108144126	108144375	0.00101881	0.00863301	9.44669	4762	NR_035492	+	Mir1966
chr10	85112251	85112500	4.93804e-05	0.000640102	9.44502	51097	NM_001017525	+	Btbd11
chr5	115577126	115577375	2.34313e-05	0.000331162	9.44154	7610	NM_175352	-	Unc119b
chr9	114762626	114762875	0.000174223	0.00193004	9.42735	-9357	NM_027294	-	Cmtm8
chr17	56397376	56397625	2.9496e-07	6.24141e-06	9.42436	1162	NM_010192	+	Fem1a
chr8	72975626	72975875	0.000647181	0.00588229	9.42251	-12155	NM_001004062	-	Crtc1
chr7	147126751	147127000	7.17818e-11	2.99411e-09	9.42059	-2755	NM_009482	+	Utf1
chr9	88416501	88416750	7.37434e-41	4.55338e-38	9.41999	986	NR_040721	-	Snhg5
chr4	133674501	133674750	4.51378e-09	1.39813e-07	9.41899	9899	NM_080559	-	Sh3bgrl3
chr5	149370626	149370875	2.58622e-06	4.52862e-05	9.41631	-6263	NM_011908	-	Ubl3
chr7	25866126	25866375	1.16195e-09	4.00046e-08	9.41558	4302	NM_175477	+	Zfp574
chr11	74884376	74884625	3.99367e-06	6.75448e-05	9.41357	-4884	NR_030454	-	Mir684-1
chr5	123486876	123487125	5.04641e-05	0.000651831	9.40364	9901	NM_001347456	-	Morn3
chr16	21214251	21214500	6.42389e-06	0.000103622	9.40253	9385	NM_010143	+	Ephb3
chr9	72704501	72704750	5.48493e-08	1.35915e-06	9.38514	49422	NM_175485	+	Prtg
chr2	77009751	77010000	1.45329e-08	4.09412e-07	9.33848	-1060	NM_001025576	-	Ccdc141
chr6	85026251	85026500	1.58235e-15	1.24425e-13	9.32143	77	NR_002702	+	Npm3-ps1
chr15	89202126	89202375	4.023e-05	0.000534019	9.31973	1948	NM_001111288	-	Sco2
chr15	12825501	12825750	0.000552737	0.00516215	9.31424	70933	NM_026799	+	Drosha
chr3	101516751	101517000	0.000234783	0.00249736	9.31422	-108122	NM_144900	-	Atp1a1
chr17	66728876	66729125	6.21509e-08	1.5191e-06	9.29894	69966	NM_172963	-	Mtcl1
chr15	36720376	36720625	2.10942e-08	5.71595e-07	9.27608	63	NM_001253807	-	Ywhaz
chr7	51794376	51794625	5.26961e-06	8.65972e-05	9.26707	-829	NR_106020	-	Mir7053
chr9	40610626	40610875	3.30527e-08	8.58577e-07	9.26531	-791	NR_028276	+	Snord14c
chr4	141034501	141034750	4.89443e-05	0.000635251	9.23265	33915	NM_009541	+	Zbtb17
chr2	57104001	57104250	0.00256087	0.0186978	9.2201	13210	NM_010274	+	Gpd2
chr12	12918751	12919000	3.80693e-16	3.22222e-14	9.21127	29643	NM_008709	-	Mycn
chr15	97225001	97225250	2.12846e-19	2.69929e-17	9.20837	-147284	NM_001164602	-	Amigo2
chr19	45082501	45082750	6.68336e-05	0.000833234	9.19317	-857	NM_001348259	+	Twnk
chr4	144590001	144590250	4.22297e-05	0.000558297	9.18621	106963	NM_001357274	+	Dhrs3
chr11	100477251	100477500	1.55467e-06	2.8412e-05	9.17313	3983	NM_019795	-	Dnajc7
chr8	73292501	73292750	6.9058e-11	2.88689e-09	9.13747	-1940	NM_023065	-	Ifi30
chr1	120961626	120961875	2.6937e-07	5.76471e-06	9.12776	-11431	NM_001081125	-	Gli2
chr17	6279126	6279375	0.00405859	0.0270419	9.11567	8658	NM_001033178	+	Tmem181a
chr18	20768626	20768875	1.70415e-06	3.08889e-05	9.11523	52053	NM_007883	+	Dsg2
chr2	169137376	169137625	4.01741e-18	4.34818e-16	9.11222	-320384	NM_001363022	+	Tshz2
chr10	94779751	94780000	1.45148e-06	2.68124e-05	9.10743	6344	NM_001330138	-	Cradd
chr2	4470376	4470625	0.00214989	0.0161694	9.10669	-10175	NM_001177844	+	Frmd4a
chr17	6424001	6424250	1.55594e-07	3.49463e-06	9.10106	1841	NR_163600	-	Gm29719
chr10	94784876	94785125	5.37121e-15	3.95905e-13	9.07605	1219	NM_001330138	-	Cradd
chr14	31989751	31990000	3.41685e-11	1.49647e-09	9.07468	-7925	NM_138672	-	Stab1
chr17	88039751	88040000	0.000113723	0.00132613	9.03174	4434	NM_008532	+	Epcam
chr2	165780501	165780750	5.20684e-10	1.88937e-08	9.03162	-37387	NM_001374779	+	Ncoa3
chr2	165780376	165780625	3.80239e-09	1.1915e-07	9.03026	-37512	NM_001374779	+	Ncoa3
chr10	66433126	66433375	4.82594e-06	7.99692e-05	9.02172	-34448	NR_110511	+	Gm31763
chr7	80580626	80580875	0.00528551	0.0334419	9.0175	-59967	NR_040324	-	A730056A06Rik
chr2	79209001	79209250	1.64133e-05	0.00024234	9.01619	59896	NM_001048176	-	Cerkl
chr15	89202251	89202500	0.000393835	0.00387712	9.01593	1823	NM_001111288	-	Sco2
chr9	94580876	94581125	0.0015474	0.0123038	9.007	10567	NM_177909	+	Slc9a9
chr5	112182001	112182250	6.93211e-05	0.000860578	9.00376	8499	NR_045834	-	E130006D01Rik
chr8	27020501	27020750	2.32898e-06	4.12613e-05	8.9885	60408	NM_008432	+	Kcnu1
chr2	32563501	32563750	0.000183476	0.00201242	8.98649	4555	NM_130860	-	Cdk9
chr18	61104751	61105000	6.45576e-15	4.70324e-13	8.97377	-8527	NR_106079	+	Mir7220
chr6	38876751	38877000	0.000695683	0.00625222	8.95554	7768	NM_011539	+	Tbxas1
chr8	110134626	110134875	5.28303e-06	8.67799e-05	8.94452	-22245	NM_010817	-	Psmd7
chr17	88039626	88039875	3.94965e-06	6.68604e-05	8.93725	4309	NM_008532	+	Epcam
chr8	122393501	122393750	0.00104786	0.00883739	8.93375	7298	NM_146219	+	Klhl36
chr19	57597876	57598125	6.63958e-05	0.000829027	8.92158	14322	NR_040307	+	6720468P15Rik
chr15	12855751	12856000	6.36158e-07	1.25912e-05	8.91566	101183	NM_026799	+	Drosha
chr8	108485001	108485250	9.8001e-07	1.87474e-05	8.88972	4766	NM_001253804	-	Slc12a4
chr9	105547001	105547250	0.000983637	0.00837074	8.88942	1678	NM_001081309	+	Pik3r4
chr16	33337626	33337875	0.00618616	0.0378498	8.86336	42948	NR_045709	-	1700007L15Rik
chr9	62689876	62690125	0.000344209	0.00347486	8.86299	3286	NM_001033175	+	Cln6
chr1	154878876	154879125	3.29081e-21	5.03859e-19	8.86278	76647	NM_175460	+	Nmnat2
chr15	25711251	25711500	1.65895e-16	1.49843e-14	8.85313	7485	NM_001353141	+	Myo10
chr5	134998376	134998625	2.06265e-06	3.69426e-05	8.84945	29680	NM_009990	-	Clip2
chr9	105546751	105547000	1.33552e-09	4.52361e-08	8.84594	1428	NM_001081309	+	Pik3r4
chr18	69837501	69837750	0.000118532	0.00137624	8.83652	-247463	NM_201362	+	Ccdc68
chr13	40947501	40947750	1.16955e-06	2.21141e-05	8.83304	-7387	NM_023887	+	Gcnt2
chr17	71323501	71323750	2.97152e-07	6.28075e-06	8.83147	16107	NM_023402	-	Myl12b
chr6	7639251	7639500	8.25279e-05	0.000999817	8.82767	3710	NM_012055	-	Asns
chr8	11308876	11309125	3.31686e-08	8.60995e-07	8.78579	-3680	NM_009932	+	Col4a2
chr4	153783751	153784000	0.0001015	0.00120411	8.7805	-109748	NM_001112744	-	Arhgef16
chr8	26666376	26666625	2.73112e-06	4.75801e-05	8.77382	0	NR_110510	-	Gm16159
chr17	57022751	57023000	1.04738e-07	2.42614e-06	8.7712	7846	NM_030141	+	Acsbg3
chr2	168527876	168528125	0.000385745	0.00381443	8.76072	9211	NM_001354978	-	Atp9a
chr7	31371626	31371875	0.00217588	0.0163289	8.75828	1871	NM_029274	-	Kmt2b
chr8	12579376	12579625	0.00319925	0.0222325	8.75689	6342	NM_001357297	+	Spaca7
chr1	155596126	155596375	0.000104667	0.00123598	8.75635	-181	NM_011882	+	Rnasel
chr8	124642501	124642750	0.00311829	0.0218067	8.75331	-111424	NM_001362883	+	Zfp469
chr8	124374626	124374875	7.98432e-10	2.81057e-08	8.74656	-21158	NM_145605	-	Klhdc4
chr5	112181876	112182125	0.000440128	0.00426377	8.72846	8624	NR_045834	-	E130006D01Rik
chr9	105546876	105547125	1.15152e-08	3.30832e-07	8.72681	1553	NM_001081309	+	Pik3r4
chr10	79756626	79756875	3.06546e-11	1.34885e-09	8.72227	1374	NM_001310726	+	Rps15
chr11	72214876	72215125	0.000563033	0.00524401	8.71323	10091	NM_177776	-	Smtnl2
chr10	94779876	94780125	4.29506e-06	7.20578e-05	8.70914	6219	NM_001330138	-	Cradd
chr15	80086751	80087000	4.74397e-06	7.87495e-05	8.70365	1139	NM_001287180	+	Atf4
chr11	84924751	84925000	0.000128738	0.00148195	8.69797	28458	NM_001029934	-	Usp32
chr11	116953376	116953625	4.02442e-09	1.25627e-07	8.67159	14716	NR_105853	+	Mir6516
chr6	125303501	125303750	0.00199018	0.0151773	8.66845	3762	NM_011609	+	Tnfrsf1a
chr8	113555501	113555750	0.000142676	0.00161914	8.66282	0	NM_001190786	-	Ddx19b
chr5	77697626	77697875	9.88433e-08	2.30238e-06	8.66228	3109	NM_011263	+	Rest
chr9	70700626	70700875	1.01442e-05	0.000156527	8.65756	81741	NM_008280	-	Lipc
chr10	119851626	119851875	0.000615044	0.00566123	8.64262	25049	NR_040626	+	9230105E05Rik
chr7	52262876	52263125	1.40168e-06	2.59559e-05	8.62903	4733	NR_106021	-	Mir7054
chr12	12943876	12944125	5.5961e-11	2.36829e-09	8.62657	4518	NM_008709	-	Mycn
chr10	43230001	43230250	0.00190303	0.0146491	8.61492	17032	NM_001359600	+	Bend3
chr5	114747126	114747375	2.89562e-05	0.000398971	8.60125	7866	NM_001164573	+	Myo1h
chr15	61821126	61821375	4.15069e-08	1.0549e-06	8.58808	4232	NM_010849	+	Myc
chr7	133836126	133836375	4.62406e-06	7.71672e-05	8.57271	2923	NM_029420	-	Slx1b
chr12	106460876	106461125	7.00957e-11	2.92702e-09	8.55821	0	NM_009337	-	Tcl1
chr16	21214376	21214625	2.99805e-06	5.17754e-05	8.54868	9510	NM_010143	+	Ephb3
chr9	88416251	88416500	2.72345e-11	1.21396e-09	8.54218	1236	NR_040721	-	Snhg5
chr7	49848001	49848250	5.20722e-06	8.56094e-05	8.53743	-87	NM_001362112	-	Zfp977
chr16	87721376	87721625	0.00243276	0.0179141	8.49943	22179	NM_007520	+	Bach1
chr11	100477376	100477625	8.0355e-06	0.000126841	8.47345	3858	NM_019795	-	Dnajc7
chr13	96374501	96374750	1.93305e-05	0.000280131	8.46825	13672	NM_010169	-	F2r
chr3	96493126	96493375	0.00480745	0.031011	8.45473	-6923	NM_146135	+	Pias3
chr17	6132501	6132750	0.00142868	0.0114933	8.45346	-5398	NM_054040	+	Tulp4
chr19	7257126	7257375	6.89466e-08	1.66467e-06	8.44313	23400	NM_134150	-	Otub1
chr3	32240251	32240500	1.64433e-07	3.67561e-06	8.43671	-23911	NR_027966	+	4930429B21Rik
chr5	115577251	115577500	6.48973e-06	0.00010455	8.42964	7485	NM_175352	-	Unc119b
chr8	98069626	98069875	9.96452e-08	2.31699e-06	8.41935	11628	NM_172914	+	Ccdc113
chr10	62655501	62655750	0.00052957	0.00497796	8.3731	10951	NM_182992	-	Mypn
chr11	52000501	52000750	8.08424e-05	0.000981291	8.37063	26740	NM_207253	-	Olfr1371
chr10	80606876	80607125	2.67186e-08	7.09204e-07	8.36667	7862	NM_010731	+	Zbtb7a
chr15	12855626	12855875	6.18518e-05	0.00077759	8.35678	101058	NM_026799	+	Drosha
chr17	66583876	66584125	2.99346e-05	0.000411193	8.35536	111018	NM_001348292	+	Ddx11
chr10	79845001	79845250	0.000406005	0.00398236	8.34884	5147	NM_198615	-	Mex3d
chr10	120944126	120944375	4.98065e-12	2.45546e-10	8.34858	-30821	NM_138956	-	Rassf3
chr11	19921126	19921375	0.00637105	0.0386918	8.34229	91580	NM_146243	-	Actr2
chr8	113474001	113474250	1.58436e-06	2.89125e-05	8.31863	30238	NM_009179	+	St3gal2
chr10	69444751	69445000	0.000172564	0.00191561	8.31818	56473	NM_170687	+	Ank3
chr4	132290126	132290375	2.90941e-06	5.04297e-05	8.30951	-1666	NM_201368	-	Xkr8
chr12	92577251	92577500	2.77933e-07	5.9244e-06	8.30256	45350	NM_181815	-	Cep128
chr2	129025626	129025875	3.11253e-13	1.84041e-11	8.2897	1119	NM_015747	+	Slc20a1
chr1	89122501	89122750	5.07429e-15	3.74754e-13	8.25388	11989	NM_001039169	+	Eif4e2
chr4	118954876	118955125	0.000160316	0.00179499	8.25283	11994	NM_011732	-	Ybx1
chr2	170352501	170352750	2.2833e-05	0.000323555	8.24104	-15075	NR_040367	-	Gm16796
chr10	127642001	127642250	1.5533e-06	2.84006e-05	8.2332	6601	NM_025716	-	Spryd4
chr2	155767501	155767750	0.00380447	0.0256131	8.22896	3354	NM_008109	-	Gdf5
chr17	26646501	26646750	1.8043e-05	0.00026302	8.22377	-1085	NM_013642	-	Dusp1
chr10	121130126	121130375	2.31827e-14	1.59924e-12	8.22253	-46611	NM_173022	+	BC048403
chr4	106699626	106699875	0.000183894	0.00201583	8.20808	39597	NM_025500	-	Mrpl37
chr17	5418501	5418750	0.00186469	0.0144011	8.20558	18	NM_175349	-	Ldhal6b
chr7	134358126	134358375	1.12098e-07	2.5745e-06	8.20028	3006	NM_016754	+	Mylpf
chr2	156856376	156856625	1.10637e-05	0.00016926	8.18406	-23566	NM_025853	-	Dsn1
chr5	112737001	112737250	1.23726e-06	2.31965e-05	8.17984	10842	NM_001374709	+	Tpst2
chr7	86531376	86531625	1.68104e-06	3.05288e-05	8.17728	289	NM_020599	-	Rlbp1
chr8	72337626	72337875	0.00109839	0.00919283	8.17567	5042	NM_198101	+	Gmip
chr17	33960126	33960375	1.47916e-16	1.34898e-14	8.17449	1133	NM_016844	-	Rps28
chr7	29581126	29581375	2.38897e-05	0.000336503	8.1712	7140	NM_001358916	+	Rinl
chr15	75805501	75805750	0.000632098	0.00578287	8.15811	5950	NM_001361464	+	Zfp707
chr7	25866876	25867125	0.00691103	0.041181	8.13552	5052	NM_175477	+	Zfp574
chr17	33960001	33960250	7.29819e-17	6.88393e-15	8.1019	1258	NM_016844	-	Rps28
chr4	43808501	43808750	1.07119e-07	2.47222e-06	8.087	-13303	NR_033638	-	Olfr29-ps1
chr7	87470751	87471000	0.00169807	0.0133247	8.07206	-1412	NM_173445	-	Rccd1
chr16	89898126	89898375	6.98001e-05	0.000865383	8.06189	62698	NM_009384	-	Tiam1
chr10	74182251	74182500	8.78078e-05	0.00105631	8.05935	-247422	NM_010311	+	Gnaz
chr2	77009876	77010125	3.46864e-09	1.0942e-07	8.05652	-1185	NM_001025576	-	Ccdc141
chr11	52000626	52000875	3.91261e-05	0.000521846	8.0517	26615	NM_207253	-	Olfr1371
chr1	120961501	120961750	1.10405e-11	5.21108e-10	8.02978	-11306	NM_001081125	-	Gli2
chr9	62317126	62317375	1.34524e-06	2.50093e-05	8.02967	67477	NM_175484	-	Coro2b
chr1	192772876	192773125	0.000210433	0.00226652	8.02713	20177	NM_001357133	+	Angel2
chr15	101006126	101006375	1.40471e-08	3.96915e-07	8.0192	1625	NM_007395	+	Acvr1b
chr4	125775126	125775375	0.00632114	0.038472	8.01534	1231	NM_138721	+	Lsm10
chr1	88201876	88202125	8.44635e-08	1.99707e-06	8.01251	-1242	NR_151592	-	Gm28626
chr1	20925501	20925750	2.69547e-05	0.000374633	8.00793	-15957	NM_027974	+	Efhc1
chr6	108515626	108515875	7.08682e-08	1.70234e-06	7.99907	57287	NR_040757	-	0610040F04Rik
chr4	43411876	43412125	2.70647e-06	4.71943e-05	7.99018	-7249	NM_199057	+	Rusc2
chr14	31952001	31952250	3.55842e-11	1.55126e-09	7.98562	4081	NM_027289	+	Nt5dc2
chr10	74182126	74182375	1.17366e-09	4.02607e-08	7.98266	-247547	NM_010311	+	Gnaz
chr2	165205501	165205750	0.000132798	0.00152171	7.98118	8010	NM_178411	-	Zfp334
chr4	40174251	40174500	6.02456e-13	3.44334e-11	7.97574	12359	NM_172689	-	Ddx58
chr3	121026376	121026625	6.46476e-10	2.31021e-08	7.97177	31720	NR_155539	+	Alg14
chr2	70542376	70542625	3.11281e-06	5.3708e-05	7.96992	42812	NR_027343	+	Gorasp2
chr2	165205626	165205875	9.13472e-07	1.7608e-05	7.96714	7885	NM_178411	-	Zfp334
chr5	92532876	92533125	5.26998e-05	0.000676304	7.9565	-20107	NM_001080795	-	G3bp2
chr7	52378251	52378500	2.91809e-14	1.97326e-12	7.94028	0	NR_000004	-	Snord35b
chr8	72337751	72338000	2.63662e-05	0.000367947	7.90668	5167	NM_198101	+	Gmip
chr15	76741626	76741875	7.66949e-09	2.28178e-07	7.9023	7127	NM_012053	+	Rpl8
chr19	46765001	46765250	5.28326e-05	0.000677776	7.89555	607	NM_025563	+	Borcs7
chr19	45082376	45082625	0.000422665	0.00411934	7.88947	-982	NM_001348259	+	Twnk
chr18	57543751	57544000	5.64092e-06	9.22164e-05	7.88823	-21069	NR_152223	+	Gm19500
chr3	101969251	101969500	1.08136e-09	3.74805e-08	7.87548	39117	NM_177545	-	Vangl1
chr7	134736126	134736375	0.00161007	0.0127537	7.8435	3689	NM_001360883	+	Rnf40
chr15	83916876	83917125	8.37206e-06	0.000131664	7.84145	19060	NM_013873	-	Sult4a1
chr6	145123501	145123750	7.7254e-08	1.84047e-06	7.84085	-7045	NR_157240	+	Gm15543
chr10	68827751	68828000	0.000584327	0.00541422	7.81712	-12092	NM_007659	-	Cdk1
chr16	22956126	22956375	3.45071e-12	1.74459e-10	7.81358	4983	NM_053176	+	Hrg
chr7	25866251	25866500	6.41369e-06	0.000103502	7.81055	4427	NM_175477	+	Zfp574
chr16	35920751	35921000	0.00410519	0.0272838	7.80841	-17556	NM_030253	+	Parp9
chr17	35971876	35972125	2.46645e-07	5.33904e-06	7.80373	3122	NM_011655	-	Tubb5
chr6	38108126	38108375	4.67332e-08	1.1727e-06	7.80062	-33541	NM_080467	-	Atp6v0a4
chr9	46143001	46143250	0.000310109	0.00317745	7.78914	-14933	NM_183104	-	4931429L15Rik
chr4	151869251	151869500	0.00135802	0.0109929	7.77681	17002	NM_153424	+	Nphp4
chr2	168779001	168779250	8.76061e-08	2.05937e-06	7.75519	1838	NM_001369059	-	Zfp64
chr8	126278126	126278375	4.38957e-11	1.87453e-09	7.75418	20270	NR_040702	+	6030466F02Rik
chr1	34170876	34171125	6.31008e-05	0.000791971	7.75025	-3079	NR_105861	+	Mir6896
chr18	61808751	61809000	3.06257e-07	6.46231e-06	7.74905	0	NR_029601	-	Mir143
chr7	87230876	87231125	0.000171435	0.00190532	7.74631	-10734	NR_045695	-	Gm21057
chr15	76741751	76742000	2.61366e-06	4.57454e-05	7.74561	7252	NM_012053	+	Rpl8
chr10	43230126	43230375	0.000276884	0.00287852	7.74249	17157	NM_001359600	+	Bend3
chr13	20277126	20277375	3.29108e-11	1.44643e-09	7.7348	94752	NM_080288	+	Elmo1
chr5	115959376	115959625	8.08396e-05	0.000981291	7.72402	2693	NM_011223	+	Pxn
chr2	130970251	130970500	2.57693e-05	0.000360285	7.72111	15318	NM_001361375	-	1700037H04Rik
chr5	118428501	118428750	0.00367655	0.0249196	7.69582	1724	NM_001346588	+	Fbxo21
chr5	64647876	64648125	0.00216429	0.0162614	7.66667	26282	NM_001289514	+	Tbc1d1
chr7	28592376	28592625	1.04498e-05	0.000160979	7.65288	163	NM_027703	+	Zfp626
chr17	28221501	28221750	7.13413e-07	1.40245e-05	7.63729	-3918	NM_001085555	-	Tcp11
chr4	117040001	117040250	1.37657e-13	8.57005e-12	7.61943	7817	NM_001310729	-	Rnf220
chr3	34673001	34673250	4.04778e-06	6.83986e-05	7.61251	2006	NR_110488	+	Gm38509
chr9	114762376	114762625	5.05907e-05	0.000653243	7.61182	-9107	NM_027294	-	Cmtm8
chr15	78859251	78859500	0.00087956	0.00761407	7.61024	611	NM_008197	+	H1f0
chr6	98476876	98477125	4.67986e-06	7.80292e-05	7.60844	-184129	NM_001128092	-	Gm765
chr17	30772626	30772875	1.69886e-05	0.000250149	7.60829	8747	NM_013811	+	Dnah8
chr10	74182001	74182250	1.07092e-10	4.31867e-09	7.59639	-247672	NM_010311	+	Gnaz
chr3	51407751	51408000	0.00141878	0.0114258	7.59572	-43007	NM_080793	-	Setd7
chr4	153783626	153783875	0.000729496	0.00649873	7.59391	-109623	NM_001112744	-	Arhgef16
chr12	107004751	107005000	0.000641417	0.00584542	7.58609	-17907	NM_011112	+	Papola
chr6	47689876	47690125	8.70166e-11	3.57806e-09	7.57122	4106	NR_002841	-	Rn4.5s
chr9	78327376	78327625	1.59701e-06	2.9115e-05	7.56298	1907	NM_010106	-	Eef1a1
chr3	51407876	51408125	0.00478982	0.0309185	7.5612	-43132	NM_080793	-	Setd7
chr7	86531251	86531500	0.000105048	0.00123917	7.56052	414	NM_020599	-	Rlbp1
chr4	147523501	147523750	0.000465444	0.00447221	7.54522	2285	NM_001163705	-	Fbxo6
chr17	6132376	6132625	0.0035405	0.0241583	7.53605	-5523	NM_054040	+	Tulp4
chr18	10532876	10533125	2.92512e-06	5.0632e-05	7.5335	77226	NM_001081222	-	Esco1
chr13	59763376	59763625	7.28527e-08	1.74778e-06	7.52924	13521	NM_027307	-	Golm1
chr4	128624876	128625125	2.68373e-07	5.74989e-06	7.52248	14575	NM_172875	-	Azin2
chr8	127054126	127054375	0.00852514	0.0484901	7.50413	9461	NM_029746	+	Cog2
chr8	73292376	73292625	1.55795e-05	0.000231299	7.50103	-1815	NM_023065	-	Ifi30
chr9	114656376	114656625	0.000382425	0.00379011	7.49908	16057	NM_026036	+	Cmtm6
chr9	13978001	13978250	3.65219e-08	9.37699e-07	7.49698	6267	NR_162811	-	Gm51286
chr8	73292751	73293000	8.09727e-05	0.000982557	7.49102	-2190	NM_023065	-	Ifi30
chr19	45392001	45392250	1.17925e-09	4.04157e-08	7.48757	-45974	NM_009771	+	Btrc
chr17	29296001	29296250	0.00790149	0.0457934	7.47905	44877	NM_001364848	+	Rab44
chr8	46111126	46111375	0.000447706	0.00432383	7.46998	39398	NR_033588	-	AY512931
chr7	29163001	29163250	5.74644e-10	2.06923e-08	7.46924	998	NM_011756	-	Zfp36
chr10	79858126	79858375	1.5736e-13	9.68463e-12	7.46643	3902	NM_001306143	-	Mbd3
chr4	151544751	151545000	2.52068e-11	1.12758e-09	7.46043	-7209	NM_133348	+	Acot7
chr17	56397501	56397750	3.95314e-05	0.000526324	7.44309	1287	NM_010192	+	Fem1a
chr8	87125751	87126000	0.000478815	0.00457733	7.44073	60752	NM_010499	-	Ier2
chr12	56445626	56445875	0.000580412	0.00538855	7.43976	-39334	NM_001310583	+	Psma6
chr10	25178501	25178750	0.00492154	0.0316009	7.43561	50329	NM_013511	+	Epb41l2
chr9	72950626	72950875	0.00274837	0.0197629	7.41728	423	NM_001311106	+	Khdc3
chr4	118954751	118955000	1.15662e-05	0.000175947	7.41074	12119	NM_011732	-	Ybx1
chr8	113047001	113047250	7.09632e-06	0.000113256	7.40516	-20746	NR_105058	-	Gm21283
chr6	145096251	145096500	0.0031084	0.0217457	7.40288	2258	NM_001361633	+	Lrmp
chr12	12919001	12919250	0.000481082	0.00459434	7.39568	29393	NM_008709	-	Mycn
chr16	30171876	30172125	4.31431e-06	7.22862e-05	7.39425	95494	NM_027904	-	Cpn2
chr17	66713376	66713625	1.22837e-16	1.13122e-14	7.37506	85466	NM_172963	-	Mtcl1
chr9	22125751	22126000	0.00191762	0.0147403	7.37439	9135	NR_033622	-	Gm6607
chr15	74998126	74998375	0.00545482	0.0342714	7.37405	12369	NM_001374230	+	Ly6g
chr19	57598001	57598250	0.00011451	0.0013349	7.34477	14447	NR_040307	+	6720468P15Rik
chr1	173182626	173182875	4.82877e-07	9.78884e-06	7.33416	2368	NM_172845	+	Adamts4
chr4	44972001	44972250	0.000122455	0.0014183	7.32047	-22016	NM_001312880	+	Grhpr
chr1	192773001	192773250	0.000482439	0.00460243	7.31956	20302	NM_001357133	+	Angel2
chr17	35972501	35972750	2.69324e-17	2.65553e-15	7.316	2497	NM_011655	-	Tubb5
chr5	116896751	116897000	0.00120542	0.00995446	7.31073	8022	NR_015595	+	Srrm4os
chr8	73240626	73240875	0.000658914	0.00596877	7.30186	-1567	NM_001195253	+	Gm3336
chr10	19861126	19861375	0.00452095	0.0294964	7.29885	-7351	NM_008635	+	Map7
chr10	79858001	79858250	1.17149e-09	4.024e-08	7.2942	4027	NM_001306143	-	Mbd3
chr7	29163126	29163375	5.48428e-10	1.9805e-08	7.29005	873	NM_011756	-	Zfp36
chr6	85026126	85026375	7.01542e-07	1.38055e-05	7.28962	0	NR_002702	+	Npm3-ps1
chr11	43398876	43399125	0.00771741	0.0450175	7.27294	15940	NM_008375	-	Fabp6
chr9	78215501	78215750	6.73201e-16	5.47652e-14	7.25933	257	NM_025274	-	Dppa5a
chr1	120973751	120974000	1.97156e-09	6.50767e-08	7.25504	-23556	NM_001081125	-	Gli2
chr1	138572751	138573000	9.75412e-06	0.000151065	7.24966	-6973	NR_045324	+	Gm19705
chr2	32020001	32020250	1.18313e-17	1.22426e-15	7.24138	13335	NM_172661	+	Prrc2b
chr5	143006001	143006250	7.90454e-07	1.53864e-05	7.23866	0	NM_019943	-	Papolb
chr16	38477251	38477500	0.000481785	0.00459871	7.23324	18240	NM_001359898	+	Cd80
chr17	35972001	35972250	5.43596e-09	1.65921e-07	7.22579	2997	NM_011655	-	Tubb5
chr12	92886876	92887125	0.00027674	0.00287782	7.2218	-57950	NM_175335	-	Gtf2a1
chrX	166419626	166419875	1.82416e-10	7.03969e-09	7.21672	-2778	NR_029457	-	G530011O06Rik
chr11	5616876	5617125	0.0043661	0.0286848	7.19849	-9173	NM_026080	-	Mrps24
chr4	124372876	124373125	0.00767142	0.0448186	7.19788	-2079	NM_026031	-	Utp11
chr15	10619876	10620125	0.0031245	0.021838	7.19611	23171	NM_030690	-	Rai14
chr7	29525001	29525250	4.22494e-09	1.31406e-07	7.18157	591	NM_001360254	-	Mrps12
chr15	11961626	11961875	0.000255545	0.00268484	7.17949	-35865	NM_011294	-	Sub1
chr4	33082876	33083125	1.58606e-07	3.55592e-06	7.17856	12612	NM_001369055	+	Rragd
chr2	6295251	6295500	1.41606e-06	2.61966e-05	7.16982	21471	NM_181399	+	Usp6nl
chr17	45257001	45257250	0.00443125	0.0290218	7.16147	-239168	NM_029257	-	4930564C03Rik
chr1	173182751	173183000	1.4675e-06	2.70419e-05	7.15678	2493	NM_172845	+	Adamts4
chr9	77894751	77895000	5.95401e-09	1.80418e-07	7.15552	-4765	NM_008103	+	Gcm1
chr7	3956001	3956250	0.000472403	0.00452177	7.14673	58557	NM_001302675	-	Lair1
chr4	128901251	128901500	0.000553769	0.00517051	7.14533	3656	NM_001285866	-	C77080
chr16	91662626	91662875	0.00661836	0.039866	7.14397	10615	NM_001370901	+	Gm36712
chr5	122828501	122828750	0.00728038	0.0429269	7.14243	5986	NM_024216	+	Gpn3
chr5	116003876	116004125	0.000408087	0.00399654	7.13851	-5351	NM_007475	+	Rplp0
chr17	35033251	35033500	1.28353e-06	2.39935e-05	7.11811	1749	NM_198886	+	Zbtb12
chr1	183853501	183853750	7.75433e-17	7.26539e-15	7.11712	-80970	NM_133815	-	Lbr
chr11	49403751	49404000	0.00330945	0.0228592	7.11709	-19181	NM_008029	+	Flt4
chr6	4697626	4697875	0.00416852	0.0276034	7.11622	322	NM_001040611	+	Peg10
chrX	166419876	166420125	6.60217e-10	2.35485e-08	7.09887	-3028	NR_029457	-	G530011O06Rik
chr4	142828376	142828625	8.6378e-13	4.80568e-11	7.09644	-25765	NM_001256380	-	Prdm2
chr10	126668251	126668500	0.00110943	0.00927155	7.07858	-19574	NM_001359280	-	Pip4k2c
chr11	4799876	4800125	0.000115882	0.00134922	7.07454	4532	NM_172438	+	Thoc5
chr13	105701501	105701750	0.000152278	0.00171519	7.06828	-47529	NM_029984	-	Shisal2b
chr3	90259001	90259250	9.38444e-08	2.19272e-06	7.0513	10539	NM_008727	-	Npr1
chr6	4698376	4698625	0.0024314	0.0179075	7.0397	1072	NM_001040611	+	Peg10
chr17	31830501	31830750	5.46966e-05	0.000698359	7.03659	15627	NM_001278569	+	Cryaa
chr10	79858251	79858500	1.47808e-08	4.15463e-07	7.02469	3777	NM_001306143	-	Mbd3
chr8	73292876	73293125	3.28778e-08	8.54624e-07	7.00987	-2315	NM_023065	-	Ifi30
chr3	108042626	108042875	1.96798e-06	3.53648e-05	7.00797	-13110	NM_008596	-	Sypl2
chr11	118169626	118169875	7.08407e-05	0.000875979	7.00666	-18069	NM_001033528	-	Usp36
chr11	96573876	96574125	9.1682e-14	5.85292e-12	7.00537	64745	NM_001163389	-	Snx11
chr15	98328126	98328375	0.00228882	0.0170607	6.9982	223	NM_001001807	+	Olfr279
chr17	57025876	57026125	0.00777089	0.0452314	6.99436	10971	NM_030141	+	Acsbg3
chr5	110410126	110410375	0.00128209	0.0104547	6.98935	-15154	NM_001374712	+	Zfp932
chr16	89867626	89867875	0.00258488	0.0188172	6.98178	-49030	NM_001145887	-	Tiam1
chr7	13591501	13591750	1.68162e-08	4.65383e-07	6.97765	3452	NM_001024699	-	Zbtb45
chr8	8620626	8620875	3.67252e-10	1.35802e-08	6.96766	40368	NM_001368299	-	Efnb2
chr15	76443251	76443500	4.56499e-06	7.63505e-05	6.95823	3801	NM_028064	-	Slc39a4
chr18	67492251	67492500	9.65794e-06	0.00014976	6.95638	-10718	NM_007702	+	Cidea
chr7	135831376	135831625	0.000354663	0.00356891	6.95508	-759	NM_001346517	+	Inpp5f
chr11	102903251	102903500	0.000309767	0.00317482	6.93259	13396	NM_008707	+	Nmt1
chrX	166425126	166425375	5.23645e-40	3.08175e-37	6.9301	-8278	NR_029457	-	G530011O06Rik
chr5	130345251	130345500	0.000113358	0.00132392	6.92241	9460	NR_145487	-	Phkg1
chr7	28091626	28091875	1.88346e-08	5.17817e-07	6.92228	26793	NM_001113549	-	Ltbp4
chr4	139170751	139171000	1.4586e-08	4.10295e-07	6.92008	-7809	NM_175438	+	Aldh4a1
chr17	66729001	66729250	8.2359e-05	0.000998413	6.91552	69841	NM_172963	-	Mtcl1
chr7	28592251	28592500	3.50147e-06	5.9757e-05	6.914	38	NM_027703	+	Zfp626
chr1	155526376	155526625	8.80624e-05	0.00105903	6.90931	13575	NM_001347115	+	Rgs8
chr13	85266501	85266750	1.6003e-07	3.58571e-06	6.90468	-62240	NM_001347588	+	Ccnh
chr6	47703376	47703625	5.88438e-05	0.000743497	6.88863	-453	NR_002841	-	Rn4.5s
chr2	165618251	165618500	0.0052885	0.0334552	6.88157	65174	NM_001252585	-	Zmynd8
chr16	13160626	13160875	0.00845321	0.0482485	6.87728	50799	NM_015769	+	Ercc4
chr7	52706626	52706875	0.00251517	0.0184237	6.86615	8382	NM_010240	-	Ftl1
chr11	34820751	34821000	0.00181278	0.0140694	6.83416	-113958	NM_011412	+	Slit3
chr8	9157376	9157625	0.00245919	0.0180804	6.81607	12709	NR_073360	+	4930453L07Rik
chr11	106910126	106910375	0.00115109	0.00956029	6.81503	22945	NM_001372504	+	1810010H24Rik
chr6	47689751	47690000	1.11008e-07	2.55259e-06	6.80725	4231	NR_002841	-	Rn4.5s
chr5	112737126	112737375	0.000899497	0.00775457	6.79192	10967	NM_001374709	+	Tpst2
chr15	25711126	25711375	3.31393e-12	1.67769e-10	6.79045	7360	NM_001353141	+	Myo10
chr7	148308251	148308500	3.39065e-07	7.07924e-06	6.78951	-4547	NM_178381	-	Ano9
chr13	112768126	112768375	4.55658e-07	9.27198e-06	6.78908	109984	NR_130345	+	Gm15326
chr6	137103751	137104000	1.19421e-09	4.08539e-08	6.78765	14240	NM_001164214	-	Rerg
chr1	190825876	190826125	4.32843e-07	8.86521e-06	6.78709	5595	NM_172650	-	Kctd3
chr1	120973876	120974125	5.70236e-08	1.4084e-06	6.78083	-23681	NM_001081125	-	Gli2
chr10	69652001	69652250	4.20816e-09	1.30993e-07	6.77943	-15162	NM_001304739	+	Mrln
chr5	124953626	124953875	5.21685e-05	0.000671315	6.76324	20464	NM_029532	+	Snrnp35
chr8	95267126	95267375	1.52733e-06	2.80211e-05	6.76092	68940	NM_022428	+	Irx6
chr5	30419376	30419625	0.00137527	0.0111161	6.74526	0	NR_045694	+	Gm4961
chr5	123487001	123487250	0.00421365	0.0278341	6.74396	9776	NM_001347456	-	Morn3
chr1	4679126	4679375	0.000164762	0.00183875	6.73077	96433	NM_025300	-	Mrpl15
chr12	107004876	107005125	0.00104402	0.00881096	6.7198	-17782	NM_011112	+	Papola
chr2	72317126	72317375	0.00063029	0.00577335	6.71235	2852	NM_025866	+	Cdca7
chr11	5617501	5617750	0.00385827	0.0259412	6.68607	-9798	NM_026080	-	Mrps24
chr17	6132001	6132250	4.36278e-07	8.91618e-06	6.68384	-5898	NM_054040	+	Tulp4
chr11	105026126	105026375	4.38942e-12	2.18688e-10	6.68359	-13746	NM_001294331	+	Tlk2
chr7	137661876	137662125	0.00245918	0.0180804	6.67901	970	NM_013799	-	Ate1
chr6	113550376	113550625	0.000617377	0.00567991	6.67367	85	NM_027633	-	Fancd2os
chr11	116244126	116244375	0.00199994	0.0152338	6.64726	29972	NM_027258	-	Rnf157
chr5	114037626	114037875	3.21594e-06	5.53607e-05	6.63689	55738	NM_001359060	-	Cmklr1
chr4	133042501	133042750	0.000721323	0.00643505	6.63232	6455	NM_175307	+	Tent5b
chr5	115653876	115654125	8.62732e-05	0.00103884	6.62995	-9487	NM_001310712	-	Cabp1
chr1	64782001	64782250	3.21307e-07	6.73803e-06	6.62304	2075	NM_001042659	-	Fzd5
chr4	125911251	125911500	5.1275e-07	1.03499e-05	6.61444	22064	NM_001145970	-	Map7d1
chr15	97214501	97214750	2.91675e-05	0.000401388	6.60335	-136784	NM_001164602	-	Amigo2
chr10	20237501	20237750	0.0072325	0.0426981	6.59205	30385	NM_001347366	-	Pde7b
chr4	117040126	117040375	1.20469e-14	8.47653e-13	6.58809	7692	NM_001310729	-	Rnf220
chr2	32563376	32563625	0.00438476	0.0287623	6.58082	4680	NM_130860	-	Cdk9
chr18	21121251	21121500	0.00626753	0.0382296	6.57624	1388	NM_001364973	+	Rnf125
chr9	114762501	114762750	0.00450914	0.0294295	6.56948	-9232	NM_027294	-	Cmtm8
chr7	30601251	30601500	0.000645278	0.00586783	6.56858	162	NM_146185	+	Zfp790
chr11	4208626	4208875	4.77383e-06	7.91755e-05	6.56498	41829	NM_001039537	+	Lif
chr5	21181126	21181375	2.50587e-06	4.41047e-05	6.56419	-1380	NR_162803	-	Gm51277
chr13	24959626	24959875	0.000113411	0.00132414	6.55801	22628	NR_131787	+	D130043K22Rik
chr7	49847626	49847875	1.13531e-05	0.000173125	6.55507	41	NM_001362112	-	Zfp977
chr5	123479251	123479500	0.00204167	0.0154884	6.55184	14170	NM_175423	+	Orai1
chr9	40610751	40611000	1.90602e-06	3.43648e-05	6.55039	-666	NR_028276	+	Snord14c
chr11	98815251	98815500	5.43889e-12	2.67731e-10	6.54402	-6285	NM_001176528	+	Rara
chr13	114396376	114396625	7.04469e-09	2.11151e-07	6.53003	12148	NM_130796	-	Snx18
chr10	117084376	117084625	0.00852498	0.0484901	6.52959	17822	NM_027468	+	Cpm
chr10	110773501	110773750	0.000244757	0.0025852	6.51381	37768	NM_027914	+	Bbs10
chr8	73392251	73392500	0.0042738	0.028157	6.50335	4890	NM_026964	-	Ccdc124
chr10	21174626	21174875	1.06335e-06	2.02178e-05	6.50047	77522	NM_178713	+	Aldh8a1
chrX	166428251	166428500	9.41082e-14	5.98751e-12	6.48735	-11403	NR_029457	-	G530011O06Rik
chr17	71175626	71175875	4.24037e-05	0.000560206	6.48226	20243	NM_001164077	-	Tgif1
chr8	73438126	73438375	0.00757043	0.0443317	6.48036	8255	NM_173013	+	Map1s
chr1	20925376	20925625	1.45181e-05	0.000216479	6.47876	-16082	NM_027974	+	Efhc1
chr15	79227001	79227250	3.56871e-05	0.0004804	6.4715	6100	NM_001253817	-	Tmem184b
chr4	107356126	107356375	0.00614633	0.0376611	6.47109	0	NR_151717	-	Dmrtb1
chr1	63247001	63247250	0.000250659	0.00264087	6.46627	71	NM_001285937	+	Zdbf2
chr8	124374751	124375000	1.46629e-06	2.70328e-05	6.46505	-21283	NM_145605	-	Klhdc4
chr13	114396501	114396750	4.83689e-09	1.48964e-07	6.46456	12023	NM_130796	-	Snx18
chr9	78400626	78400875	0.00775212	0.0451449	6.4588	34978	NM_001276452	-	Slc17a5
chr8	75280751	75281000	0.00256295	0.0187045	6.4546	-4558	NM_007975	+	F2rl3
chr15	97214751	97215000	2.25428e-07	4.93077e-06	6.44966	-137034	NM_001164602	-	Amigo2
chr4	127003626	127003875	0.000709018	0.00635236	6.44662	2495	NM_008126	-	Gjb3
chr8	127324501	127324750	0.00184263	0.0142599	6.44603	7584	NM_198632	+	Trim67
chr7	71300626	71300875	0.00410661	0.0272846	6.44537	1907	NM_001039104	+	Trpm1
chr5	136365001	136365250	9.27914e-10	3.23612e-08	6.44365	1214	NM_013560	+	Hspb1
chr5	77697126	77697375	3.57202e-08	9.20252e-07	6.44363	2609	NM_011263	+	Rest
chr15	7031876	7032125	1.53817e-08	4.2979e-07	6.43892	-47447	NM_001113386	+	Lifr
chr5	124358001	124358250	4.46608e-05	0.000586322	6.43659	719	NM_026603	+	Denr
chr3	90258876	90259125	8.6398e-08	2.03387e-06	6.41903	10664	NM_008727	-	Npr1
chr19	47210001	47210250	0.00412905	0.0273999	6.40717	2535	NM_133746	-	Calhm2
chr18	67492126	67492375	0.000472207	0.00452177	6.40511	-10843	NM_007702	+	Cidea
chr6	143055876	143056125	0.00039972	0.00392796	6.40024	-7205	NM_001362113	-	C2cd5
chr5	113763376	113763625	7.66374e-05	0.000938415	6.39033	3041	NR_106089	-	Mir7230
chr19	6009001	6009250	5.48415e-08	1.35915e-06	6.38485	-3370	NR_045783	+	Gm10814
chr4	147112376	147112625	8.24581e-06	0.000129841	6.38339	-35637	NM_001127188	-	Zfp534
chr11	5617001	5617250	0.00550271	0.0345147	6.38319	-9298	NM_026080	-	Mrps24
chr8	125022001	125022250	7.43629e-05	0.000913534	6.37948	21960	NR_152823	+	Ctu2
chr11	95167251	95167500	0.000480361	0.00458978	6.37086	4061	NM_177619	-	Kat7
chr11	95167376	95167625	0.000480361	0.00458978	6.37086	3936	NM_177619	-	Kat7
chr7	52262751	52263000	0.00590607	0.0365394	6.36134	4858	NR_106021	-	Mir7054
chr8	67358126	67358375	1.56925e-05	0.000232519	6.35415	15448	NM_178633	-	Klhl2
chr4	132289501	132289750	3.7971e-09	1.19083e-07	6.35381	-1041	NM_201368	-	Xkr8
chr17	66073501	66073750	2.49724e-10	9.3965e-09	6.35296	48343	NM_133685	-	Rab31
chr11	22872126	22872375	0.000779442	0.00689151	6.35136	123	NM_011663	+	Zrsr1
chr3	95786751	95787000	0.00688042	0.0410367	6.32798	-2433	NR_045872	+	Gm9054
chr8	113474126	113474375	1.14551e-05	0.000174467	6.30691	30363	NM_009179	+	St3gal2
chr11	87862876	87863125	1.76573e-20	2.49088e-18	6.30372	2003	NM_173374	+	Srsf1
chr5	114037751	114038000	2.29511e-08	6.17029e-07	6.29963	55613	NM_001359060	-	Cmklr1
chr6	115720251	115720500	2.51523e-07	5.43215e-06	6.29649	-4075	NM_025958	+	Cand2
chr7	27949626	27949875	4.85865e-05	0.00063126	6.29519	873	NM_001357767	-	Egln2
chr8	12579501	12579750	0.00297962	0.0209951	6.28113	6467	NM_001357297	+	Spaca7
chr5	21181501	21181750	1.09983e-11	5.19764e-10	6.27203	-1755	NR_162803	-	Gm51277
chr11	33063751	33064000	9.08237e-12	4.38015e-10	6.26461	-546	NM_001252260	-	Npm1
chr8	13292751	13293000	0.000509382	0.00481697	6.25311	4539	NM_001364217	+	Tmco3
chr4	116821376	116821625	2.46345e-06	4.34247e-05	6.24444	5555	NR_028524	-	Snord38a
chr12	73750001	73750250	0.000698852	0.00627172	6.23492	15566	NM_025522	-	Dhrs7
chr10	69444626	69444875	1.13097e-10	4.54139e-09	6.23208	56348	NM_170687	+	Ank3
chr15	81311751	81312000	0.00117775	0.0097559	6.23194	15007	NM_019712	+	Rbx1
chr5	112736876	112737125	0.00111038	0.00927335	6.22949	10717	NM_001374709	+	Tpst2
chr16	13130126	13130375	0.00694082	0.0413063	6.21292	20299	NM_015769	+	Ercc4
chr11	88665001	88665250	1.1061e-09	3.82919e-08	6.19684	47568	NM_009648	-	Akap1
chr17	6132126	6132375	8.05822e-08	1.9113e-06	6.19351	-5773	NM_054040	+	Tulp4
chr14	31951876	31952125	1.41214e-12	7.58753e-11	6.18876	3956	NM_027289	+	Nt5dc2
chr17	30772501	30772750	0.000629438	0.00576695	6.17843	8622	NM_013811	+	Dnah8
chr8	72976251	72976500	0.000108996	0.00128092	6.17721	-12780	NM_001004062	-	Crtc1
chr13	59828001	59828250	2.54905e-06	4.4781e-05	6.16789	4864	NM_177711	-	Spata31d1d
chr4	140864751	140865000	0.00466707	0.0302714	6.16275	7617	NM_010139	+	Epha2
chr16	84775751	84776000	4.80229e-12	2.37687e-10	6.15844	1385	NM_023844	+	Jam2
chrX	166427001	166427250	1.78956e-11	8.22004e-10	6.15526	-10153	NR_029457	-	G530011O06Rik
chr3	95540376	95540625	0.00202175	0.0153684	6.15471	-1481	NR_105981	-	Mir7014
chr7	49847751	49848000	2.08603e-05	0.000298521	6.15376	0	NM_001362112	-	Zfp977
chr16	93586501	93586750	0.00560948	0.0350676	6.15014	17311	NM_145482	-	Setd4
chr7	52894126	52894375	0.000398927	0.00392315	6.14437	0	NR_152217	-	A030001D20Rik
chr10	21174751	21175000	2.34422e-06	4.15118e-05	6.13924	77647	NM_178713	+	Aldh8a1
chrX	166425001	166425250	2.45653e-44	1.71344e-41	6.12476	-8153	NR_029457	-	G530011O06Rik
chr8	72976376	72976625	0.00222772	0.0166516	6.11337	-12905	NM_001004062	-	Crtc1
chr8	12579626	12579875	0.000516623	0.00487199	6.10893	6592	NM_001357297	+	Spaca7
chr8	46136626	46136875	2.0767e-05	0.0002973	6.1058	13898	NR_033588	-	AY512931
chr8	122090126	122090375	0.000100667	0.00119497	6.09017	-7466	NM_019709	-	Mbtps1
chr5	102317126	102317375	2.43588e-09	7.93669e-08	6.07706	122979	NM_173370	+	Cds1
chr10	44729376	44729625	0.000920806	0.00790932	6.06737	-57397	NM_011156	+	Prep
chr7	104844501	104844750	8.84127e-06	0.000138235	6.05121	228	NR_154552	-	Rsf1os2
chr15	100607626	100607875	0.00506997	0.0323773	6.05026	-3810	NM_001347102	+	Slc4a8
chr10	121130251	121130500	2.19463e-07	4.81709e-06	6.04496	-46486	NM_173022	+	BC048403
chr17	32171376	32171625	1.52865e-13	9.42341e-12	6.02883	0	NM_028902	-	Hsf2bp
chr2	84878501	84878750	1.4008e-07	3.17648e-06	6.02771	895	NM_001136081	+	Ssrp1
chr7	135831501	135831750	0.00584208	0.0362145	6.02553	-634	NM_001346517	+	Inpp5f
chr1	65156501	65156750	4.49324e-08	1.13128e-06	6.0114	-6565	NM_007774	-	Cryga
chr5	117947126	117947375	7.8762e-06	0.000124594	6.00706	83117	NM_001312914	+	Ksr2
chrX	166425501	166425750	1.36979e-06	2.54225e-05	5.99789	-8653	NR_029457	-	G530011O06Rik
chr11	102903376	102903625	0.000859203	0.0074791	5.9973	13521	NM_008707	+	Nmt1
chr1	94537751	94538000	0.000371782	0.00370751	5.9823	526	NR_028108	-	Cops9
chr15	78859126	78859375	0.000861125	0.00748822	5.9705	486	NM_008197	+	H1f0
chr13	112539001	112539250	3.32103e-05	0.00045109	5.96916	59952	NM_011945	-	Map3k1
chr15	94480126	94480375	0.0036748	0.0249122	5.96504	20512	NM_178789	+	Tmem117
chr11	76414751	76415000	0.00352332	0.0240891	5.96414	-23511	NM_198894	-	Abr
chr2	168760751	168761000	0.000530589	0.00498492	5.95735	20088	NM_001369059	-	Zfp64
chr17	29398751	29399000	3.60309e-06	6.12968e-05	5.9566	1917	NM_026845	-	Ppil1
chr4	122839876	122840125	0.00258579	0.0188201	5.9554	-20622	NM_174998	+	Hpcal4
chr19	7000376	7000625	0.00259098	0.018847	5.9469	-507	NM_001039494	-	Catsperz
chr10	79857876	79858125	1.75311e-05	0.000256432	5.94681	4152	NM_001306143	-	Mbd3
chr6	72745626	72745875	1.23436e-07	2.82801e-06	5.94298	-6588	NM_001079822	-	Tcf7l1
chr8	8620751	8621000	3.56449e-07	7.40525e-06	5.91815	40243	NM_001368299	-	Efnb2
chr8	35985626	35985875	0.000781495	0.00690643	5.91163	42870	NM_175091	-	Tnks
chr10	41916876	41917125	5.02619e-05	0.000649895	5.9068	79377	NM_001376967	-	Foxo3
chr11	105027376	105027625	0.000448416	0.00432736	5.90272	-12496	NM_001294331	+	Tlk2
chr4	134976126	134976375	1.8708e-13	1.14019e-11	5.89547	-3579	NR_030481	-	Mir700
chr5	21181251	21181500	4.2005e-06	7.05677e-05	5.89167	-1505	NR_162803	-	Gm51277
chr6	137103876	137104125	1.09779e-07	2.52742e-06	5.88794	14115	NM_001164214	-	Rerg
chr7	27949751	27950000	3.38912e-05	0.000459344	5.88775	748	NM_001357767	-	Egln2
chr17	33276501	33276750	2.28268e-05	0.000323555	5.88649	0	NM_177719	-	Morc2b
chr14	3122126	3122375	4.95595e-12	2.44649e-10	5.8769	-65909	NM_001270806	+	Gm5795
chr6	47703251	47703500	1.26522e-07	2.88841e-06	5.85083	-328	NR_002841	-	Rn4.5s
chr17	23944001	23944250	0.000344312	0.00347497	5.84076	3811	NM_001368687	+	Srrm2
chr11	118169751	118170000	0.00177207	0.0138132	5.83987	-18194	NM_001033528	-	Usp36
chr2	71476626	71476875	0.00247221	0.0181572	5.83905	-80599	NR_037979	+	Platr26
chr4	151544626	151544875	1.52583e-06	2.80208e-05	5.83859	-7334	NM_133348	+	Acot7
chr10	60237376	60237625	0.00326938	0.0226281	5.83317	-21847	NM_023596	-	Slc29a3
chr14	27813876	27814125	4.85348e-05	0.000630805	5.82626	330	NM_010420	+	Hesx1
chr3	108042501	108042750	2.5686e-06	4.50615e-05	5.81311	-12985	NM_008596	-	Sypl2
chr6	108090126	108090375	5.0184e-08	1.25095e-06	5.81071	45203	NM_145937	-	Sumf1
chr19	21867251	21867500	8.22575e-05	0.000997504	5.80729	14423	NM_031997	+	Cemip2
chr8	122090001	122090250	0.00288582	0.0204776	5.8057	-7341	NM_019709	-	Mbtps1
chr11	96650126	96650375	0.000102875	0.00121801	5.79955	-74	NM_007622	+	Cbx1
chr5	134998626	134998875	0.000244174	0.00258122	5.79783	29430	NM_009990	-	Clip2
chr11	106910001	106910250	0.0033412	0.0230447	5.79399	22820	NM_001372504	+	1810010H24Rik
chr13	114649626	114649875	1.14588e-09	3.95598e-08	5.79275	64912	NM_172595	+	Arl15
chr9	78215626	78215875	1.00487e-12	5.55782e-11	5.79077	132	NM_025274	-	Dppa5a
chr14	76825876	76826125	0.000368004	0.00367567	5.78777	10250	NM_207652	+	Tsc22d1
chr5	124358126	124358375	0.00119761	0.00989431	5.78254	844	NM_026603	+	Denr
chr11	105026001	105026250	0.000181108	0.00198877	5.78194	-13871	NM_001294331	+	Tlk2
chr16	38845376	38845625	0.00234407	0.0173798	5.78124	-16515	NM_029042	-	Tex55
chr16	30186126	30186375	0.00725812	0.0428157	5.7801	81244	NM_027904	-	Cpn2
chr18	82937001	82937250	6.41078e-06	0.000103499	5.77676	-8571	NR_045389	-	2210420H20Rik
chr16	33766626	33766875	0.000198649	0.00215129	5.76639	-27248	NM_010739	+	Muc13
chr7	148021376	148021625	6.00014e-06	9.75823e-05	5.7631	200	NM_029821	+	Urah
chr4	53872876	53873125	0.00534762	0.0337597	5.75777	33961	NM_028053	+	Tmem38b
chr8	12915126	12915375	0.00300429	0.021139	5.75379	-536	NM_001371044	+	Mcf2l
chr7	50432876	50433125	5.32618e-07	1.07222e-05	5.75355	0	NM_001034893	+	Zfp936
chr2	131060126	131060375	0.00131427	0.0106709	5.75211	329	NM_144888	+	Mavs
chr17	66713501	66713750	3.71458e-16	3.15825e-14	5.74045	85341	NM_172963	-	Mtcl1
chr16	31970751	31971000	7.24521e-05	0.000893265	5.73571	16878	NR_103513	-	Gm15694
chr1	64781876	64782125	3.23013e-05	0.000440332	5.73285	2200	NM_001042659	-	Fzd5
chr2	72317001	72317250	0.00157552	0.0125142	5.72552	2727	NM_025866	+	Cdca7
chr14	64561251	64561500	1.99025e-05	0.000286776	5.71718	-1043	NM_011446	+	Sox7
chrX	100423126	100423375	0.00519945	0.0330175	5.71679	28579	NM_001358270	-	4930519F16Rik
chr7	87231001	87231250	0.00305707	0.0214491	5.69645	-10859	NR_045695	-	Gm21057
chr8	122915876	122916125	0.00503396	0.032202	5.69428	-96641	NM_198671	+	Gse1
chr4	107356001	107356250	0.00776825	0.045223	5.68939	0	NR_151717	-	Dmrtb1
chr7	97256376	97256625	0.00617647	0.0378028	5.68428	21360	NR_046006	-	2310010J17Rik
chr2	103659501	103659750	7.62814e-06	0.000121077	5.68125	-8723	NR_040514	-	4930547E08Rik
chr2	6295376	6295625	0.000445583	0.00430798	5.66954	21596	NM_181399	+	Usp6nl
chr14	105826626	105826875	9.75904e-06	0.000151079	5.66899	0	NR_045859	+	5430440P10Rik
chr17	47638251	47638500	3.19375e-07	6.70157e-06	5.66435	741	NM_022015	-	Taf8
chr7	91031126	91031375	0.000555001	0.00518072	5.65996	-1001	NM_001374090	+	Mesd
chr4	127096626	127096875	0.00277488	0.0199041	5.65236	-61219	NM_010291	-	Gjb5
chr18	61800501	61800750	6.42485e-05	0.000804766	5.64829	1196	NR_045420	+	Bvht
chr4	116121251	116121500	5.9629e-05	0.000752409	5.64605	15287	NM_008641	-	Mast2
chr4	12040876	12041125	0.00780265	0.0453602	5.64424	24361	NM_198957	+	Rbm12b2
chr10	80883251	80883500	4.6779e-06	7.80292e-05	5.64276	-4210	NR_106141	-	Mir1191b
chr8	129115001	129115250	0.00194956	0.014931	5.64061	2637	NM_001164598	-	Irf2bp2
chr11	59624376	59624625	0.000251424	0.00264671	5.63753	796	NR_045686	+	Gm16062
chr8	73293001	73293250	0.000127769	0.0014735	5.62425	-2440	NM_023065	-	Ifi30
chr11	22872751	22873000	8.39573e-05	0.00101452	5.62067	0	NM_001361661	-	Commd1
chr8	3679126	3679375	0.00147789	0.011811	5.61378	2651	NM_025701	+	Trappc5
chr4	132357751	132358000	4.65813e-08	1.16966e-06	5.61148	-5473	NM_001033308	-	Themis2
chr1	155271376	155271625	0.00329911	0.0227961	5.60651	-714	NM_001033162	+	Shcbp1l
chr11	88664876	88665125	2.62753e-09	8.49497e-08	5.60022	47693	NM_009648	-	Akap1
chr9	77894501	77894750	5.99628e-07	1.19057e-05	5.59146	-5015	NM_008103	+	Gcm1
chr17	23956501	23956750	0.00558324	0.0349442	5.58215	-3508	NR_039586	+	Mir5125
chr7	25318126	25318375	0.00328535	0.0227077	5.57526	2461	NM_153134	+	Irgq
chr5	136174626	136174875	0.00314226	0.0219226	5.57408	9613	NM_008898	+	Por
chr3	107134001	107134250	0.00524307	0.0332236	5.57244	1958	NM_001045807	-	Rbm15
chr5	21181626	21181875	3.59379e-09	1.13083e-07	5.56795	-1880	NR_162803	-	Gm51277
chr11	69598501	69598750	1.33325e-06	2.48355e-05	5.5399	10690	NM_009601	-	Chrnb1
chr10	128113626	128113875	0.00596838	0.0368646	5.53675	-2653	NM_173733	-	Suox
chr8	46111001	46111250	0.00190235	0.0146469	5.5232	39523	NR_033588	-	AY512931
chr8	8620876	8621125	0.00177799	0.0138565	5.52023	40118	NM_001368299	-	Efnb2
chr1	91825126	91825375	0.00126847	0.0103706	5.52013	2377	NM_010262	-	Gbx2
chr16	89898001	89898250	0.00304026	0.0213523	5.51859	62823	NM_009384	-	Tiam1
chr4	132357876	132358125	7.75485e-14	4.98444e-12	5.50877	-5598	NM_001033308	-	Themis2
chr3	65470501	65470750	0.000541154	0.00506654	5.50661	353	NM_001037923	+	Lekr1
chr8	66845751	66846000	8.42779e-11	3.47683e-09	5.50212	147239	NR_030491	-	Mir710
chr8	73240751	73241000	0.000584268	0.00541422	5.49741	-1442	NM_001195253	+	Gm3336
chr7	50433001	50433250	7.85664e-07	1.53169e-05	5.49274	43	NM_001034893	+	Zfp936
chr5	140162626	140162875	0.00183341	0.0142061	5.4912	49413	NM_174850	-	Micall2
chr4	134062876	134063125	8.38254e-05	0.00101325	5.48109	-3789	NM_001081099	+	Aunip
chr8	97666626	97666875	3.6876e-07	7.64837e-06	5.48076	-170	NM_001372314	-	Kifc3
chr5	134998751	134999000	0.00478709	0.0309115	5.47833	29305	NM_009990	-	Clip2
chr18	33995751	33996000	4.41258e-12	2.19552e-10	5.4735	41207	NR_038151	+	Epb41l4aos
chr4	134803001	134803250	0.00677118	0.0405427	5.47313	25426	NM_013885	-	Clic4
chr4	137026376	137026625	2.99318e-08	7.84545e-07	5.46606	1660	NM_008305	+	Hspg2
chr7	30750001	30750250	0.00398631	0.0266356	5.4639	-10918	NM_178384	-	Zfp74
chr4	45412626	45412875	0.000818545	0.00718999	5.46357	8764	NM_001009949	-	Slc25a51
chr2	129234126	129234375	0.0018763	0.01447	5.45887	-37252	NM_008361	-	Il1b
chr7	13592251	13592500	6.23828e-05	0.000783743	5.4583	2702	NM_001024699	-	Zbtb45
chr1	65224626	65224875	0.00191516	0.0147265	5.45785	842	NM_010497	-	Idh1
chr5	140162751	140163000	0.0025238	0.0184617	5.45522	49288	NM_174850	-	Micall2
chr1	183187501	183187750	0.000795868	0.00701863	5.45496	-45393	NM_145514	-	Wdr26
chr12	56605001	56605250	1.90687e-06	3.43648e-05	5.45411	-11368	NM_010907	-	Nfkbia
chrX	166423626	166423875	3.61902e-08	9.30451e-07	5.4502	-6778	NR_029457	-	G530011O06Rik
chr19	8815376	8815625	9.78753e-05	0.00116772	5.4431	170	NM_001177347	+	1700092M07Rik
chr2	169741001	169741250	2.60671e-12	1.34129e-10	5.43228	47438	NR_131974	-	AY702102
chr15	97214626	97214875	6.73869e-06	0.000108144	5.42891	-136909	NM_001164602	-	Amigo2
chr5	25177876	25178125	0.000121107	0.00140311	5.42641	33491	NM_020570	-	Xrcc2
chr13	59827876	59828125	1.11146e-05	0.000169907	5.41405	4989	NM_177711	-	Spata31d1d
chr2	73323501	73323750	4.86508e-08	1.21595e-06	5.41223	61	NM_001289723	-	Wipf1
chr4	128624751	128625000	0.000176484	0.00194769	5.41168	14700	NM_172875	-	Azin2
chr10	80607001	80607250	0.00117943	0.00976552	5.4091	7987	NM_010731	+	Zbtb7a
chr6	113550501	113550750	0.00550897	0.0345482	5.40343	0	NM_027633	-	Fancd2os
chr5	77305126	77305375	0.0037969	0.0255834	5.3919	29127	NM_173765	-	Aasdh
chr9	48347001	48347250	0.000898018	0.00774519	5.38993	43555	NM_001004191	+	Gm5617
chr13	99870626	99870875	1.80339e-08	4.96892e-07	5.38806	-12751	NR_045495	-	2310020H05Rik
chr1	47714876	47715125	0.00173165	0.0135339	5.38702	-190908	NR_105768	-	Mir6350
chr15	76446876	76447125	0.000697459	0.0062637	5.38605	176	NM_028064	-	Slc39a4
chr13	112538876	112539125	0.000375579	0.00373845	5.38331	60077	NM_011945	-	Map3k1
chr9	20834376	20834625	0.00804325	0.0464435	5.38026	502	NM_023892	+	Icam4
chr1	91825251	91825500	4.49952e-05	0.000589928	5.37809	2252	NM_010262	-	Gbx2
chr9	40610001	40610250	0.00704335	0.0417976	5.37006	644	NM_031165	+	Hspa8
chr15	96597376	96597625	0.00323239	0.0224091	5.36671	-67218	NM_001355633	-	Slc38a2
chr17	33276626	33276875	0.000384485	0.00380597	5.36499	0	NM_177719	-	Morc2b
chr10	127090251	127090500	6.31619e-06	0.000102191	5.36334	10211	NM_009284	+	Stat6
chr10	94638376	94638625	3.07761e-05	0.000421984	5.35409	-29918	NR_131146	-	Gm29684
chr5	123219126	123219375	0.000127016	0.00146572	5.35214	10045	NM_001199676	-	Camkk2
chr10	44729501	44729750	0.000286451	0.00296245	5.3447	-57272	NM_011156	+	Prep
chr12	12944001	12944250	1.80069e-08	4.96511e-07	5.34321	4393	NM_008709	-	Mycn
chr4	41044376	41044625	0.000845957	0.0073877	5.3407	592	NM_016689	-	Aqp3
chr7	134084876	134085125	6.70936e-06	0.00010777	5.33655	7549	NM_001347657	-	Asphd1
chr3	96072001	96072250	6.04803e-08	1.48598e-06	5.32292	-327	NM_178215	+	H3c13
chr17	37057251	37057500	0.00396281	0.0265163	5.31484	-3237	NR_045439	+	1700031A10Rik
chr5	92423751	92424000	4.67238e-05	0.000609793	5.31442	7254	NM_001177577	+	Odaph
chr16	21214501	21214750	0.00267283	0.0193081	5.31255	9635	NM_010143	+	Ephb3
chr10	80645251	80645500	5.48951e-07	1.10333e-05	5.30718	-252	NM_001190474	+	Dapk3
chr3	88380876	88381125	0.00033136	0.00336318	5.30666	-2405	NM_025448	+	Ssr2
chr15	101987251	101987500	5.76645e-05	0.000730981	5.29884	6247	NM_146064	+	Soat2
chr8	97666751	97667000	3.84522e-05	0.000513767	5.28638	-295	NM_001372314	-	Kifc3
chr2	181414626	181414875	4.07249e-06	6.87852e-05	5.28428	-127	NM_009326	+	Tcea2
chr1	138567126	138567375	1.15494e-08	3.31441e-07	5.27555	-12598	NR_045324	+	Gm19705
chrX	166427126	166427375	0.000166721	0.00185731	5.27294	-10278	NR_029457	-	G530011O06Rik
chr19	10067251	10067500	0.00637908	0.0387344	5.26257	8624	NM_011913	-	Best1
chr4	11473126	11473375	1.5083e-08	4.23328e-07	5.26187	-12692	NM_001039556	+	Rad54b
chr2	168760876	168761125	0.00123957	0.0101785	5.25699	19963	NM_001369059	-	Zfp64
chr15	96880876	96881125	1.32478e-05	0.000199035	5.25153	5263	NM_027052	-	Slc38a4
chr14	58529251	58529500	2.3245e-08	6.24486e-07	5.24136	-20079	NM_001360098	-	Zdhhc20
chr3	108533251	108533500	0.00398429	0.0266269	5.24047	-8035	NM_029522	-	Gpsm2
chr5	143203876	143204125	0.00613517	0.0376049	5.23627	25823	NM_146257	+	Slc29a4
chr9	107199501	107199750	6.94099e-05	0.000861113	5.2243	513	NM_009895	+	Cish
chr9	110868126	110868375	1.14772e-09	3.9587e-08	5.21447	14079	NM_028838	+	Lrrc2
chr15	80086376	80086625	0.000241279	0.0025542	5.19123	764	NM_001287180	+	Atf4
chr12	84962001	84962250	1.47507e-11	6.85065e-10	5.18713	-10943	NM_001364416	+	Rbm25
chr14	4175126	4175375	1.15305e-11	5.42196e-10	5.17485	48151	NM_001029930	+	Gm5796
chr9	53149126	53149375	6.64054e-05	0.000829027	5.17039	39353	NM_176846	+	Exph5
chr7	4981626	4981875	1.83651e-06	3.31445e-05	5.1677	8174	NM_001039532	-	Zfp784
chr11	33063626	33063875	1.95251e-08	5.34849e-07	5.15888	-421	NM_001252260	-	Npm1
chr8	46136501	46136750	0.0013753	0.0111161	5.14209	14023	NR_033588	-	AY512931
chr11	96573751	96574000	1.25351e-07	2.8684e-06	5.13908	64870	NM_001163389	-	Snx11
chr11	116292126	116292375	8.46293e-08	1.99974e-06	5.1389	-3033	NM_176902	+	Ubald2
chr11	97637001	97637250	5.0314e-08	1.25336e-06	5.13347	0	NM_028156	-	1700001P01Rik
chr9	102673751	102674000	0.00511613	0.0326057	5.12657	31775	NR_033301	+	Gm5627
chr17	31251001	31251250	0.000224326	0.00239492	5.12647	15307	NM_011575	-	Tff3
chr11	117952751	117953000	0.00841275	0.0480707	5.12602	37534	NM_001167746	-	Dnah17
chr18	37882001	37882250	0.000676572	0.00611541	5.12144	1973	NM_033576	+	Pcdhgb4
chr7	138506751	138507000	0.0013944	0.0112464	5.12042	-512	NR_152380	-	2310057M21Rik
chr5	77697001	77697250	2.22227e-06	3.95942e-05	5.11361	2484	NM_011263	+	Rest
chr3	102902751	102903000	0.00709073	0.0419914	5.10788	24816	NM_001033303	+	Ampd1
chr4	134976001	134976250	1.35379e-10	5.33935e-09	5.10385	-3454	NR_030481	-	Mir700
chr17	32813126	32813375	0.000773601	0.00684952	5.09951	-9201	NM_001346538	+	Cyp4f15
chr13	114671001	114671250	4.91909e-06	8.12983e-05	5.09759	86287	NM_172595	+	Arl15
chr10	80883376	80883625	0.00180084	0.0139969	5.09457	-4335	NR_106141	-	Mir1191b
chr8	107860376	107860625	6.908e-05	0.000857986	5.09109	10114	NM_025486	+	Tmem208
chr13	59811751	59812000	0.000540651	0.00506308	5.08084	-1645	NM_001167593	+	Spata31d1b
chr2	77008251	77008500	1.86871e-05	0.000271339	5.08042	193	NM_001025576	-	Ccdc141
chr6	143114626	143114875	2.34795e-07	5.1119e-06	5.07811	-875	NM_029250	+	Etnk1
chr1	91889501	91889750	0.00460548	0.0299338	5.07403	21492	NM_139152	-	Asb18
chrX	166428126	166428375	3.58164e-19	4.43761e-17	5.06453	-11278	NR_029457	-	G530011O06Rik
chr9	58094751	58095000	1.00314e-11	4.80097e-10	5.06241	2594	NM_008884	-	Pml
chr17	84191626	84191875	0.000516319	0.00487034	5.05864	54256	NM_025325	-	Haao
chr19	5082626	5082875	0.00694757	0.0413399	5.03646	2603	NM_001001885	-	Tmem151a
chr5	142955001	142955250	0.000934428	0.00800806	5.03507	15118	NM_172725	+	Ap5z1
chr2	168834376	168834625	0.00386061	0.0259476	5.02923	30609	NR_040326	+	1700017J07Rik
chr3	84756251	84756500	3.67359e-05	0.000493285	5.0205	120	NM_080428	+	Fbxw7
chr7	29524876	29525125	1.82877e-07	4.06138e-06	5.01578	716	NM_001360254	-	Mrps12
chr14	59989251	59989500	0.000434802	0.00421868	5.01263	-4925	NM_199015	-	Phf11d
chr12	84961751	84962000	4.7949e-13	2.78275e-11	5.01035	-11193	NM_001364416	+	Rbm25
chr13	40983376	40983625	1.65992e-13	1.01826e-11	4.99112	1251	NM_008105	+	Gcnt2
chr15	100909751	100910000	0.00316723	0.0220548	4.99071	-24922	NM_001214911	-	Fignl2
chr1	190825751	190826000	9.75088e-05	0.00116372	4.98358	5720	NM_172650	-	Kctd3
chr12	73216751	73217000	0.00295952	0.0208864	4.97738	29927	NM_001205067	+	Jkamp
chr5	134998501	134998750	0.00107923	0.00904933	4.96896	29555	NM_009990	-	Clip2
chr18	37923251	37923500	1.38994e-09	4.67014e-08	4.96532	-1734	NM_033595	+	Pcdhga12
chrX	154006876	154007125	0.000115141	0.00134184	4.96436	0	NM_001098723	-	Yy2
chr1	168084626	168084875	0.000161788	0.00180825	4.95986	24276	NM_001360926	+	Gpa33
chr2	130970751	130971000	0.000886835	0.00766296	4.95101	14818	NM_001361375	-	1700037H04Rik
chrX	166426876	166427125	1.53527e-08	4.29296e-07	4.94667	-10028	NR_029457	-	G530011O06Rik
chrX	166425376	166425625	3.9908e-06	6.75266e-05	4.92832	-8528	NR_029457	-	G530011O06Rik
chr9	21880751	21881000	0.00012419	0.0014353	4.92558	-4932	NM_177318	-	Zfp653
chr13	96374376	96374625	0.000871234	0.00756187	4.92429	13797	NM_010169	-	F2r
chr2	152655126	152655375	3.87519e-08	9.9023e-07	4.91936	-902	NR_149254	-	Bcl2l1
chr17	23943876	23944125	0.00456531	0.0297343	4.91827	3686	NM_001368687	+	Srrm2
chr1	65156376	65156625	6.49787e-06	0.000104636	4.90994	-6440	NM_007774	-	Cryga
chr19	5803001	5803250	1.71003e-10	6.61961e-09	4.90922	-330	NR_002847	-	Malat1
chr11	74884501	74884750	0.000328393	0.00333756	4.90136	-5009	NR_030454	-	Mir684-1
chr10	43187501	43187750	2.65215e-05	0.000369703	4.89705	-11196	NM_199028	+	Bend3
chr6	38108251	38108500	0.000405992	0.00398236	4.89264	-33666	NM_080467	-	Atp6v0a4
chrX	166424626	166424875	5.669e-12	2.78026e-10	4.88969	-7778	NR_029457	-	G530011O06Rik
chr10	115550376	115550625	0.00282375	0.0201702	4.88642	349	NM_001161855	-	Taf7l2
chr11	53576376	53576625	0.00222508	0.0166398	4.88313	532	NR_106131	-	Mir7671
chr8	73206126	73206375	0.000302417	0.00310878	4.88225	8998	NM_001359042	+	Lsm4
chr8	3679001	3679250	0.00269006	0.019414	4.87939	2526	NM_025701	+	Trappc5
chr3	94944001	94944250	0.0013778	0.0111316	4.87811	-894	NR_106175	-	Mir8099-1
chr15	36645626	36645875	0.00417898	0.0276678	4.8771	74813	NM_001253807	-	Ywhaz
chr7	29922376	29922625	0.00407954	0.0271383	4.87689	2426	NR_045676	+	Rasgrp4
chrX	166428001	166428250	1.8781e-19	2.4143e-17	4.87164	-11153	NR_029457	-	G530011O06Rik
chr4	40169001	40169250	1.55699e-06	2.84406e-05	4.86964	17609	NM_172689	-	Ddx58
chr12	56605126	56605375	2.91781e-06	5.05287e-05	4.86733	-11493	NM_010907	-	Nfkbia
chr3	8805876	8806125	0.000339127	0.00343645	4.85646	117733	NM_025434	-	Mrps28
chr8	97851751	97852000	0.000475891	0.004554	4.85514	3712	NM_024467	-	Zfp319
chr6	72745501	72745750	7.02085e-08	1.68972e-06	4.84877	-6463	NM_001079822	-	Tcf7l1
chr5	77697501	77697750	0.00118602	0.00980933	4.82836	2984	NM_011263	+	Rest
chr7	134891626	134891875	9.71998e-08	2.26831e-06	4.82176	1339	NM_172748	+	Fbxl19
chr1	64782126	64782375	6.32496e-09	1.90432e-07	4.81746	1950	NM_001042659	-	Fzd5
chr10	95079001	95079250	0.00326365	0.0225925	4.80917	-52222	NM_001358996	-	Nudt4
chr13	112477876	112478125	0.000276509	0.00287626	4.80673	1492	NM_172593	+	Mier3
chr4	116821501	116821750	6.08834e-05	0.000766439	4.80511	5430	NR_028524	-	Snord38a
chr1	64782251	64782500	5.39023e-10	1.94841e-08	4.80391	1825	NM_001042659	-	Fzd5
chr18	33995876	33996125	2.3023e-07	5.02124e-06	4.79837	41332	NR_038151	+	Epb41l4aos
chr6	35219751	35220000	0.0060831	0.0374198	4.79697	17021	NR_027875	+	1810058I24Rik
chr7	137910376	137910625	3.9723e-08	1.0123e-06	4.78954	-6958	NM_001081038	+	Btbd16
chr16	98302876	98303125	3.91399e-08	9.98789e-07	4.78909	480	NR_015491	-	A630089N07Rik
chr8	107860501	107860750	0.00332186	0.0229323	4.789	10239	NM_025486	+	Tmem208
chr18	80389376	80389625	2.49387e-05	0.000349711	4.78603	6400	NR_131039	+	Rbfaos
chr14	64561376	64561625	0.000926637	0.00794672	4.78583	-918	NM_011446	+	Sox7
chrX	166427876	166428125	1.15902e-12	6.33594e-11	4.78241	-11028	NR_029457	-	G530011O06Rik
chr15	25711001	25711250	1.34879e-05	0.000202401	4.77438	7235	NM_001353141	+	Myo10
chr11	120102376	120102625	7.41294e-05	0.000910962	4.7716	8117	NM_001347621	+	Bahcc1
chr3	34546501	34546750	0.00218426	0.0163657	4.76198	-2167	NM_011443	+	Sox2
chr5	21179126	21179375	2.13626e-08	5.7762e-07	4.7541	373	NR_162803	-	Gm51277
chr11	77719626	77719875	2.55777e-09	8.29079e-08	4.74692	-12253	NM_008952	-	Pipox
chr7	7252251	7252500	0.000216744	0.0023265	4.74323	0	NM_001357103	-	Clcn4
chr15	79912001	79912250	2.04998e-08	5.59109e-07	4.73302	1087	NR_028281	-	Snord43
chr7	133319501	133319750	0.000942194	0.00806727	4.73288	24266	NM_001311143	-	Xpo6
chr5	77697251	77697500	3.19853e-08	8.33726e-07	4.7301	2734	NM_011263	+	Rest
chr19	29345751	29346000	6.91541e-06	0.00011065	4.72744	19460	NM_001048177	+	Jak2
chr2	150759126	150759375	0.000144097	0.00163281	4.72577	23798	NM_001163476	+	Gins1
chr10	69444501	69444750	2.09069e-11	9.47607e-10	4.70984	56223	NM_170687	+	Ank3
chr4	132358001	132358250	5.86177e-09	1.77909e-07	4.70779	-5723	NM_001033308	-	Themis2
chr7	4981751	4982000	4.83639e-06	8.01072e-05	4.69668	8049	NM_001039532	-	Zfp784
chr11	113570251	113570500	1.20594e-05	0.000182638	4.68354	341	NM_026682	-	Cpsf4l
chr8	72108376	72108625	0.000390622	0.00385364	4.67198	40450	NM_001045553	-	Zfp868
chr11	54910751	54911000	0.000183119	0.00200968	4.66029	-487	NM_010299	+	Gm2a
chr10	30530751	30531000	0.00245862	0.0180804	4.65026	-7620	NM_001358842	-	Ncoa7
chr4	126929001	126929250	0.0052104	0.0330611	4.64647	7975	NM_030252	+	Smim12
chr14	22669751	22670000	0.000865103	0.00752003	4.63876	-1620	NM_026965	-	Comtd1
chr14	59989501	59989750	8.93567e-07	1.72508e-05	4.63778	-5175	NM_199015	-	Phf11d
chr2	126535001	126535250	0.00779093	0.045327	4.63462	1939	NM_019729	+	Usp8
chr4	125407001	125407250	3.90699e-05	0.000521282	4.63222	192398	NR_015560	-	2610028E06Rik
chr17	32813251	32813500	0.000260854	0.00273148	4.63184	-9076	NM_001346538	+	Cyp4f15
chr11	106910251	106910500	0.00233213	0.017305	4.62714	23070	NM_001372504	+	1810010H24Rik
chr16	55814126	55814375	0.000284232	0.00294597	4.62336	7877	NM_001159394	-	Nfkbiz
chr12	12944126	12944375	1.47609e-10	5.74944e-09	4.62334	4268	NM_008709	-	Mycn
chr8	73206251	73206500	0.000860747	0.00748735	4.61412	9123	NM_001359042	+	Lsm4
chr7	104844626	104844875	9.45407e-06	0.000146902	4.6105	103	NR_154552	-	Rsf1os2
chr1	183853626	183853875	2.46463e-09	8.01648e-08	4.60982	-81095	NM_133815	-	Lbr
chr10	127095751	127096000	0.00750131	0.0440228	4.60954	7760	NM_008668	-	Nab2
chr10	69652126	69652375	0.000123361	0.00142781	4.59629	-15037	NM_001304739	+	Mrln
chr7	28091126	28091375	0.00298913	0.0210519	4.58589	27293	NM_001113549	-	Ltbp4
chr18	10532751	10533000	0.00127724	0.0104287	4.58527	77351	NM_001081222	-	Esco1
chr13	66450001	66450250	3.07982e-07	6.49331e-06	4.58019	91805	NM_183119	-	2410141K09Rik
chr17	6424126	6424375	0.00325543	0.0225564	4.57875	1716	NR_163600	-	Gm29719
chr10	62127876	62128125	0.000422704	0.00411934	4.57535	-13911	NM_053183	-	Ddx50
chr7	9028126	9028375	0.00380352	0.0256131	4.5692	-51657	NM_001105070	+	Vmn2r38
chr14	79852126	79852375	0.000189913	0.00206857	4.56631	486	NM_001034882	+	Kbtbd6
chr11	97636876	97637125	0.000216489	0.00232443	4.56466	108	NM_028156	-	1700001P01Rik
chr9	108893376	108893625	2.68682e-05	0.000373706	4.55384	-322	NM_173019	+	Pfkfb4
chr5	114932751	114933000	0.000411747	0.00402696	4.55212	38475	NM_023556	+	Mvk
chr10	128062251	128062500	8.879e-18	9.26397e-16	4.55148	1063	NM_013765	-	Rps26
chr9	48769501	48769750	9.16829e-06	0.000142815	4.54802	3346	NM_020274	-	Htr3b
chr18	61800626	61800875	0.00274955	0.0197676	4.54572	1321	NR_045420	+	Bvht
chr6	83665501	83665750	0.00692962	0.0412625	4.54422	-3307	NR_002871	-	Vax2os
chr16	31970626	31970875	0.000202696	0.00218904	4.54236	17003	NR_103513	-	Gm15694
chr11	11722126	11722375	1.49097e-12	7.97696e-11	4.53511	-13162	NM_001163359	-	Fignl1
chr8	131178501	131178750	0.00313983	0.0219167	4.52571	-30804	NM_010578	+	Itgb1
chr9	47637126	47637375	0.000962025	0.00821094	4.52209	-10836	NR_046048	-	Gm10677
chr11	78766126	78766375	5.76786e-05	0.000730981	4.52044	27335	NM_001313922	+	Nos2
chrX	166424751	166425000	2.08199e-17	2.08007e-15	4.52008	-7903	NR_029457	-	G530011O06Rik
chr8	19691626	19691875	0.000215618	0.00231706	4.51479	-37701	NM_001270553	+	Gm21119
chr8	87125251	87125500	1.7209e-06	3.11475e-05	4.50424	61252	NM_010499	-	Ier2
chr1	33694751	33695000	0.00486387	0.0313219	4.49906	31640	NM_008922	-	Prim2
chr18	56838126	56838375	1.498e-08	4.2075e-07	4.49772	-29092	NM_010721	+	Lmnb1
chr6	5060501	5060750	1.30808e-06	2.44027e-05	4.49518	83197	NM_011134	-	Pon1
chr10	80636001	80636250	9.71534e-06	0.000150527	4.49197	-3126	NM_007907	+	Eef2
chr5	122044126	122044375	0.00321245	0.0223037	4.48847	-294	NM_009656	-	Aldh2
chr16	85080376	85080625	0.00701554	0.0416588	4.48138	93328	NM_001198823	-	App
chr18	37923126	37923375	1.97758e-08	5.4093e-07	4.47947	1673	NR_160734	+	Pcdhgb8
chr17	6428751	6429000	1.91614e-06	3.4499e-05	4.47467	-260	NM_009342	+	Dynlt1b
chr9	21029751	21030000	5.81654e-05	0.00073616	4.45547	13777	NM_001110305	-	Keap1
chr6	121586251	121586500	0.006448	0.0390647	4.44735	62	NM_175628	+	A2m
chr13	114606251	114606500	5.67097e-05	0.000720643	4.43796	21537	NM_172595	+	Arl15
chr1	36424626	36424875	0.00659102	0.0397331	4.43229	1152	NM_172652	-	Kansl3
chr8	126331001	126331250	6.11212e-12	2.99368e-10	4.43022	1107	NM_009003	+	Rab4a
chr16	98302751	98303000	4.47101e-05	0.000586764	4.42933	605	NR_015491	-	A630089N07Rik
chr7	137910501	137910750	7.53746e-07	1.47404e-05	4.42695	-6833	NM_001081038	+	Btbd16
chr7	50433126	50433375	0.000306056	0.00314363	4.42188	168	NM_001034893	+	Zfp936
chr8	86708001	86708250	0.000500664	0.00474286	4.3989	-5142	NR_029821	-	Mir181c
chr9	78215876	78216125	6.4103e-07	1.2681e-05	4.39759	0	NM_025274	-	Dppa5a
chr10	117389126	117389375	4.10327e-06	6.91811e-05	4.38445	26613	NR_045342	+	4933411E08Rik
chr10	77512626	77512875	3.3513e-05	0.000454874	4.37009	0	NM_001284197	+	Dnmt3l
chr17	34055376	34055625	0.00257057	0.0187456	4.36945	-798	NM_001025313	+	Tapbp
chr4	116512376	116512625	0.00805215	0.0464716	4.36391	-18264	NM_146256	-	Hpdl
chr2	168520001	168520250	0.000851429	0.00742516	4.36244	17086	NM_001354978	-	Atp9a
chr17	32171251	32171500	4.93002e-06	8.14074e-05	4.35935	0	NM_028902	-	Hsf2bp
chr15	80086251	80086500	6.45284e-05	0.000808004	4.35748	639	NM_001287180	+	Atf4
chr9	119883126	119883375	0.00034189	0.00345654	4.32815	8767	NM_001357560	-	Csrnp1
chr18	67451126	67451375	0.000622974	0.00571885	4.32434	2227	NM_053261	+	Impa2
chr10	116666876	116667125	0.000132399	0.00151852	4.31532	-5314	NM_026570	-	Yeats4
chr12	12944251	12944500	1.27692e-08	3.62985e-07	4.31224	4143	NM_008709	-	Mycn
chr10	120947501	120947750	0.00165543	0.0130416	4.3072	-34196	NM_138956	-	Rassf3
chr16	98303001	98303250	2.64942e-07	5.6861e-06	4.30389	355	NR_015491	-	A630089N07Rik
chr18	37923376	37923625	4.41551e-05	0.000580695	4.30273	-1609	NM_033595	+	Pcdhga12
chr7	25286501	25286750	0.00231797	0.0172237	4.29571	-5356	NM_175142	+	Zfp428
chr12	73789001	73789250	0.00866664	0.0491613	4.29358	-23187	NM_025522	-	Dhrs7
chr2	25995876	25996125	8.26157e-07	1.60316e-05	4.27116	0	NM_001256521	-	Tmem250-ps
chr5	77697376	77697625	3.87874e-05	0.000517878	4.26256	2859	NM_011263	+	Rest
chr2	104396876	104397125	0.00660871	0.0398334	4.26179	63	NR_136919	+	Gm13884
chr16	98303501	98303750	6.50406e-08	1.5805e-06	4.261	0	NR_015491	-	A630089N07Rik
chr15	80403001	80403250	0.00559717	0.0350023	4.26096	0	NM_001289442	+	Grap2
chr4	146035376	146035625	0.00673827	0.0404216	4.25156	453	NR_030771	+	Gm13034
chr10	116667001	116667250	9.98606e-08	2.32034e-06	4.24396	-5439	NM_026570	-	Yeats4
chr12	106301501	106301750	0.000752643	0.00668049	4.22434	30675	NM_028419	+	Glrx5
chr17	86535376	86535625	0.000529578	0.00497796	4.22377	8891	NM_030133	-	Srbd1
chr13	55283876	55284125	2.00096e-05	0.000287888	4.22075	-27018	NM_008739	+	Nsd1
chr7	4478376	4478625	0.00540479	0.0340342	4.21994	-4247	NM_009406	-	Tnni3
chr7	52431751	52432000	0.000370587	0.00369794	4.21658	2968	NM_001195255	-	Gfy
chr8	113557251	113557500	2.54322e-07	5.48945e-06	4.21575	-242	NM_146217	+	Aars
chr9	57349376	57349625	1.58148e-08	4.39932e-07	4.21453	-2284	NM_133982	+	Rpp25
chr6	47694001	47694250	0.000684076	0.0061759	4.21453	0	NR_002841	-	Rn4.5s
chr9	21880626	21880875	0.00264024	0.0191459	4.21423	-4807	NM_177318	-	Zfp653
chr7	13556251	13556500	2.65211e-05	0.000369703	4.21294	5066	NM_178732	+	Zfp324
chr15	96597251	96597500	0.000648738	0.00589218	4.21046	-67093	NM_001355633	-	Slc38a2
chr6	118512376	118512625	0.0020163	0.0153389	4.18864	-88	NM_001081112	-	Ankrd26
chr18	24271126	24271375	6.98924e-05	0.000866243	4.18346	8946	NM_172625	-	Ino80c
chr16	35872376	35872625	0.00531722	0.0336087	4.1759	-909	NM_001039530	-	Parp14
chr11	22872626	22872875	0.000829223	0.00726008	4.17073	0	NM_001361661	-	Commd1
chr7	29163876	29164125	1.00596e-06	1.92041e-05	4.15512	123	NM_011756	-	Zfp36
chr4	149126501	149126750	0.00616433	0.0377469	4.15106	-14325	NM_177672	-	Tmem201
chr2	126535126	126535375	0.00106553	0.00895838	4.14517	2064	NM_019729	+	Usp8
chr7	134891751	134892000	1.64909e-05	0.000243296	4.14161	1464	NM_172748	+	Fbxl19
chr19	47567876	47568125	2.91742e-06	5.05287e-05	4.13925	-19347	NR_045322	+	Gm19557
chr15	79448001	79448250	7.70385e-05	0.000942102	4.13342	-12463	NM_010059	-	Dmc1
chr12	114108876	114109125	0.00176242	0.0137465	4.12315	-9750	NM_019925	-	Gpr132
chr16	55814251	55814500	0.00395117	0.0264484	4.11281	7752	NM_001159394	-	Nfkbiz
chr6	93628376	93628625	0.0069013	0.0411373	4.10566	234333	NR_104594	-	Magi1
chr1	182707501	182707750	0.00835722	0.0478311	4.09421	35987	NM_008210	-	H3f3a
chr18	37923001	37923250	2.19061e-07	4.81272e-06	4.09209	1548	NR_160734	+	Pcdhgb8
chr8	108954876	108955125	2.8781e-05	0.00039694	4.09194	15651	NM_001368329	+	Zfp90
chr9	56467376	56467625	0.00840888	0.048061	4.09087	15831	NM_001311076	-	Lingo1
chr12	73216876	73217125	0.000774516	0.0068544	4.09016	30052	NM_001205067	+	Jkamp
chr14	9047751	9048000	0.000110582	0.00129753	4.08506	737	NM_001305936	+	Kctd6
chr4	116512501	116512750	0.000821252	0.00720704	4.08153	-18389	NM_146256	-	Hpdl
chr9	78304626	78304875	0.00523088	0.0331743	4.08036	8611	NM_026658	+	Mto1
chr13	114407626	114407875	0.000378741	0.00376196	4.07971	898	NM_130796	-	Snx18
chr16	4551251	4551500	0.00438901	0.0287751	4.0704	8221	NM_031182	-	Tfap4
chr19	45391876	45392125	0.00126697	0.0103605	4.06185	-46099	NM_009771	+	Btrc
chr1	188791501	188791750	3.1818e-05	0.000434529	4.0618	208	NM_033077	+	D1Pas1
chr17	5007376	5007625	4.35386e-07	8.9076e-06	4.04939	12304	NM_001085355	+	Arid1b
chr11	105026251	105026500	2.58318e-06	4.52733e-05	4.04487	-13621	NM_001294331	+	Tlk2
chr5	25178001	25178250	9.92806e-05	0.00118261	4.04172	33366	NM_020570	-	Xrcc2
chr11	62427626	62427875	0.000180902	0.00198802	4.0363	9596	NR_028541	+	Snord65
chr3	8805751	8806000	4.5488e-05	0.000595729	4.02534	117858	NM_025434	-	Mrps28
chr9	78215751	78216000	4.03034e-08	1.02639e-06	4.01579	7	NM_025274	-	Dppa5a
chr12	81745751	81746000	2.6346e-08	7.00303e-07	4.01542	551	NM_026244	+	Slc39a9
chr15	76447001	76447250	0.00425127	0.0280197	4.01359	51	NM_028064	-	Slc39a4
chr10	59466501	59466750	1.08367e-05	0.000166192	4.01169	428	NM_001199187	+	Ascc1
chr18	34051001	34051250	2.55394e-08	6.80783e-07	4.00911	96457	NR_038151	+	Epb41l4aos
chr15	85445876	85446125	0.000724635	0.00646154	3.99923	-33626	NM_009528	-	Wnt7b
chr5	120289126	120289375	0.00322323	0.0223621	3.99415	4456	NM_011537	+	Tbx5
chr7	25286626	25286875	0.00295572	0.0208661	3.98619	-5231	NM_175142	+	Zfp428
chr7	137677001	137677250	0.000728607	0.00649234	3.98054	-13119	NM_001271343	-	Ate1
chr15	76137501	76137750	6.31288e-05	0.000792059	3.96825	0	NM_153122	-	Oplah
chr5	23831376	23831625	0.00630183	0.0383891	3.9661	3785	NM_001294162	-	Kcnh2
chr7	135137001	135137250	5.6247e-06	9.19911e-05	3.95661	132	NM_023258	-	Pycard
chr12	84961876	84962125	9.94008e-15	7.05076e-13	3.95322	-11068	NM_001364416	+	Rbm25
chr3	19087501	19087750	1.7776e-07	3.9524e-06	3.94112	183	NM_001253390	+	Mtfr1
chr14	79852251	79852500	0.000477705	0.00456903	3.93571	611	NM_001034882	+	Kbtbd6
chr18	64084501	64084750	2.67088e-05	0.000371764	3.93418	216154	NM_001360837	+	Wdr7
chr14	9047876	9048125	0.0003761	0.00374263	3.92817	-637	NM_001305937	+	Kctd6
chr5	102317251	102317500	0.000447899	0.00432458	3.92691	123104	NM_173370	+	Cds1
chr2	168520126	168520375	4.02215e-05	0.000534019	3.91422	16961	NM_001354978	-	Atp9a
chr12	88222626	88222875	0.00200793	0.0152879	3.90211	2890	NM_145836	-	Irf2bpl
chr1	60819876	60820125	0.00679757	0.0406594	3.89422	16646	NM_007642	+	Cd28
chr15	93333751	93334000	0.00070425	0.00631565	3.89212	15952	NM_001364846	-	Prickle1
chr19	43964751	43965000	6.40544e-05	0.000802602	3.88141	-10494	NM_001306088	-	Dnmbp
chr13	66051376	66051625	0.00283345	0.0202241	3.88066	-162764	NM_001177832	+	Gm10324
chr17	45800501	45800750	0.00795253	0.0459972	3.88065	-4244	NM_001013767	-	Capn11
chr1	193731626	193731875	0.00485372	0.0312721	3.86648	-221	NR_030669	-	1700034H15Rik
chr14	79126001	79126250	5.30945e-09	1.62454e-07	3.85352	6287	NM_001081336	-	Dgkh
chr7	31743126	31743375	0.00195901	0.0149881	3.84697	-1305	NM_011680	-	Usf2
chr12	113931501	113931750	7.32747e-05	0.000901341	3.84317	14452	NM_001100460	+	Zbtb42
chr18	70085001	70085250	0.00141691	0.0114132	3.83511	0	NM_201362	+	Ccdc68
chr17	6428626	6428875	0.00209264	0.0158177	3.82911	-385	NM_009342	+	Dynlt1b
chr11	96796501	96796750	0.000202713	0.00218904	3.82624	5908	NM_146026	+	Prr15l
chr12	57159626	57159875	0.00143909	0.0115598	3.82556	-194355	NR_045048	+	Gm19990
chr2	168520251	168520500	3.37435e-06	5.77445e-05	3.81519	16836	NM_001354978	-	Atp9a
chr2	129025501	129025750	2.12553e-08	5.75546e-07	3.80772	994	NM_015747	+	Slc20a1
chr3	102950501	102950750	3.13627e-09	1.00194e-07	3.8067	6254	NM_001356383	+	Dennd2c
chr13	51195251	51195500	0.00148995	0.0118947	3.80634	597	NR_029463	-	9430083A17Rik
chr17	34783126	34783375	0.00581156	0.0360794	3.80515	-716	NM_017406	+	Atf6b
chr10	58003501	58003750	0.000152562	0.0017174	3.80284	42818	NM_001162956	+	Ccdc138
chr7	7252126	7252375	0.000594773	0.0054921	3.80171	0	NM_001357103	-	Clcn4
chr4	132289376	132289625	7.31725e-06	0.000116388	3.80122	-916	NM_201368	-	Xkr8
chr9	78328126	78328375	0.00117683	0.00975048	3.79785	1157	NM_010106	-	Eef1a1
chr10	116667126	116667375	4.10404e-07	8.43774e-06	3.78019	-5564	NM_026570	-	Yeats4
chr15	96048251	96048500	2.5979e-07	5.59785e-06	3.77622	-19847	NR_040423	-	2610037D02Rik
chr4	55493251	55493500	0.000618966	0.00568899	3.77496	51848	NM_010637	-	Klf4
chr8	42048876	42049125	1.84277e-10	7.0898e-09	3.76875	37291	NM_026840	+	Pdgfrl
chr9	63986876	63987125	5.19216e-09	1.59254e-07	3.76635	21924	NM_145835	+	Lctl
chr3	37586126	37586375	1.32192e-05	0.000198764	3.75562	36908	NM_198657	-	Gm5148
chr5	21181376	21181625	1.07513e-05	0.000165219	3.75185	-1630	NR_162803	-	Gm51277
chr14	79827001	79827250	0.000788004	0.00695579	3.75089	685	NM_001024135	+	Kbtbd7
chr7	50432751	50433000	0.00559325	0.0349894	3.7476	0	NM_001034893	+	Zfp936
chr11	101304751	101305000	1.24447e-08	3.54563e-07	3.73456	1194	NM_011289	+	Rpl27
chr10	117389251	117389500	1.97928e-05	0.000285414	3.72985	26738	NR_045342	+	4933411E08Rik
chr16	3909251	3909500	0.000712325	0.00637744	3.72884	244	NM_029738	+	Cluap1
chr7	28111376	28111625	0.00148911	0.0118905	3.71752	7043	NM_001113549	-	Ltbp4
chr9	21398126	21398375	0.00669164	0.0402104	3.70389	-852	NM_001359298	-	Yipf2
chr14	58161001	58161250	0.002842	0.0202736	3.69719	17337	NM_145837	+	Il17d
chr5	115605376	115605625	0.000718003	0.00641592	3.69499	2561	NM_175403	-	Mlec
chr8	73985501	73985750	0.00179306	0.0139509	3.69405	1807	NM_022419	-	Abhd8
chr18	34051126	34051375	6.03556e-08	1.48388e-06	3.68626	96582	NR_038151	+	Epb41l4aos
chr9	78015376	78015625	0.00011614	0.00135138	3.68568	-8096	NR_040401	+	C920006O11Rik
chr6	108515501	108515750	0.000530125	0.00498186	3.6831	57412	NR_040757	-	0610040F04Rik
chr11	120210501	120210750	0.000642385	0.00585	3.68304	511	NR_038126	+	0610009L18Rik
chr11	94000001	94000250	0.000752737	0.00668049	3.68162	-72518	NM_009427	+	Tob1
chr1	91825376	91825625	0.000890024	0.00768874	3.67552	2127	NM_010262	-	Gbx2
chr17	88541126	88541375	7.74736e-05	0.000946194	3.673	16276	NM_001190356	+	Gm4832
chr6	118543126	118543375	0.00302168	0.0212415	3.66707	-30838	NM_001081112	-	Ankrd26
chr7	59116751	59117000	0.00198484	0.0151549	3.66402	-385	NM_001330608	+	Gas2
chr4	127297126	127297375	0.00270054	0.019471	3.64777	-261719	NM_010291	-	Gjb5
chr8	73420001	73420250	0.000371222	0.0037029	3.64042	-247	NR_002901	-	Snora68
chr2	165687126	165687375	0.00130562	0.0106155	3.62919	-3454	NM_001252585	-	Zmynd8
chr6	9839876	9840125	0.000576757	0.00535858	3.62861	939859	NM_008751	+	Nxph1
chr13	110810251	110810500	0.000580737	0.00539023	3.62625	116236	NR_035442	+	Mir1904
chr6	108090251	108090500	5.45466e-05	0.000696916	3.61879	45078	NM_145937	-	Sumf1
chr10	79594751	79595000	0.00746099	0.0438067	3.61249	5133	NM_001195268	-	Cbarp
chr7	30750126	30750375	1.21165e-06	2.27844e-05	3.60475	-11043	NM_178384	-	Zfp74
chr2	92214626	92214875	0.000343121	0.00346667	3.60446	0	NR_028114	+	Pex16
chr2	150759251	150759500	0.00170456	0.0133672	3.59893	23923	NM_001163476	+	Gins1
chr10	61291126	61291375	3.98712e-05	0.000530469	3.58911	-44515	NM_207000	-	Macroh2a2
chr17	35874876	35875125	0.00360456	0.0245243	3.58187	-33333	NM_007584	-	Ddr1
chr18	37927501	37927750	0.00337044	0.0232208	3.57292	2269	NM_033595	+	Pcdhga12
chr1	64781751	64782000	0.000288633	0.0029842	3.57151	2325	NM_001042659	-	Fzd5
chr17	84191751	84192000	2.05902e-06	3.68951e-05	3.57096	54131	NM_025325	-	Haao
chr16	33767001	33767250	0.00235092	0.017417	3.56915	-26873	NM_010739	+	Muc13
chr12	106802001	106802250	9.53795e-05	0.00113939	3.56669	621	NM_009747	+	Bdkrb2
chr12	88222751	88223000	0.000256431	0.00269115	3.56471	2765	NM_145836	-	Irf2bpl
chr8	87980626	87980875	3.74323e-05	0.000500851	3.55902	-23887	NR_033144	-	4921524J17Rik
chr13	45612251	45612500	0.00128349	0.0104616	3.54957	9440	NM_025508	+	Gmpr
chr14	31764876	31765125	0.000982108	0.00835962	3.54694	315	NM_011849	+	Nek4
chr6	86743626	86743875	0.00709682	0.0420156	3.54286	-49	NM_013471	-	Anxa4
chr2	169741126	169741375	0.000360417	0.00361523	3.53329	47313	NR_131974	-	AY702102
chr17	35032251	35032500	0.00727928	0.0429269	3.52562	749	NM_198886	+	Zbtb12
chr10	41530626	41530875	6.52877e-05	0.000816426	3.5243	248	NM_001162908	+	Sesn1
chr5	97821376	97821625	6.51234e-05	0.000814642	3.51977	0	NR_045981	+	4930467D21Rik
chr11	120210626	120210875	0.00235204	0.0174218	3.5174	636	NR_038126	+	0610009L18Rik
chrX	166424876	166425125	1.2845e-11	5.98773e-10	3.50702	-8028	NR_029457	-	G530011O06Rik
chr17	84192001	84192250	0.00156184	0.0124082	3.50596	53881	NM_025325	-	Haao
chr12	106801876	106802125	0.00241011	0.0177917	3.50015	496	NM_009747	+	Bdkrb2
chr18	36018251	36018500	0.00485243	0.0312691	3.49128	3912	NM_001357459	+	Cxxc5
chr9	74823876	74824125	0.000909522	0.00782846	3.48571	0	NM_153584	+	Fam214a
chr17	35299751	35300000	5.58994e-05	0.000712026	3.4813	1823	NM_001199044	-	Prrc2a
chr10	66590251	66590500	0.0016833	0.0132252	3.47681	417	NM_207221	+	Jmjd1c
chr11	62063251	62063500	0.00502188	0.032141	3.47641	767	NM_007413	+	Adora2b
chr7	135153751	135154000	0.000335213	0.00340045	3.46797	5861	NM_001079932	+	Trim72
chr4	41719876	41720125	0.00042846	0.00416788	3.46779	850	NM_001361246	-	Ccl27a
chrY	347001	347250	0.0015581	0.0123836	3.46438	0	NM_001357094	+	Eif2s3y
chr10	6080751	6081000	1.57933e-07	3.54292e-06	3.46171	-540	NM_031185	-	Akap12
chr5	152170626	152170875	7.76277e-07	1.51495e-05	3.45894	-375	NR_045699	+	1700028E10Rik
chr11	72021626	72021875	0.000960303	0.0081981	3.45014	572	NM_026559	+	Txndc17
chr4	136019126	136019375	0.00103698	0.00875942	3.4485	-6301	NM_024452	+	Luzp1
chr8	19691501	19691750	0.00210266	0.0158775	3.4464	-37826	NM_001270553	+	Gm21119
chrX	154006751	154007000	0.00839098	0.0479806	3.44552	0	NM_001098723	-	Yy2
chrX	135867751	135868000	1.06903e-05	0.000164348	3.44491	-222	NM_011635	+	Trap1a
chr17	84191876	84192125	2.2126e-06	3.94407e-05	3.43813	54006	NM_025325	-	Haao
chr9	118298876	118299125	3.992e-05	0.000530744	3.43053	-39832	NR_040716	+	4933432G23Rik
chr8	74154001	74154250	0.00535613	0.0337923	3.42165	756	NR_106035	-	Mir6769b
chr10	58003376	58003625	0.000377313	0.00375174	3.42018	42693	NM_001162956	+	Ccdc138
chrX	166423751	166424000	0.000193924	0.00210617	3.41163	-6903	NR_029457	-	G530011O06Rik
chr13	64255376	64255625	8.29951e-05	0.00100419	3.40541	-870	NM_175494	-	Zfp367
chr15	88694751	88695000	0.000428942	0.00417006	3.40439	2129	NM_145478	+	Pim3
chr17	51444376	51444625	0.00495119	0.0317425	3.38523	-125700	NM_028162	-	Tbc1d5
chr14	79133376	79133625	5.95756e-08	1.46662e-06	3.37662	-841	NM_001081336	-	Dgkh
chr7	4982876	4983125	5.80182e-05	0.000734544	3.36591	6924	NM_001039532	-	Zfp784
chr18	37922876	37923125	0.00266562	0.0192783	3.36341	1423	NR_160734	+	Pcdhgb8
chr5	123831876	123832125	0.006259	0.0381899	3.35972	-12682	NM_177582	+	Mlxip
chrY	346876	347125	0.000370033	0.00369397	3.35414	0	NM_001357094	+	Eif2s3y
chr8	58773501	58773750	0.000581147	0.00539272	3.34644	154	NM_008278	+	Hpgd
chr11	97702626	97702875	0.00823822	0.0472794	3.34253	0	NR_160863	+	B230217C12Rik
chr8	12915251	12915500	0.00307586	0.021538	3.33911	-411	NM_001371044	+	Mcf2l
chr14	59989376	59989625	0.000751287	0.00667234	3.33697	-5050	NM_199015	-	Phf11d
chr1	155396876	155397125	1.37186e-05	0.000205698	3.33514	-33	NM_028749	-	Npl
chr14	63783251	63783500	0.000710615	0.00636515	3.33461	13225	NM_001360211	-	Fdft1
chr9	57349876	57350125	0.00178702	0.0139157	3.33361	-1784	NM_133982	+	Rpp25
chr6	113698376	113698625	1.56499e-05	0.000232118	3.33197	-7702	NM_024206	-	Sec13
chr16	98303376	98303625	3.90914e-06	6.62342e-05	3.32213	0	NR_015491	-	A630089N07Rik
chr10	41917001	41917250	0.000651562	0.00591639	3.322	79252	NM_001376967	-	Foxo3
chr2	165633126	165633375	1.59585e-05	0.00023618	3.32151	50299	NM_001252585	-	Zmynd8
chr7	109261876	109262125	0.00282162	0.0201588	3.31617	3103	NM_001081424	-	Chrna10
chr9	106788001	106788250	0.00149511	0.0119334	3.31145	1157	NM_175402	-	Rbm15b
chr14	8769751	8770000	0.00609878	0.0374599	3.29563	-19814	NM_001371278	+	Gm45521
chr3	31502126	31502375	0.00249396	0.0182896	3.28099	-292886	NM_172861	-	Slc7a14
chr5	123465751	123466000	8.02141e-05	0.000975236	3.27435	670	NM_175423	+	Orai1
chr13	50513126	50513375	0.00047151	0.00451781	3.27113	0	NR_154273	+	Fbxw17
chr16	98303126	98303375	0.00129527	0.0105478	3.26662	230	NR_015491	-	A630089N07Rik
chr6	115720126	115720375	0.000900319	0.00775988	3.26561	-4200	NM_025958	+	Cand2
chr19	8972001	8972250	0.00237041	0.0175407	3.26387	-297	NM_001293621	+	Ganab
chr7	148358001	148358250	4.35956e-05	0.000574139	3.26365	501	NM_001172100	-	Rnh1
chr9	78327751	78328000	0.00402873	0.0268667	3.26301	1532	NM_010106	-	Eef1a1
chr12	3235626	3235875	0.000504412	0.00477311	3.25723	0	NR_015551	+	Rab10os
chr13	66280126	66280375	0.00834281	0.0477632	3.24335	65739	NM_001177832	+	Gm10324
chr6	47698376	47698625	1.30352e-07	2.96839e-06	3.23467	-4147	NR_002841	-	Rn4.5s
chr7	4982751	4983000	0.000989657	0.00841304	3.2309	7049	NM_001039532	-	Zfp784
chr8	89281376	89281625	2.37869e-05	0.000335683	3.2175	-11472	NM_009172	-	Siah1a
chr15	76497126	76497375	0.000464675	0.00446596	3.20688	3004	NM_007989	-	Foxh1
chr1	92099501	92099750	0.00320987	0.022294	3.19049	-805	NM_001271607	+	Ackr3
chr3	37586251	37586500	3.99881e-07	8.2439e-06	3.18931	36783	NM_198657	-	Gm5148
chr15	81811001	81811250	0.00353672	0.0241439	3.18235	33	NM_025503	+	1700029P11Rik
chr8	19929376	19929625	3.95578e-37	1.86244e-34	3.18128	29156	NM_001270553	-	Gm21119
chr4	148820126	148820375	0.00706828	0.0419057	3.18012	8703	NM_022020	-	Rbp7
chr6	47708251	47708500	0.00107826	0.0090432	3.14236	-5328	NR_002841	-	Rn4.5s
chr1	188791376	188791625	1.13555e-06	2.15469e-05	3.1395	83	NM_033077	+	D1Pas1
chr8	107778376	107778625	0.00386859	0.025992	3.12647	429	NM_001271915	-	B3gnt9
chr8	80587501	80587750	0.00178747	0.013916	3.12394	-149491	NM_183096	+	Ttc29
chr11	97866376	97866625	2.99319e-08	7.84545e-07	3.11971	-8890	NR_152188	-	Arl5c
chr13	23599376	23599625	0.00300922	0.0211658	3.11926	-18651	NM_001289614	-	Btn2a2
chr8	87125376	87125625	0.00168972	0.0132702	3.1106	61127	NM_010499	-	Ier2
chr14	121904126	121904375	0.00187142	0.0144383	3.10387	102	NM_053079	-	Slc15a1
chr6	47708126	47708375	0.00482522	0.0311044	3.10085	-5203	NR_002841	-	Rn4.5s
chr5	116180876	116181125	0.000594283	0.00549026	3.10052	506	NM_001080808	-	Bicdl1
chr7	28115001	28115250	1.53372e-05	0.000227881	3.09913	3418	NM_001113549	-	Ltbp4
chr15	97204126	97204375	0.00314256	0.0219226	3.09205	-126409	NM_001164602	-	Amigo2
chr7	50469376	50469625	2.45098e-07	5.31471e-06	3.09005	0	NM_001177525	+	EU599041
chr4	147112626	147112875	1.70932e-06	3.09677e-05	3.08106	-35887	NM_001127188	-	Zfp534
chr15	75824251	75824500	0.00294256	0.0207862	3.07913	54	NM_177922	+	Mapk15
chr4	129984876	129985125	0.00112411	0.00936933	3.0789	-857	NM_010174	+	Fabp3
chr17	45738126	45738375	0.00588583	0.0364351	3.06617	490	NM_001177470	-	Mymx
chr6	47690126	47690375	4.94731e-13	2.86239e-11	3.05797	3856	NR_002841	-	Rn4.5s
chr19	43922376	43922625	0.00136327	0.0110307	3.04672	9085	NR_033472	+	Gm10768
chr11	19887751	19888000	0.000465618	0.00447273	3.03837	63308	NM_033523	+	Spred2
chr13	105607376	105607625	0.000107047	0.00126077	3.0376	128	NM_026075	+	Srek1ip1
chr7	28714126	28714375	0.00609075	0.0374424	3.029	103	NM_001374027	-	Zfp974
chr4	101180501	101180750	1.22796e-05	0.000185748	3.02513	0	NM_001164584	+	Dnajc6
chr9	59138626	59138875	0.00600703	0.0370547	3.01547	-504	NM_001359282	+	Adpgk
chr3	32295126	32295375	0.00315137	0.0219646	3.00618	-30540	NM_009517	-	Zmat3
chr14	8401876	8402125	0.000879245	0.00761309	3.00056	-797	NM_001270842	-	Gm3558
chr13	66280251	66280500	0.00180947	0.0140495	2.99769	65864	NM_001177832	+	Gm10324
chr4	35047126	35047375	0.00222223	0.0166271	2.97313	-51929	NM_199157	+	Ifnk
chr2	158235001	158235250	0.00228962	0.0170607	2.96497	-339	NM_001291138	+	Ralgapb
chr15	78385126	78385375	2.0146e-05	0.000289509	2.96438	-10352	NM_009218	-	Sstr3
chr3	142407126	142407375	0.00542018	0.0340936	2.96186	-20836	NM_145546	+	Gtf2b
chr8	86716751	86717000	0.003583	0.0244041	2.96095	-13892	NR_029821	-	Mir181c
chr8	74844626	74844875	5.5674e-07	1.11558e-05	2.9512	1667	NM_008452	+	Klf2
chr18	56838251	56838500	0.000171167	0.00190347	2.93472	-28967	NM_010721	+	Lmnb1
chr2	79294251	79294500	6.90895e-05	0.000857986	2.9335	2294	NM_010894	-	Neurod1
chr5	138612876	138613125	1.75513e-05	0.000256528	2.93016	0	NM_008568	-	Mcm7
chr16	31275126	31275375	0.00101256	0.00858391	2.92829	0	NM_025800	-	Ppp1r2
chr3	19087626	19087875	4.89542e-06	8.09426e-05	2.9233	-235	NM_026182	+	Mtfr1
chr1	64782376	64782625	9.52048e-06	0.000147873	2.92175	1700	NM_001042659	-	Fzd5
chr5	136578376	136578625	0.00510327	0.0325348	2.91675	-2767	NR_106002	+	Mir7035
chr11	117642626	117642875	0.00477632	0.0308578	2.91669	-621	NM_145439	-	Tmc6
chr9	118298751	118299000	4.01535e-05	0.000533471	2.9114	-39957	NR_040716	+	4933432G23Rik
chr2	165633251	165633500	0.00014761	0.00166759	2.9103	50174	NM_001252585	-	Zmynd8
chr15	99534751	99535000	0.0030347	0.0213212	2.91005	2035	NM_031842	+	Smarcd1
chr2	165710126	165710375	0.00433508	0.0284959	2.8971	0	NM_001363020	-	Zmynd8
chr19	11367501	11367750	0.000245146	0.00258859	2.88993	-9199	NM_183190	-	Ms4a5
chr18	61797876	61798125	0.00658015	0.0396802	2.88078	-1182	NR_045420	+	Bvht
chr18	37573126	37573375	0.00621926	0.0380152	2.87414	1800	NM_053135	+	Pcdhb10
chr4	147112501	147112750	0.000100395	0.00119286	2.86858	-35762	NM_001127188	-	Zfp534
chr17	57023001	57023250	0.0026374	0.0191366	2.86557	8096	NM_030141	+	Acsbg3
chr2	25174251	25174500	0.000142369	0.00161614	2.84773	208	NM_001372562	-	Grin1
chr4	130167751	130168000	0.00497248	0.0318628	2.84288	42048	NM_025998	+	Nkain1
chr14	21001126	21001375	0.00432558	0.0284484	2.83813	-123	NM_021542	-	Kcnk5
chr15	101987376	101987625	0.00825373	0.0473557	2.83491	6372	NM_146064	+	Soat2
chr14	45609251	45609500	0.00406262	0.0270536	2.8332	1467	NM_008964	+	Ptger2
chr14	8402001	8402250	0.00039005	0.00385172	2.83089	-922	NM_001270842	-	Gm3558
chr2	152906876	152907125	0.00112648	0.00938492	2.82243	15187	NR_164169	+	Ccm2l
chr11	97866251	97866500	4.86378e-06	8.04546e-05	2.81639	-8765	NR_152188	-	Arl5c
chr19	8845251	8845500	0.00237631	0.0175809	2.80769	0	NM_025791	+	Tmem223
chr17	57023126	57023375	0.0014846	0.0118571	2.80519	8221	NM_030141	+	Acsbg3
chr2	130968501	130968750	0.00303131	0.0213013	2.80343	15355	NM_028306	+	Hspa12b
chr8	77607751	77608000	0.00266145	0.0192592	2.79843	-9517	NM_010442	+	Hmox1
chr4	129852126	129852375	0.00266672	0.0192825	2.79666	0	NM_023476	-	Tinagl1
chr10	25034126	25034375	0.00145992	0.0116971	2.79023	-15158	NM_018747	-	Akap7
chr6	118511751	118512000	0.000263707	0.00275905	2.78682	290	NM_001081112	-	Ankrd26
chr19	43922501	43922750	0.00238046	0.0175943	2.78058	9210	NR_033472	+	Gm10768
chr5	138613001	138613250	0.000162182	0.00181211	2.77764	0	NM_021392	+	Ap4m1
chr5	115932751	115933000	0.00370486	0.0250483	2.77117	1307	NM_001167691	-	Sirt4
chr1	163072626	163072875	1.65321e-05	0.000243808	2.75532	0	NM_001368766	+	Ankrd45
chr17	34783251	34783500	0.0028081	0.020108	2.75179	-591	NM_017406	+	Atf6b
chr12	19181251	19181500	8.82821e-05	0.00106134	2.74815	659937	NM_001033157	+	5730507C01Rik
chr8	124094501	124094750	7.27859e-05	0.000896207	2.74621	7957	NM_133765	-	Fbxo31
chr15	74359751	74360000	0.00328571	0.0227077	2.73647	13127	NM_001359759	+	Adgrb1
chr14	57429501	57429750	0.000277784	0.00288628	2.73462	552	NM_001253753	-	Zmym5
chr8	58773376	58773625	0.00539757	0.0339967	2.71807	29	NM_008278	+	Hpgd
chr14	106292376	106292625	0.000412704	0.00403441	2.71504	3412	NM_011897	-	Spry2
chr10	80640501	80640750	4.5702e-07	9.29468e-06	2.71457	-956	NR_028549	+	Snord37
chr4	42078501	42078750	3.32714e-05	0.000451757	2.71072	-25214	NR_152159	+	Gm5859
chr11	79473751	79474000	0.000658821	0.00596877	2.70952	14589	NR_045898	-	Rab11fip4os2
chr1	39044126	39044375	0.00584293	0.0362145	2.69231	-284	NM_026850	+	Pdcl3
chr9	64189001	64189250	0.000381284	0.00378423	2.69013	0	NM_001001295	-	Dis3l
chr8	126145751	126146000	0.000297152	0.00305968	2.68329	-31829	NM_133955	+	Rhou
chr16	13130501	13130750	0.000639145	0.00583177	2.68267	20674	NM_015769	+	Ercc4
chr3	88340001	88340250	0.00657778	0.0396787	2.67918	55	NR_035434	-	Mir1905
chr2	131060001	131060250	0.00838346	0.0479521	2.67773	204	NM_144888	+	Mavs
chr4	129488501	129488750	9.92622e-08	2.31071e-06	2.6702	-8973	NM_008974	+	Ptp4a2
chr10	19868126	19868375	0.000219138	0.00234952	2.67	-351	NM_008635	+	Map7
chr11	22529751	22530000	0.00800559	0.0462614	2.66987	117467	NM_153596	+	Tmem17
chr14	79133251	79133500	8.70385e-07	1.68205e-05	2.66708	-716	NM_001081336	-	Dgkh
chr14	79826876	79827125	0.00106727	0.008967	2.6639	560	NM_001024135	+	Kbtbd7
chr8	64010876	64011125	0.00040707	0.00398865	2.6548	44347	NM_145595	+	Cbr4
chr16	29720126	29720375	0.00362882	0.0246582	2.64423	-93261	NR_164311	+	Gm46567
chr5	113743001	113743250	0.0051726	0.0328908	2.64056	-3196	NM_172718	-	Sgsm1
chrX	166423001	166423250	0.000406223	0.00398346	2.63858	-6153	NR_029457	-	G530011O06Rik
chr14	99699001	99699250	7.3419e-07	1.44103e-05	2.63005	1093	NM_009769	+	Klf5
chr9	37740251	37740500	0.00422296	0.0278757	2.62945	14120	NM_146798	+	Olfr878
chr8	72426001	72426250	0.00450162	0.0293856	2.62849	0	NM_032004	+	Tssk6
chr9	88494001	88494250	0.000952758	0.00814291	2.62566	0	NR_040766	-	9430037G07Rik
chr11	69214751	69215000	0.00674568	0.0404453	2.61782	-3016	NM_025915	-	Tmem88
chr17	34078251	34078500	0.00651948	0.0394027	2.60841	585	NM_020603	+	Wdr46
chr11	115274126	115274375	0.00186153	0.0143796	2.5996	6859	NM_027862	-	Atp5h
chrX	166422876	166423125	2.00103e-05	0.000287888	2.59816	-6028	NR_029457	-	G530011O06Rik
chr9	108295376	108295625	0.00832643	0.0476766	2.59292	213	NM_053216	+	1700102P08Rik
chr8	74844751	74845000	0.000103504	0.00122441	2.57163	1792	NM_008452	+	Klf2
chr3	37586376	37586625	0.000330456	0.00335671	2.57047	36658	NM_198657	-	Gm5148
chr2	151402001	151402250	0.0017131	0.0134258	2.56716	3644	NM_145535	+	Sdcbp2
chr3	88578876	88579125	0.000167918	0.00186954	2.56458	-1854	NR_028359	+	5830417I10Rik
chr8	109097126	109097375	0.0011839	0.00979391	2.56397	-13668	NR_045470	+	1110028F18Rik
chr15	76731251	76731500	0.00544704	0.0342282	2.5579	882	NM_025536	+	Commd5
chr9	55131376	55131625	0.00361589	0.0245836	2.55377	0	NM_032002	-	Nrg4
chr8	109456501	109456750	1.45294e-05	0.000216563	2.55305	-2890	NM_009229	+	Sntb2
chr18	83041751	83042000	0.00138255	0.0111672	2.55156	16464	NR_125720	+	4930445N18Rik
chr6	143114751	143115000	0.000689338	0.00621324	2.55099	-750	NM_029250	+	Etnk1
chr14	79125876	79126125	5.59005e-07	1.11876e-05	2.54873	6412	NM_001081336	-	Dgkh
chr15	99534626	99534875	0.00176105	0.0137387	2.54701	1910	NM_031842	+	Smarcd1
chr7	104549001	104549250	0.000166437	0.0018547	2.54304	490	NM_024220	+	Ndufc2
chr14	31764251	31764500	0.000263856	0.00275984	2.54071	-63	NM_001308328	+	Nek4
chr8	13288376	13288625	0.000328107	0.00333555	2.52479	164	NM_001364217	+	Tmco3
chr12	88222876	88223125	0.00413439	0.0274203	2.52476	2640	NM_145836	-	Irf2bpl
chr19	42240751	42241000	0.000396779	0.00390304	2.51931	-4057	NM_001164531	+	Zfyve27
chr18	37928001	37928250	0.00267531	0.0193223	2.51917	2769	NM_033595	+	Pcdhga12
chr9	78369126	78369375	0.000458525	0.00441361	2.51608	-39596	NM_010106	-	Eef1a1
chr18	14864626	14864875	0.000562346	0.0052402	2.49956	0	NM_001360823	+	Psma8
chr15	81342501	81342750	0.000358101	0.00359583	2.49288	45757	NM_019712	+	Rbx1
chr6	47690251	47690500	2.98046e-09	9.56216e-08	2.48645	3731	NR_002841	-	Rn4.5s
chr7	133435751	133436000	0.00278787	0.0199935	2.47549	19743	NM_145587	+	Sbk1
chr11	6174126	6174375	0.000472288	0.00452177	2.46654	466	NM_134020	-	Tmed4
chr16	84955626	84955875	0.00286115	0.0203651	2.45652	-16581	NR_045889	+	Gm10791
chr15	76731126	76731375	0.00261864	0.0190188	2.4549	757	NM_025536	+	Commd5
chr18	37927626	37927875	0.00054219	0.00507354	2.45351	2394	NM_033595	+	Pcdhga12
chr4	129177751	129178000	0.000145159	0.00164237	2.45149	9319	NM_001085491	+	Fam229a
chr12	87811376	87811625	0.00825547	0.0473567	2.45017	48784	NM_011934	+	Esrrb
chr16	91619001	91619250	0.00482144	0.0310907	2.44903	0	NM_138664	-	Dnajc28
chr7	29651126	29651375	0.00121987	0.0100525	2.43321	1723	NM_008496	+	Lgals7
chr1	173291001	173291250	0.00632882	0.0384951	2.43054	-73	NM_001033039	-	Klhdc9
chr15	79845001	79845250	0.000270118	0.00281517	2.42424	158	NM_011057	-	Pdgfb
chr15	79845126	79845375	0.000270118	0.00281517	2.42424	33	NM_011057	-	Pdgfb
chr6	88056001	88056250	0.000819769	0.00719906	2.42109	-1750	NR_105795	-	Mir6376
chr1	134109001	134109250	0.00679704	0.0406594	2.41117	-13641	NM_001311103	+	Lemd1
chr2	165981501	165981750	1.31759e-06	2.45558e-05	2.40869	-319	NM_001252579	-	Sulf2
chr7	28115126	28115375	0.000302064	0.00310601	2.39901	3293	NM_001113549	-	Ltbp4
chr11	100575501	100575750	0.00138946	0.0112185	2.3843	260	NM_029307	+	Hspb9
chr5	97821251	97821500	4.61237e-05	0.000602994	2.38377	0	NM_001033191	-	Naa11
chr6	97473126	97473375	0.00680457	0.0406947	2.382	-35313	NM_001346637	-	Frmd4b
chr8	109097001	109097250	0.00599278	0.036985	2.3808	-13793	NR_045470	+	1110028F18Rik
chr5	152171626	152171875	0.000738162	0.00656971	2.37686	378	NR_045700	+	1700028E10Rik
chr7	133435626	133435875	1.96984e-05	0.000284379	2.37179	19618	NM_145587	+	Sbk1
chr6	29148626	29148875	0.00281373	0.0201319	2.36771	13423	NM_011829	-	Impdh1
chr8	74953751	74954000	0.00574833	0.0357399	2.36612	5056	NM_029782	-	Calr3
chr13	23776251	23776500	0.000159547	0.00178797	2.36164	185	NM_023422	+	H2bc4
chr4	147449501	147449750	0.00121624	0.0100306	2.36084	12424	NM_001301281	-	Agtrap
chr8	37612376	37612625	1.87706e-05	0.000272446	2.36021	60133	NM_176952	+	Trmt9b
chr7	121397626	121397875	0.00202771	0.015398	2.3569	320	NM_033370	-	Copb1
chr7	38959126	38959375	0.00105529	0.00889316	2.3562	-8861	NM_001085385	+	1600014C10Rik
chr18	37915501	37915750	3.56855e-05	0.0004804	2.3502	76	NM_033594	+	Pcdhga11
chr6	143092501	143092750	0.0046193	0.0300029	2.3493	9702	NR_153819	-	Gm31108
chr12	84861501	84861750	0.0015401	0.0122483	2.34884	87	NM_030246	+	Dcaf4
chr2	13497251	13497500	0.00218348	0.0163657	2.34282	1315	NM_011701	+	Vim
chr8	28253501	28253750	0.0046238	0.0300269	2.34112	121	NR_045840	+	4933416M07Rik
chr7	50538501	50538750	0.00279163	0.0200166	2.33533	29921	NM_027264	-	Zfp715
chr13	62484751	62485000	0.000213664	0.00229869	2.33463	-218	NM_001162910	-	Gm3604
chr11	117640876	117641125	0.00339867	0.0233982	2.33256	0	NR_154387	-	Tmc6
chr12	19496626	19496875	0.000123391	0.00142781	2.31999	975312	NM_001033157	+	5730507C01Rik
chr13	55283626	55283875	1.50531e-05	0.000224013	2.31891	-27268	NM_008739	+	Nsd1
chr4	125939876	125940125	0.0026283	0.019078	2.31024	229	NM_013718	+	Trappc3
chr17	37088501	37088750	0.000633107	0.0057894	2.30866	0	NM_029632	-	Ppp1r11
chr11	109106001	109106250	0.000119506	0.00138628	2.30641	53246	NM_011268	-	Rgs9
chr14	121231251	121231500	0.00213553	0.0160774	2.30559	-78916	NM_023579	+	Ipo5
chr7	29477626	29477875	0.00368826	0.024981	2.30394	0	NM_207238	+	Fbxo27
chr8	89281251	89281500	0.00121337	0.0100113	2.30358	-11347	NM_009172	-	Siah1a
chr18	82981626	82981875	0.000209875	0.00226115	2.30159	-43414	NR_125720	+	4930445N18Rik
chr7	50469501	50469750	1.63928e-05	0.000242132	2.30078	94	NM_001177525	+	EU599041
chr6	47703126	47703375	0.000776391	0.00686847	2.29908	-203	NR_002841	-	Rn4.5s
chr9	78328376	78328625	0.00849719	0.0483865	2.29556	907	NM_010106	-	Eef1a1
chr7	5031501	5031750	0.0052976	0.0334959	2.29061	-87	NM_010147	+	Epn1
chr17	37088626	37088875	0.000365642	0.00365499	2.28572	0	NM_029632	-	Ppp1r11
chr2	26494626	26494875	0.00246604	0.0181166	2.28462	0	NR_028571	-	Snora17
chr9	62188126	62188375	4.03464e-05	0.000535241	2.272	-775	NM_009672	+	Anp32a
chr4	132070626	132070875	0.000869735	0.00755158	2.27081	-4256	NM_144907	-	Sesn2
chr2	30822501	30822750	0.00592446	0.0366233	2.26815	689	NM_144884	-	Tor1a
chr10	38853501	38853750	0.000240869	0.002552	2.26388	0	NM_001359440	-	Fam229b
chr8	97436876	97437125	0.00810341	0.0466764	2.25917	4874	NM_001033533	-	Ccdc102a
chr5	144287626	144287875	3.56734e-05	0.0004804	2.25904	987	NM_009007	-	Rac1
chr18	77804751	77805000	0.00305479	0.0214383	2.25351	-877	NM_001164504	-	Rnf165
chr16	13749876	13750125	0.00234183	0.0173667	2.2529	-4532	NM_001357954	+	A930007A09Rik
chr4	134829126	134829375	0.000385621	0.00381421	2.25183	-452	NM_013885	-	Clic4
chr15	76199251	76199500	0.00126162	0.0103213	2.23464	0	NM_021555	+	Hgh1
chr12	88223376	88223625	0.00125477	0.0102764	2.23392	2140	NM_145836	-	Irf2bpl
chr16	35542251	35542500	0.00158696	0.0125997	2.21481	805	NM_013661	+	Sema5b
chr15	88668126	88668375	0.00522683	0.0331554	2.21115	18052	NM_029720	+	Creld2
chr6	125445001	125445250	0.000247403	0.00261095	2.2109	-224	NM_007657	-	Cd9
chr2	51790251	51790500	0.00804458	0.046444	2.20962	-88	NM_001141982	-	Rbm43
chr1	155396751	155397000	0.00012366	0.0014305	2.20687	0	NM_028749	-	Npl
chr16	87495876	87496125	0.00122374	0.0100771	2.20386	0	NM_009840	-	Cct8
chr6	143092376	143092625	0.00476883	0.03082	2.19793	9827	NR_153819	-	Gm31108
chr4	63070876	63071125	0.00167019	0.0131359	2.19132	-6398	NM_001045514	-	Akna
chr6	113698501	113698750	0.00110844	0.00926533	2.18974	-7827	NM_024206	-	Sec13
chr2	26494751	26495000	0.0073056	0.0430436	2.18003	0	NR_028571	-	Snora17
chr2	25996001	25996250	0.000318516	0.00325298	2.17756	0	NM_001256521	-	Tmem250-ps
chr2	79294126	79294375	0.00565242	0.0352658	2.1642	2419	NM_010894	-	Neurod1
chr16	3872751	3873000	1.75054e-05	0.000256206	2.16252	-378	NM_001033159	-	Zfp597
chrX	7525501	7525750	0.00505659	0.0323138	2.16049	-487	NM_001130416	-	Hdac6
chr19	11367626	11367875	0.00174169	0.0136046	2.15794	-9324	NM_183190	-	Ms4a5
chr9	15111001	15111250	2.73306e-05	0.000379298	2.15492	-110	NM_001199484	-	4931406C07Rik
chr10	112365626	112365875	0.000748864	0.00665238	2.15338	208	NM_001033474	-	Atxn7l3b
chr5	110515001	110515250	0.00350756	0.02399	2.15334	-13738	NM_207279	+	Plcxd1
chr8	74153626	74153875	0.00345588	0.0237054	2.14905	1131	NR_106035	-	Mir6769b
chr4	147112751	147113000	0.00159009	0.012617	2.14727	-36012	NM_001127188	-	Zfp534
chr10	77506001	77506250	0.00127011	0.0103817	2.14697	106	NM_001271559	-	Aire
chr13	99661001	99661250	0.0011408	0.00948528	2.13944	-5	NM_001048267	-	Tnpo1
chr9	88961876	88962125	0.00320143	0.0222416	2.13637	25549	NM_001170884	-	Trim43b
chr1	13116001	13116250	0.00561294	0.0350757	2.1349	995	NM_001081209	-	Prdm14
chr1	91823501	91823750	0.00245454	0.0180603	2.12781	4002	NM_010262	-	Gbx2
chr12	110197626	110197875	0.000835374	0.00730544	2.12443	65146	NM_177602	+	Wdr25
chr19	5845501	5845750	0.000851899	0.00742754	2.12412	-22	NR_003513	-	Neat1
chr9	48304001	48304250	0.00106723	0.008967	2.12372	555	NM_001004191	+	Gm5617
chr4	155365751	155366000	5.5088e-06	9.01738e-05	2.12314	788	NM_080445	-	B3galt6
chr9	99277126	99277375	0.00215722	0.0162154	2.11872	-18178	NM_177775	-	Esyt3
chr10	90650751	90651000	0.00184131	0.0142526	2.11432	-16388	NM_001080129	-	Tmpo
chr2	165687251	165687500	0.00743294	0.043676	2.11397	-3579	NM_001252585	-	Zmynd8
chr10	77950501	77950750	0.00821696	0.0471861	2.11359	-22809	NM_172134	-	Pdxk
chr4	132070501	132070750	0.000765957	0.00678662	2.11234	-4131	NM_144907	-	Sesn2
chr15	79758376	79758625	0.00430267	0.0283274	2.11144	4452	NM_144811	-	Cbx7
chr13	23776376	23776625	0.000607261	0.00559506	2.10586	310	NM_023422	+	H2bc4
chr16	32914876	32915125	0.000617526	0.00567991	2.10518	692	NM_001081255	+	Lrch3
chr8	73063501	73063750	0.00523664	0.0331964	2.10052	0	NM_007924	+	Ell
chr1	64781626	64781875	0.000248469	0.0026206	2.09383	2450	NM_001042659	-	Fzd5
chr13	45612126	45612375	0.00232006	0.0172358	2.09348	9315	NM_025508	+	Gmpr
chr14	56278751	56279000	0.00790369	0.0457991	2.08947	289	NM_023397	-	Mdp1
chr7	148309376	148309625	0.00270876	0.0195153	2.08278	-5672	NM_178381	-	Ano9
chr8	126145876	126146125	1.8967e-08	5.21078e-07	2.08101	-31704	NM_133955	+	Rhou
chr13	66781626	66781875	0.00104319	0.00880589	2.07959	224412	NM_026219	-	Uqcrb
chr5	123582876	123583125	0.00585199	0.0362587	2.07927	-239	NM_175092	-	Rhof
chr10	120414751	120415000	0.00284362	0.0202813	2.07879	1387	NM_001081193	-	Lemd3
chr11	63738001	63738250	0.00419904	0.0277648	2.07868	-2216	NM_018805	-	Hs3st3b1
chr8	64011001	64011250	0.00261484	0.0189985	2.07248	44472	NM_145595	+	Cbr4
chr2	92299751	92300000	0.00506772	0.032374	2.06913	0	NM_211358	-	Slc35c1
chr7	133709876	133710125	0.00463811	0.0301095	2.06846	0	NM_146200	-	Eif3c
chr7	133435501	133435750	0.0010379	0.00876518	2.06469	19493	NM_145587	+	Sbk1
chr11	117472501	117472750	0.00522702	0.0331554	2.06359	0	NR_015489	+	2900041M22Rik
chr1	137584876	137585125	0.00271439	0.0195409	2.06332	-31515	NM_001360782	+	Csrp1
chr13	3357751	3358000	0.00612313	0.0375556	2.06243	-119478	NR_015522	+	2810429I04Rik
chr7	30750251	30750500	3.60687e-05	0.000485018	2.0621	-11168	NM_178384	-	Zfp74
chr1	72687501	72687750	0.00805305	0.0464716	2.04828	57678	NM_018817	+	Smarcal1
chr8	26950626	26950875	0.00418052	0.0276727	2.04596	55	NM_001286207	-	Ash2l
chr9	78369001	78369250	0.00632658	0.0384901	2.03969	-39471	NM_010106	-	Eef1a1
chr12	19181376	19181625	0.0017316	0.0135339	2.03888	660062	NM_001033157	+	5730507C01Rik
chr6	113647876	113648125	0.0036719	0.0249015	2.03824	834	NM_001033463	+	Tatdn2
chr13	62786501	62786750	8.47498e-05	0.00102266	2.03283	-60960	NM_173381	-	6720489N17Rik
chr7	28114251	28114500	0.000124325	0.00143641	2.02788	4168	NM_001113549	-	Ltbp4
chr16	21995501	21995750	0.000207598	0.0022379	2.024	0	NM_001289582	-	Liph
chr8	126146001	126146250	1.4131e-06	2.61547e-05	2.02392	-31579	NM_133955	+	Rhou
chr5	97821001	97821250	0.00774961	0.0451424	2.02368	100	NM_001033191	-	Naa11
chr14	58144626	58144875	0.00573731	0.0356827	2.01972	962	NM_145837	+	Il17d
chr2	155651626	155651875	6.89878e-05	0.000857572	2.01233	787	NM_010579	-	Eif6
chr8	109456626	109456875	0.000526205	0.00495119	2.00597	-2765	NM_009229	+	Sntb2
chr15	7078751	7079000	0.00217886	0.0163415	2.0055	-572	NM_001113386	+	Lifr
chr2	174298626	174298875	0.00147277	0.011785	2	-185	NM_025531	-	Prelid3b
chr1	75432626	75432875	0.000399729	0.00392796	1.99899	117	NM_001357171	+	Gmppa
chr3	52205126	52205375	0.00295609	0.0208661	1.99253	-115511	NR_153344	+	Gm30173
chr15	79801376	79801625	0.00539726	0.0339967	1.99029	27832	NR_106072	-	Mir7213
chr7	29079376	29079625	0.0018402	0.0142499	1.98378	-3172	NM_175033	-	Selenov
chr17	45611876	45612125	0.000127825	0.00147358	1.98105	0	NM_027649	-	Spats1
chr13	93961876	93962125	0.00523788	0.0331964	1.9809	248	NM_001361536	-	Tent2
chr7	148309251	148309500	0.000160823	0.00179906	1.97779	-5547	NM_178381	-	Ano9
chr16	13749751	13750000	0.00262792	0.019078	1.96494	-4657	NM_001357954	+	A930007A09Rik
chr7	25757751	25758000	0.000266538	0.00278532	1.96389	-5	NM_010261	-	Rabac1
chr3	121130626	121130875	0.000355578	0.00357717	1.96324	1169	NM_028044	+	Cnn3
chr2	150007501	150007750	0.0050905	0.0324644	1.95547	12	NM_001145863	+	Gm14139
chr6	35128126	35128375	0.000135076	0.00154312	1.95409	512	NM_027513	+	Nup205
chr14	21299126	21299375	0.00601085	0.0370662	1.95048	0	NM_001374757	-	Anxa7
chr10	107871001	107871250	0.000941216	0.00806073	1.94798	16696	NR_155870	+	Gm36283
chr10	110369001	110369250	0.00520001	0.0330175	1.94323	11771	NM_007792	+	Csrp2
chr6	47698501	47698750	6.68531e-05	0.000833234	1.93826	4175	NR_002841	-	Rn4.5s
chr5	136364876	136365125	0.000538029	0.00504136	1.9337	1089	NM_013560	+	Hspb1
chr1	194979126	194979375	0.00165656	0.0130451	1.93237	0	NM_016851	+	Irf6
chr2	150007376	150007625	0.00504456	0.0322588	1.93151	0	NM_001145863	+	Gm14139
chr6	67064001	67064250	0.00245367	0.0180575	1.92412	-76601	NM_007836	-	Gadd45a
chr1	173217501	173217750	0.000112387	0.00131503	1.91674	343	NM_013919	-	Usp21
chr3	88340126	88340375	0.00471603	0.0305259	1.91367	0	NR_035434	-	Mir1905
chr16	28593251	28593500	0.00124927	0.0102358	1.91086	6630	NR_030463	-	Mir690
chr18	65959876	65960125	0.000139581	0.00159073	1.9084	-107	NM_025468	+	Sec11c
chr11	50050876	50051125	0.00539675	0.0339967	1.89766	910	NM_008521	-	Ltc4s
chr8	113142751	113143000	8.52123e-05	0.00102705	1.89573	286	NR_151675	+	Vac14
chr4	41720001	41720250	0.0003167	0.00323618	1.89453	725	NM_001361246	-	Ccl27a
chr10	39977376	39977625	0.000376389	0.00374453	1.88679	0	NM_001359492	-	Gtf3c6
chr4	135049876	135050125	0.00677162	0.0405427	1.8847	369	NM_001347220	-	Nipal3
chr19	5803126	5803375	0.000494054	0.0046956	1.87468	-455	NR_002847	-	Malat1
chr9	44152001	44152250	0.0041612	0.0275598	1.87275	62	NM_013551	-	Hmbs
chr7	50835126	50835375	0.00279383	0.0200213	1.87266	172	NM_001357769	+	Zfp719
chr13	76155751	76156000	0.000614769	0.00566008	1.87266	11	NM_178916	-	Rfesd
chr7	29955376	29955625	0.00721259	0.0426006	1.86932	149	NM_182696	+	Ggn
chr6	47707876	47708125	1.75508e-05	0.000256528	1.86451	-4953	NR_002841	-	Rn4.5s
chr1	53010126	53010375	0.00437246	0.0287066	1.85227	0	NM_001368280	-	1700019D03Rik
chr7	19704876	19705125	0.00535519	0.033792	1.8512	-83	NM_175530	+	Fbxo46
chr5	135422001	135422250	0.00273864	0.0197005	1.84998	555	NM_009903	-	Cldn4
chr14	58043126	58043375	0.00725468	0.0428022	1.84961	220	NM_009376	+	Ift88
chr18	32399751	32400000	0.00388772	0.0261019	1.84561	0	NM_133658	+	Ercc3
chr11	48639501	48639750	5.66642e-05	0.00072055	1.84065	0	NM_053166	+	Trim7
chr18	37915376	37915625	0.00155435	0.0123565	1.83888	0	NM_033594	+	Pcdhga11
chr16	32878376	32878625	0.00460811	0.0299457	1.83735	508	NM_001356387	+	Fyttd1
chrX	166429126	166429375	9.44199e-05	0.00112864	1.83639	-12278	NR_029457	-	G530011O06Rik
chr7	50862626	50862875	0.00314301	0.0219226	1.83325	89	NM_001355131	+	Zfp819
chr9	88494126	88494375	0.000130734	0.00150176	1.82984	-46	NR_040766	-	9430037G07Rik
chr3	93250876	93251125	0.000620593	0.00570116	1.82927	4626	NM_001163098	+	Tchh
chr13	34221751	34222000	0.00288789	0.0204884	1.82927	224	NM_023716	-	Tubb2b
chr8	124094626	124094875	0.00363954	0.0247011	1.82768	7832	NM_133765	-	Fbxo31
chr9	60535626	60535875	0.000908106	0.00781985	1.82511	67	NM_145616	-	Lrrc49
chr2	155439251	155439500	0.00672335	0.04035	1.82262	2274	NM_001085378	+	Myh7b
chr10	41995126	41995375	0.00517311	0.0328908	1.81807	1127	NM_001376967	-	Foxo3
chr7	99890876	99891125	0.000666747	0.00603392	1.81643	654	NM_029494	+	Rab30
chr12	106266001	106266250	0.00145178	0.0116368	1.81275	3102	NR_037229	-	Mir3069
chr8	91570251	91570500	0.00532889	0.0336655	1.81159	-2191	NM_021390	-	Sall1
chr2	170031126	170031375	0.000813539	0.00716105	1.80622	-11574	NR_157067	-	Gm17619
chr2	154198001	154198250	0.00502543	0.0321583	1.80301	206	NM_025876	-	Cdk5rap1
chr17	25322001	25322250	2.29505e-05	0.000325097	1.80148	497	NM_183150	+	BC003965
chr4	101180626	101180875	0.00173193	0.0135339	1.78953	47	NM_001164584	+	Dnajc6
chr5	66460876	66461125	0.00362165	0.0246149	1.78787	28294	NM_139065	-	Rbm47
chr7	16557501	16557750	0.007855	0.0455968	1.78759	-4618	NM_153068	-	Ehd2
chr15	101097376	101097625	0.00229656	0.0171038	1.78372	101	NM_010444	+	Nr4a1
chr8	107778251	107778500	0.000617678	0.00567992	1.78328	554	NM_001271915	-	B3gnt9
chr16	96304876	96305125	2.8275e-05	0.000390534	1.78327	-842	NM_145125	-	Brwd1
chr7	28714251	28714500	0.00731811	0.0431021	1.78006	0	NM_028538	-	Zfp974
chr7	29079251	29079500	0.00692848	0.0412625	1.77756	-3047	NM_175033	-	Selenov
chr15	83003001	83003250	0.000251168	0.00264475	1.7749	-389	NM_029787	-	Cyb5r3
chr13	76155626	76155875	0.00204899	0.0155376	1.77424	136	NM_178916	-	Rfesd
chr2	77784376	77784625	0.00446215	0.0291734	1.77271	0	NM_001362658	-	Cwc22
chr4	115511501	115511750	0.000517038	0.00487346	1.76799	-53	NM_021461	+	Mknk1
chr2	32986876	32987125	0.00543743	0.0341849	1.76678	0	NM_001355201	-	Garnl3
chr14	32475126	32475375	0.00763368	0.0446674	1.76059	20878	NM_001374217	+	Btd
chr12	74224501	74224750	0.00348138	0.0238282	1.75939	0	NM_008612	+	Mnat1
chr1	88400876	88401125	0.00075467	0.00669449	1.75402	-22007	NM_001360831	+	Ptma
chr13	62484626	62484875	8.84295e-05	0.00106277	1.75352	-93	NM_001162910	-	Gm3604
chr5	124566501	124566750	0.00312304	0.0218318	1.74241	386	NM_144509	+	Arl6ip4
chr6	47708001	47708250	0.00018478	0.00202221	1.73881	-5078	NR_002841	-	Rn4.5s
chr4	125939751	125940000	0.00271298	0.0195346	1.73318	104	NM_013718	+	Trappc3
chr8	74953626	74953875	0.0016777	0.0131867	1.72704	5181	NM_029782	-	Calr3
chr5	28535751	28536000	0.00764675	0.0447209	1.72082	709	NM_001310511	-	Cnpy1
chr5	33206251	33206500	0.0011505	0.00955749	1.71569	0	NM_001025426	+	Depdc5
chr11	87218126	87218375	0.00352452	0.0240929	1.71337	82	NM_001291440	-	Rad51c
chr7	134416626	134416875	0.00193929	0.0148666	1.7121	699	NM_009266	-	Sephs2
chr13	62786376	62786625	0.000343985	0.00347353	1.70634	-60835	NM_173381	-	6720489N17Rik
chr14	52817251	52817500	0.0061506	0.0376811	1.70518	-338	NM_033618	-	Supt16
chr16	31080751	31081000	0.00252845	0.0184886	1.70213	519	NM_198626	-	Xxylt1
chr8	73033126	73033375	0.00212767	0.0160343	1.69887	470	NM_001348229	-	Uba52
chr1	91824001	91824250	0.00573389	0.0356737	1.69443	3502	NM_010262	-	Gbx2
chr17	56381501	56381750	0.00773556	0.0450884	1.69245	364	NR_155493	+	A230051N06Rik
chr4	149656251	149656500	0.000364106	0.00364447	1.68634	228	NM_001085492	+	Rere
chr10	110368876	110369125	0.00258069	0.0188085	1.68447	11646	NM_007792	+	Csrp2
chr12	81745626	81745875	0.00284152	0.0202736	1.68395	426	NM_026244	+	Slc39a9
chr5	113743126	113743375	0.00683529	0.0408202	1.68119	-3321	NM_172718	-	Sgsm1
chr19	53535251	53535500	0.00855768	0.048621	1.67928	3787	NR_028427	-	Mirt1
chr2	25096501	25096750	0.00695352	0.0413557	1.66924	-1085	NM_026415	-	Cysrt1
chr4	115511626	115511875	0.00192835	0.0148016	1.66575	0	NM_001369238	+	Mknk1
chr7	137790001	137790250	0.00374962	0.0252965	1.66479	-45882	NM_021314	+	Tacc2
chr12	56937251	56937500	0.00312935	0.0218598	1.66042	0	NR_155205	+	Brms1l
chr10	21883501	21883750	0.000978923	0.00833627	1.65914	5088	NM_009016	+	Raet1a
chr13	55283751	55284000	0.00383894	0.025827	1.65566	-27143	NM_008739	+	Nsd1
chr9	119911126	119911375	0.00385139	0.0258996	1.6432	-17267	NM_153287	-	Csrnp1
chr14	55713626	55713875	0.00277074	0.019882	1.63944	7	NM_153083	+	Thtpa
chr2	101469001	101469250	0.00377365	0.0254404	1.63603	0	NM_001362688	-	B230118H07Rik
chr10	119638876	119639125	0.00624291	0.0381227	1.63578	62	NM_001359184	-	Irak3
chr8	74446376	74446625	0.00491192	0.0315553	1.63399	-99	NM_133358	+	Zfp617
chr13	23646751	23647000	0.000868279	0.00754242	1.6317	0	NM_145713	+	H1f3
chr10	21883626	21883875	0.00124112	0.0101846	1.62974	5213	NM_009016	+	Raet1a
chr17	71876251	71876500	0.00804186	0.0464426	1.62571	-55	NM_023294	-	Ndc80
chr13	51195376	51195625	0.00684144	0.0408375	1.62561	472	NR_029463	-	9430083A17Rik
chr7	50862501	50862750	0.00418119	0.0276727	1.61483	0	NM_001355131	+	Zfp819
chr6	38485126	38485375	0.00125367	0.0102696	1.61463	267	NM_025363	+	Fmc1
chr16	3872876	3873125	0.00456938	0.0297505	1.61254	-503	NM_001033159	-	Zfp597
chr3	96147751	96148000	0.00171895	0.0134661	1.61232	-1210	NR_152105	+	Platr30
chr17	26206626	26206875	0.00786489	0.045635	1.6015	-164	NM_001162869	-	Rab11fip3
chr18	37903626	37903875	0.00457168	0.0297552	1.60146	1880	NM_033578	+	Pcdhgb6
chr14	79797626	79797875	0.000116702	0.00135751	1.59812	49	NM_145960	+	Mtrf1
chr11	29030751	29031000	0.00075659	0.00670836	1.59746	9	NR_157297	+	Pnpt1
chr5	135422126	135422375	0.00237942	0.0175901	1.58397	430	NM_009903	-	Cldn4
chr4	118216251	118216500	0.00555543	0.0347932	1.58201	0	NM_172383	-	Tmem125
chr15	101113751	101114000	0.0056145	0.0350757	1.5788	-732	NM_026566	+	Atg101
chr7	36119001	36119250	0.00263868	0.0191422	1.57658	-6	NM_027897	+	Rhpn2
chr11	96051501	96051750	0.00178942	0.0139282	1.57655	-3880	NM_008267	+	Hoxb13
chr16	20426001	20426250	0.00144387	0.0115833	1.57303	218	NM_013790	-	Abcc5
chr7	135047376	135047625	0.00404929	0.0269847	1.57035	0	NM_009739	+	Bckdk
chr14	66424501	66424750	0.00611756	0.0375337	1.56979	0	NM_023209	+	Pbk
chr4	126904626	126904875	0.00185718	0.0143489	1.56762	-16153	NM_030252	+	Smim12
chr15	81021626	81021875	0.00540537	0.0340342	1.56559	345	NR_015603	+	4930483J18Rik
chr2	104334251	104334500	0.00328275	0.0226956	1.55844	147	NM_010434	-	Hipk3
chr4	146649501	146649750	0.00184586	0.014282	1.55258	135317	NR_040355	+	Znf41-ps
chr12	45311251	45311500	0.000878104	0.00760496	1.54852	0	NR_049203	+	Mir5627
chr11	87862501	87862750	0.000854447	0.00744272	1.54818	1628	NM_173374	+	Srsf1
chr7	50817626	50817875	0.00459072	0.0298636	1.54639	0	NM_001008549	+	Zfp658
chr9	66896751	66897000	0.00467031	0.0302872	1.54242	21	NM_001164251	-	Tpm1
chr9	66896876	66897125	0.00603262	0.0371761	1.53846	0	NM_001164248	-	Tpm1
chr15	79963626	79963875	0.00873054	0.0494493	1.53846	52	NM_025609	+	Tab1
chr15	77673001	77673250	0.00372397	0.0251575	1.53644	-397	NM_022410	-	Myh9
chr4	33334251	33334500	0.00332371	0.0229409	1.53091	1263	NM_001033225	-	Pnrc1
chr14	4123001	4123250	0.00449403	0.0293512	1.52444	-3727	NM_001029930	+	Gm5796
chr1	177811001	177811250	0.000348266	0.003513	1.52355	94	NM_012012	+	Exo1
chr4	133313626	133313875	6.47694e-05	0.000810482	1.52215	-943	NM_001363070	-	Arid1a
chr13	51298251	51298500	0.000978323	0.00833305	1.52005	0	NR_132443	-	H2af-ps2
chr10	39977501	39977750	0.00111631	0.00931257	1.51962	0	NM_001359492	-	Gtf3c6
chr2	30271626	30271875	0.000589222	0.00545153	1.51844	58	NM_001362733	+	Ptpa
chr9	8003251	8003500	0.000645586	0.00586921	1.51588	1097	NM_001171147	-	Yap1
chr18	11054376	11054625	0.00848884	0.0483748	1.51515	-1812	NR_105023	-	Gata6os
chr1	91823626	91823875	0.00506909	0.0323772	1.51414	3877	NM_010262	-	Gbx2
chr7	48854251	48854500	0.00427606	0.028167	1.51367	-34401	NM_001360675	+	Zfp788
chr10	128185501	128185750	0.00124561	0.0102147	1.51229	0	NM_001170869	+	Pym1
chr14	120876876	120877125	0.00562713	0.0351487	1.5103	-558	NM_029519	+	Rap2a
chr9	88417251	88417500	0.00323746	0.0224401	1.50969	236	NR_040721	-	Snhg5
chr11	105945501	105945750	0.00571453	0.0355825	1.50868	-151	NM_011947	+	Map3k3
chr15	99305126	99305375	0.00563252	0.0351708	1.50556	0	NM_029236	-	Bcdin3d
chr11	69214876	69215125	0.00765792	0.0447537	1.5021	-3141	NM_025915	-	Tmem88
chr6	113369376	113369625	0.00130037	0.0105809	1.49962	-35	NM_001346511	-	Rpusd3
chr7	16684126	16684375	0.00716997	0.0423868	1.49685	199	NM_025898	+	Napa
chr10	80640376	80640625	0.000356191	0.00358142	1.49652	1002	NM_007907	+	Eef2
chrX	166435251	166435500	0.00235288	0.0174247	1.49317	-18403	NR_029457	-	G530011O06Rik
chr8	122637876	122638125	0.00642623	0.0389579	1.49292	0	NM_001163762	+	6430548M08Rik
chr1	173217626	173217875	0.0029271	0.0207003	1.48939	218	NM_013919	-	Usp21
chr2	25356501	25356750	0.000441737	0.00427495	1.489	233	NM_013908	+	Fbxw5
chr5	24256001	24256250	0.00110992	0.00927335	1.48699	7417	NM_153076	-	Crygn
chr18	37927751	37928000	0.0061251	0.0375616	1.48333	2519	NM_033595	+	Pcdhga12
chr18	20900001	20900250	0.00469275	0.0303993	1.48272	4656	NM_019737	-	B4galt6
chr7	50835001	50835250	0.000576101	0.00535381	1.47783	47	NM_001357769	+	Zfp719
chr12	102321876	102322125	0.00588316	0.0364278	1.47493	0	NM_211355	-	Ppp4r3a
chr8	122637751	122638000	0.00383992	0.025827	1.46871	-52	NM_172286	+	6430548M08Rik
chr1	52176126	52176375	0.0053406	0.0337282	1.46628	0	NM_001357627	+	Stat1
chr8	126134126	126134375	0.00465808	0.0302235	1.46482	-43454	NM_133955	+	Rhou
chr4	149656126	149656375	0.00670185	0.040253	1.46341	103	NM_001085492	+	Rere
chr6	23199626	23199875	0.00412732	0.0273932	1.46096	-1363	NM_028462	-	Fezf1
chr2	22477751	22478000	0.00508695	0.0324527	1.46046	0	NM_008078	+	Gad2
chr10	81090001	81090250	0.00752235	0.0441051	1.45462	0	NM_001163430	-	Sirt6
chr3	84284376	84284625	0.00418858	0.027707	1.45278	-16	NM_001033301	-	Fhdc1
chr15	99304876	99305125	0.00231557	0.0172092	1.45228	37	NM_029236	-	Bcdin3d
chr10	94727376	94727625	0.00491519	0.0315709	1.45061	58719	NM_001330138	-	Cradd
chr2	156217876	156218125	0.000284006	0.00294499	1.44894	591	NR_024329	-	2900097C17Rik
chr19	36423126	36423375	0.00720704	0.0425745	1.44578	309	NM_001368692	+	Pcgf5
chr7	49994001	49994250	0.00374491	0.0252692	1.44367	-45914	NM_001008427	-	Zfp975
chr9	108551126	108551375	0.00420922	0.0278142	1.44092	365	NM_001357283	-	Arih2
chr4	116180376	116180625	0.000823929	0.00722548	1.4401	224	NM_008389	+	Ipp
chr13	35834126	35834375	0.00396757	0.0265261	1.43987	857	NM_001123386	+	Cdyl
chr7	16530876	16531125	0.00409444	0.027223	1.43948	333	NM_133831	-	Nop53
chr7	27981376	27981625	0.0034107	0.0234596	1.43105	-87	NM_001285825	-	Snrpa
chr10	75344876	75345125	0.00569024	0.0354548	1.42767	-11018	NM_001358985	+	Derl3
chr16	4475251	4475500	0.00728175	0.0429283	1.42619	47567	NM_001347162	-	Srl
chr5	39075376	39075625	0.00335101	0.0231029	1.42522	441	NM_001177902	-	Zfp518b
chr11	101527001	101527250	0.00241613	0.0178265	1.42518	148	NM_025404	+	Arl4d
chr2	156217751	156218000	0.00114402	0.00950792	1.42478	716	NR_024329	-	2900097C17Rik
chr18	37885376	37885625	0.00414453	0.0274735	1.41772	18	NM_033591	+	Pcdhga8
chr7	140951126	140951375	0.00137213	0.0110976	1.41547	578	NM_001286030	-	Dhx32
chr19	5023626	5023875	0.00823554	0.0472712	1.41054	-131	NM_007854	+	Slc29a2
chr19	7114001	7114250	0.000756399	0.00670825	1.4	267	NM_016737	-	Stip1
chr2	155183001	155183250	0.00281742	0.020144	1.3986	0	NM_001004721	-	Pigu
chr5	28536626	28536875	0.00447123	0.0292198	1.39748	0	NM_001310511	-	Cnpy1
chr5	138228376	138228625	0.0020267	0.0153934	1.39447	0	NM_001360023	+	Zcwpw1
chr7	29164001	29164250	0.0047862	0.030911	1.38966	0	NM_011756	-	Zfp36
chr7	129124876	129125125	0.000137768	0.0015715	1.38714	83	NM_001033318	-	Cog7
chr2	84887751	84888000	0.00848905	0.0483748	1.38292	-2617	NM_001081260	+	Tnks1bp1
chr7	28459626	28459875	0.0061617	0.0377369	1.3775	0	NM_198417	+	Zfp607b
chr4	133313501	133313750	5.82061e-06	9.48657e-05	1.37513	-818	NM_001363070	-	Arid1a
chr8	64069751	64070000	0.00841942	0.0480994	1.37433	0	NM_001293774	-	Palld
chr15	81846376	81846625	0.00395032	0.0264484	1.37372	26	NM_134095	-	Desi1
chr2	90518876	90519125	0.00698373	0.0414961	1.36613	1506	NM_021512	+	Nup160
chr7	31064876	31065125	0.00402039	0.0268253	1.36612	0	NR_144498	+	Thap8
chr17	24342501	24342750	0.00650114	0.0393108	1.36468	0	NM_001163847	-	Tbc1d24
chr2	34627751	34628000	0.000913107	0.00785393	1.36452	143	NM_001163434	+	Hspa5
chr18	37903501	37903750	0.00815763	0.0469169	1.36054	1755	NM_033578	+	Pcdhgb6
chr9	120486501	120486750	0.00608454	0.0374225	1.36054	55	NR_073359	+	5830454E08Rik
chr5	28536501	28536750	0.000112854	0.00131926	1.35747	0	NM_001310511	-	Cnpy1
chr9	119312376	119312625	0.000389296	0.00384551	1.35714	1082	NM_007397	+	Acvr2b
chr2	33436251	33436500	0.000535468	0.0050233	1.34933	60119	NM_010725	-	Lmx1b
chr1	75432501	75432750	0.00082815	0.00725405	1.34873	0	NM_001357171	+	Gmppa
chr7	52777376	52777625	0.00581849	0.0361105	1.34643	4014	NM_008654	-	Ppp1r15a
chr1	75207501	75207750	0.00228459	0.0170328	1.34336	99	NR_102731	+	Stk16
chr13	21418876	21419125	0.00288859	0.0204895	1.34126	14806	NM_145451	+	Gpx6
chr14	4122876	4123125	0.000885538	0.00765702	1.3406	-3852	NM_001029930	+	Gm5796
chr11	68665751	68666000	0.00266751	0.0192845	1.33934	638	NM_001363305	-	Ndel1
chr16	90727376	90727625	0.00831995	0.0476468	1.33929	0	NM_025642	-	Mis18a
chr1	57464001	57464250	0.00646135	0.0391281	1.3384	-484	NM_001037742	-	Tyw5
chr11	102973251	102973500	0.00201667	0.0153389	1.33839	-4139	NM_138753	+	Hexim1
chr6	47622751	47623000	0.00144351	0.0115829	1.33818	-354	NR_002841	-	Rn4.5s
chr15	103071376	103071625	0.00348526	0.0238491	1.33638	493	NR_002883	+	Gm5643
chr2	28910126	28910375	0.00480679	0.031011	1.33622	212	NM_001166705	-	Cfap77
chr18	24112751	24113000	0.00311103	0.02176	1.33518	-189	NM_027007	+	Zfp397
chr12	19496501	19496750	3.77433e-05	0.000504833	1.33453	975187	NM_001033157	+	5730507C01Rik
chr3	94914751	94915000	0.00496158	0.0317984	1.32845	0	NM_009336	+	Vps72
chr4	154011251	154011500	0.00425299	0.0280248	1.32827	-270	NM_001291029	-	Prdm16
chr4	43043626	43043875	0.00029117	0.00300795	1.32743	382	NM_023231	-	Stoml2
chr2	172266126	172266375	0.0069819	0.0414961	1.32353	50	NM_025542	+	Rtf2
chr15	102349501	102349750	0.00842491	0.0481144	1.32301	880	NM_009319	+	Tarbp2
chr9	20449626	20449875	0.00780055	0.0453549	1.32271	381	NM_001361026	+	Ubl5
chr5	138228501	138228750	0.00422032	0.0278632	1.32141	0	NM_001360023	+	Zcwpw1
chr11	48639751	48640000	0.000104178	0.00123083	1.31628	113	NM_053166	+	Trim7
chr4	43043876	43044125	0.00761539	0.0445673	1.31579	132	NM_023231	-	Stoml2
chr10	81090126	81090375	0.00281899	0.0201476	1.3119	0	NM_181586	-	Sirt6
chr8	113521251	113521500	0.00705763	0.0418625	1.31167	224	NM_007916	-	Ddx19a
chr5	144287751	144288000	0.00287092	0.0204142	1.31043	862	NM_009007	-	Rac1
chr13	21813126	21813375	0.00489536	0.0314757	1.30492	-538	NM_178200	+	H2bc14
chr5	120961376	120961625	0.00197215	0.0150764	1.30285	177	NM_133221	+	Slc8b1
chr13	12488001	12488250	0.000402065	0.00394783	1.30246	361	NM_144835	+	Heatr1
chr12	103213876	103214125	0.00529282	0.0334769	1.30112	-59	NM_016856	+	Cpsf2
chr17	25410626	25410875	0.00751526	0.0440799	1.29856	0	NM_001177609	-	Ube2i
chr7	152047751	152048000	0.00295008	0.0208354	1.29373	462	NM_010202	+	Fgf4
chr8	12477876	12478125	0.0029041	0.0205763	1.29253	82359	NM_009233	+	Sox1
chr5	37633376	37633625	0.00147708	0.0118087	1.28913	81	NM_001136058	+	Crmp1
chr9	30837501	30837750	0.00318906	0.022174	1.28897	-479	NM_172765	+	Zbtb44
chr11	101286876	101287125	0.00209907	0.0158552	1.28852	-235	NM_026865	-	Ptges3l
chr1	182741876	182742125	1.0569e-06	2.01052e-05	1.28721	1612	NM_008210	-	H3f3a
chr17	73185501	73185750	0.00706936	0.0419057	1.28205	-218	NM_027166	+	Ypel5
chr13	21807876	21808125	0.00741568	0.0435882	1.27882	0	NM_178199	-	H2bc13
chr10	117146751	117147000	0.00309725	0.0216757	1.27714	815	NM_001288586	-	Mdm2
chr7	129275876	129276125	0.00535875	0.0338031	1.27636	336	NM_001289843	-	Palb2
chr15	81790876	81791125	0.00486047	0.0313102	1.27356	236	NM_001282041	-	Pmm1
chr13	55815751	55816000	0.00540852	0.034043	1.27344	-11	NM_175150	+	Txndc15
chr16	96304751	96305000	0.00284556	0.0202875	1.27126	-717	NM_145125	-	Brwd1
[truncated: 204 more rows]

## Sheet: CTRL_T0_CTRL_T4_loss
Loci with a loss of methylation in CTR KD cells upon 4 days of differentiation (T4), compared to undifferentiated CTR KD cells (T0) q-value ≤ 0.05
chr	start	end	pvalue	qvalue	meth.diff	dist.to.TSS	feature.name	feature.strand	gene.name
chr4	3127501	3127750	1.54754e-79	3.42872e-76	-37.3007	-15050	NM_001167535	-	Vmn1r3
chr4	3127376	3127625	3.76213e-60	4.57102e-57	-37.2676	-14925	NM_001167535	-	Vmn1r3
chr3	52405126	52405375	5.3355e-19	6.52476e-17	-32.7802	84242	NR_153344	+	Gm30173
chr4	3127126	3127375	2.6867e-69	4.21647e-66	-31.8696	-14675	NM_001167535	-	Vmn1r3
chr10	124379376	124379625	3.07156e-39	1.7529e-36	-31.6114	366248	NM_001358915	-	Slc16a7
chr3	52405001	52405250	8.66747e-19	1.03311e-16	-31.5945	84117	NR_153344	+	Gm30173
chr10	78784501	78784750	5.73629e-32	2.0577e-29	-30.6854	-34586	NM_001101572	+	Vmn2r82
chr9	91278251	91278500	8.75756e-27	2.21379e-24	-30.6149	5443	NM_001374749	+	Zic4
chr4	3127251	3127500	3.56546e-60	4.47646e-57	-29.9273	-14800	NM_001167535	-	Vmn1r3
chr16	64918626	64918875	7.39243e-33	2.75681e-30	-28.9893	66801	NM_178647	+	Cggbp1
chr11	96171876	96172125	1.25324e-37	6.46622e-35	-28.0189	-3653	NR_131758	-	Hoxb5os
chr7	29996876	29997125	4.63912e-47	3.49467e-44	-27.9017	-933	NM_001368407	-	Catsperg1
chr15	97577251	97577500	1.93455e-21	3.04875e-19	-27.7934	-15416	NM_001168693	-	Endou
chr18	55148001	55148250	5.96432e-18	6.32809e-16	-27.4662	1585	NM_175751	-	Zfp608
chr3	29033751	29034000	7.89998e-30	2.58743e-27	-27.4101	52300	NM_001357198	+	Egfem1
chr10	86100001	86100250	1.97857e-38	1.08005e-35	-27.2438	-48022	NR_015572	+	1810014B01Rik
chr8	48732001	48732250	2.78601e-18	3.0773e-16	-27.1165	28264	NM_023503	-	Ing2
chr11	96172001	96172250	6.182e-37	2.83959e-34	-27.0161	-3778	NR_131758	-	Hoxb5os
chr4	145174876	145175125	8.49682e-46	6.03839e-43	-26.9985	0	NM_001324416	+	Gm13212
chr9	3200001	3200250	4.5156e-17	4.3499e-15	-26.5299	-189	NR_027988	-	4930433N12Rik
chr10	23614751	23615000	3.17011e-19	3.96687e-17	-26.5193	259	NM_011704	+	Vnn1
chr3	58590126	58590375	1.01089e-18	1.18615e-16	-26.4105	93617	NR_045167	+	4930593A02Rik
chr10	45595001	45595250	1.28326e-12	6.94456e-11	-26.3435	67493	NR_040624	+	D030045P18Rik
chr15	88431376	88431625	7.71271e-21	1.12597e-18	-26.26	646	NM_027306	+	Zdhhc25
chr19	53479251	53479500	4.11863e-29	1.26121e-26	-26.1043	-14128	NM_172429	-	Smndc1
chr10	124379251	124379500	1.81033e-28	5.28578e-26	-26.0624	366373	NM_001358915	-	Slc16a7
chr17	6491876	6492125	1.55687e-164	1.466e-160	-26.0291	-41735	NR_033520	-	Tmem181b-ps
chr17	6491751	6492000	1.70105e-224	2.13568e-220	-26.0042	-41610	NR_033520	-	Tmem181b-ps
chr4	145175001	145175250	8.06457e-58	8.67868e-55	-25.988	0	NM_001324416	+	Gm13212
chr14	13179876	13180125	2.2504e-15	1.73337e-13	-25.9186	-1498	NM_080433	-	Fezf2
chr17	6491626	6491875	4.25641e-64	5.93773e-61	-25.8488	-41485	NR_033520	-	Tmem181b-ps
chr6	122594501	122594750	5.59962e-14	3.64898e-12	-25.6783	18061	NM_139218	+	Dppa3
chr2	84651376	84651625	6.07194e-17	5.76073e-15	-25.5597	11185	NM_024230	-	Smtnl1
chr10	23614876	23615125	1.36518e-17	1.40108e-15	-25.4222	384	NM_011704	+	Vnn1
chr10	78784626	78784875	2.80045e-30	9.41782e-28	-25.3596	-34461	NM_001101572	+	Vmn2r82
chr10	82482626	82482875	3.09124e-15	2.338e-13	-25.3444	34386	NM_021439	+	Chst11
chr8	46881876	46882125	1.04347e-31	3.67314e-29	-25.0614	22527	NR_045739	-	Sorbs2os
chr10	45595126	45595375	1.84191e-15	1.43338e-13	-25.0314	67618	NR_040624	+	D030045P18Rik
chr17	47117501	47117750	4.60115e-20	6.28917e-18	-24.9647	29732	NM_001177374	-	Ubr2
chr17	47117376	47117625	3.79722e-16	3.22124e-14	-24.9474	29857	NM_001177374	-	Ubr2
chr9	91281751	91282000	1.00025e-15	7.98194e-14	-24.7189	8943	NM_001374749	+	Zic4
chr7	29997001	29997250	1.42311e-48	1.14047e-45	-24.6911	-1058	NM_001368407	-	Catsperg1
chr13	95654626	95654875	1.04576e-26	2.62593e-24	-24.6398	9037	NM_011021	+	Otp
chr14	67855251	67855500	1.55618e-16	1.4158e-14	-24.6255	1772	NM_001360202	+	Ebf2
chr6	34872126	34872375	4.15873e-43	2.79713e-40	-24.4532	1180	NM_009292	+	Stra8
chr15	82906376	82906625	1.29727e-25	2.91558e-23	-24.3861	-24010	NM_023475	+	Serhl
chr4	44715251	44715500	5.99165e-30	1.97962e-27	-24.176	-172	NR_073462	+	5730488B01Rik
chr10	86099876	86100125	3.53033e-34	1.39969e-31	-24.1338	-48147	NR_015572	+	1810014B01Rik
chr9	91281876	91282125	1.27627e-18	1.4791e-16	-24.0702	9068	NM_001374749	+	Zic4
chr14	68741876	68742125	1.19005e-17	1.22804e-15	-24.0259	69	NR_045897	+	A230070E04Rik
chr5	67492126	67492375	4.83475e-20	6.52694e-18	-23.8221	-1762	NM_008888	-	Phox2b
chr10	57687376	57687625	6.55426e-65	9.8747e-62	-23.7472	7799	NM_001081954	-	Dux
chr14	13174751	13175000	1.85581e-15	1.44122e-13	-23.5584	3380	NM_080433	-	Fezf2
chr6	34872251	34872500	7.71283e-27	1.97623e-24	-23.3893	1305	NM_009292	+	Stra8
chr4	146823501	146823750	3.93944e-79	7.80947e-76	-23.3199	6280	NM_001371348	+	Zfp982
chr4	43642251	43642500	6.62162e-20	8.78186e-18	-23.3154	-2307	NM_001355466	+	Npr2
chr17	34446501	34446750	1.68143e-29	5.32197e-27	-23.1348	3691	NM_010382	+	H2-Eb1
chr2	38215251	38215500	1.3519e-15	1.06749e-13	-23.107	8425	NM_010710	+	Lhx2
chr4	147183751	147184000	2.22794e-50	1.90717e-47	-23.0636	0	NM_001127189	-	Zfp984
chr9	77864251	77864500	3.01318e-11	1.33051e-09	-23.0528	-35265	NM_008103	+	Gcm1
chr15	82906501	82906750	2.5064e-18	2.78998e-16	-22.9832	-23885	NM_023475	+	Serhl
chr13	112821251	112821500	1.15696e-15	9.2129e-14	-22.8967	163109	NR_130345	+	Gm15326
chr11	96178126	96178375	2.76588e-11	1.23141e-09	-22.7655	-104	NR_029784	+	Mir10a
chr11	3892376	3892625	1.58136e-14	1.103e-12	-22.612	2442	NM_001177691	+	Gal3st1
chr10	86018751	86019000	1.55214e-17	1.58433e-15	-22.5305	-57111	NM_001164495	-	Syn3
chr14	78975751	78976000	9.95354e-11	4.03989e-09	-22.5008	-39085	NM_001164503	-	Akap11
chr2	69604251	69604500	3.79942e-17	3.66938e-15	-22.4768	23044	NM_001077684	-	Ccdc173
chr10	118502501	118502750	8.82522e-14	5.64352e-12	-22.4324	-14947	NR_152787	-	Gm33677
chr15	88431251	88431500	2.08724e-16	1.84113e-14	-22.3718	521	NM_027306	+	Zdhhc25
chr5	22230376	22230625	1.88431e-17	1.89261e-15	-22.2985	-21247	NM_001081231	+	Lhfpl3
chr18	4199251	4199500	4.96344e-14	3.26263e-12	-22.2433	33423	NM_026092	+	Lyzl1
chr14	13174626	13174875	2.9001e-15	2.20672e-13	-22.1338	3505	NM_080433	-	Fezf2
chr6	37756126	37756375	4.32323e-09	1.34353e-07	-22.1209	-64436	NM_145076	+	Trim24
chr3	9450751	9451000	8.03222e-18	8.42717e-16	-22.0394	47733	NR_015499	+	C030034L19Rik
chr10	110593501	110593750	6.79776e-13	3.84443e-11	-22.0393	-8108	NM_175489	+	Osbpl8
chr13	95654501	95654750	6.79103e-25	1.46163e-22	-22.0281	8912	NM_011021	+	Otp
chr9	71449751	71450000	7.4713e-15	5.39096e-13	-21.9526	-9585	NM_001033208	-	Myzap
chr3	9334126	9334375	1.06123e-21	1.73789e-19	-21.9465	-68645	NR_160691	+	C030034L19Rik
chr2	168305501	168305750	2.77807e-09	8.9433e-08	-21.8947	110116	NM_001291179	-	Nfatc2
chr10	78784751	78785000	2.28804e-107	7.18162e-104	-21.8379	-34336	NM_001101572	+	Vmn2r82
chr5	105288751	105289000	8.63853e-16	6.95239e-14	-21.8004	47	NR_155269	-	Zfp951
chr14	119216001	119216250	1.85123e-09	6.12178e-08	-21.6996	28910	NM_001160097	+	Cldn10
chr7	28669001	28669250	1.18555e-11	5.56089e-10	-21.6719	23399	NM_001024726	+	Zfp607a
chr3	51440626	51440875	1.71782e-13	1.05207e-11	-21.5492	-24226	NM_001310482	+	Mgst2
chrX	151740501	151740750	4.02887e-11	1.73229e-09	-21.5395	32254	NM_016764	-	Prdx4
chr4	146823251	146823500	3.60492e-43	2.46873e-40	-21.4997	6030	NM_001371348	+	Zfp982
chr8	49361876	49362125	7.51898e-22	1.25311e-19	-21.4945	166511	NM_001161515	+	Dctd
chr7	29997626	29997875	1.6065e-22	2.84081e-20	-21.4773	1178	NM_001164658	-	Catsperg1
chr14	120256501	120256750	3.17276e-09	1.01188e-07	-21.4222	108054	NR_045621	+	1700006F04Rik
chr2	69604126	69604375	5.253e-11	2.23061e-09	-21.3723	23169	NM_001077684	-	Ccdc173
chr18	18996501	18996750	1.17607e-26	2.91427e-24	-21.3115	1163849	NM_007882	-	Dsc3
chr11	18770751	18771000	4.391e-14	2.90664e-12	-21.2633	147973	NM_001193271	-	Meis1
chr15	77522251	77522500	1.54876e-22	2.75162e-20	-21.1672	-6819	NM_001134802	+	Apol7e
chr11	107781251	107781500	7.50671e-11	3.12077e-09	-21.092	-4883	NM_001199301	-	Cacng5
chr18	47530626	47530875	2.4307e-11	1.09382e-09	-21.0783	-2103	NM_001311097	-	Sema6a
chr4	145167001	145167250	4.47165e-53	4.01013e-50	-21.0216	-7853	NM_001324416	+	Gm13212
chr7	57165501	57165750	1.27285e-15	1.00719e-13	-20.9331	0	NM_001146013	+	Slc6a5
chr3	54986501	54986750	1.0847e-11	5.13906e-10	-20.8053	537	NM_028937	+	Sohlh2
chr16	90349751	90350000	1.23343e-38	6.83199e-36	-20.7359	-36642	NM_015755	+	Hunk
chr2	74576751	74577000	4.39124e-21	6.54714e-19	-20.6985	12626	NR_029566	+	Mir10b
chr15	24941751	24942000	1.04755e-16	9.72744e-15	-20.6935	401520	NM_027395	-	Basp1
chr10	78784876	78785125	4.01172e-112	1.67891e-108	-20.6682	-34211	NM_001101572	+	Vmn2r82
chr11	60882626	60882875	1.20626e-14	8.47653e-13	-20.6491	3322	NM_010603	+	Kcnj12
chr4	147183876	147184125	1.05381e-36	4.56231e-34	-20.5795	0	NM_001127189	-	Zfp984
chr3	129174751	129175000	1.19193e-12	6.48556e-11	-20.5379	38162	NR_033594	+	Pou5f1-rs4
chr7	6929751	6930000	5.31848e-13	3.06771e-11	-20.5371	-379	NR_036631	-	Zim3
chr17	34446626	34446875	4.36097e-21	6.54409e-19	-20.5162	3816	NM_010382	+	H2-Eb1
chr15	97577126	97577375	6.84904e-13	3.86762e-11	-20.509	-15291	NM_001168693	-	Endou
chr18	7548876	7549125	4.16961e-10	1.53069e-08	-20.4455	59028	NM_001360860	-	Mpp7
chr8	48732126	48732375	8.56616e-20	1.1203e-17	-20.4441	28139	NM_023503	-	Ing2
chr4	8856251	8856500	9.5678e-14	6.06689e-12	-20.4047	177782	NM_001355382	+	Chd7
chr9	3199876	3200125	3.4524e-14	2.30927e-12	-20.3924	-64	NR_027988	-	4930433N12Rik
chr10	118502626	118502875	8.21132e-13	4.58194e-11	-20.2985	-15072	NR_152787	-	Gm33677
chr4	145166876	145167125	2.67621e-79	5.59999e-76	-20.2796	-7978	NM_001324416	+	Gm13212
chr6	52170626	52170875	1.92852e-13	1.17158e-11	-20.229	-2055	NM_010455	-	Hoxa7
chr15	77522001	77522250	6.19281e-38	3.33219e-35	-20.2276	-7069	NM_001134802	+	Apol7e
chr16	90349626	90349875	3.42697e-75	6.14655e-72	-20.22	-36767	NM_015755	+	Hunk
chr4	3127001	3127250	1.72485e-18	1.95683e-16	-20.212	-14550	NM_001167535	-	Vmn1r3
chr8	105309376	105309625	1.09773e-22	2.00709e-20	-20.2043	-366	NM_009866	-	Cdh11
chr6	145136126	145136375	2.1256e-21	3.33588e-19	-20.1602	5333	NR_157240	+	Gm15543
chr5	98595251	98595500	1.34093e-10	5.29416e-09	-20.1357	-14388	NM_029947	+	Prdm8
chr8	80623376	80623625	2.01045e-18	2.26719e-16	-20.0927	-113616	NM_183096	+	Ttc29
chr11	96210001	96210250	1.75264e-15	1.37243e-13	-20.0426	-2696	NM_134032	+	Hoxb2
chr9	61357876	61358125	1.88885e-12	9.95021e-11	-20.0115	137705	NM_009389	+	Tle3
chr5	22230251	22230500	1.70067e-11	7.83081e-10	-19.9744	-21372	NM_001081231	+	Lhfpl3
chr4	145175126	145175375	7.72121e-54	7.27052e-51	-19.9533	25	NM_001324416	+	Gm13212
chr16	16197501	16197750	6.89192e-15	5.01131e-13	-19.942	-15688	NM_026163	+	Pkp2
[truncated: 4,331 more rows]

## Sheet: YAP_T0-YAP_T4_gain
Loci with a gain of methylation in YAP KD cells upon 4 days of differentiation (T4), compared to undifferentiated YAP KD cells (T0) q-value ≤ 0.05
[truncated: 1,463 more rows]

[truncated: 1 more sheets: YAP_T0-YAP_T4_loss]
