# Supplementary material for: YAP contributes to DNA methylation remodeling upon mouse embryonic stem cell differentiation
Source: J Biol Chem. 2020 Dec 6;296:100138. doi: 10.1074/jbc.RA120.015896 (PMC7948423; doi:10.1074/jbc.RA120.015896)
Supplement: Supplementary file 3 [file mmc3.xlsx]

## Sheet: Dereg. in KD YAP - FDR 0.05
Gene Symbol	logFC	logCPM	PValue	FDR	strict_labels
Cphx1	-7.79972	-0.145929	1.97199e-14	4.41691e-12	UnderExpressed
Klhdc7a	-1.30559	2.48883	1.23477e-36	3.87193e-33	UnderExpressed
Lamb3	-1.20598	1.6311	1.54609e-12	2.62063e-10	UnderExpressed
Yap1	-1.14769	6.50692	3.52101e-67	4.41641e-63	UnderExpressed
Slc16a9	-1.12376	2.44802	2.49733e-32	2.84763e-29	UnderExpressed
D630045M09Rik	-1.01392	4.10002	6.09981e-53	3.8255e-49	UnderExpressed
Mme	-1.00937	5.8626	3.72856e-29	2.92296e-26	UnderExpressed
Phldb3	-1.00897	0.324069	2.04901e-06	8.21111e-05	UnderExpressed
Fgfbp1	-0.998977	3.00364	7.09896e-38	2.96807e-34	UnderExpressed
Plac9a	-0.982112	0.643344	1.80579e-08	1.3811e-06	UnderExpressed
Scrn1	-0.935543	2.90644	5.64272e-33	7.07766e-30	UnderExpressed
Fam26e	-0.918672	0.0571802	2.06533e-06	8.25015e-05	UnderExpressed
Rhox13	-0.906926	0.25173	4.30451e-07	2.18589e-05	UnderExpressed
Pof1b	-0.874497	2.15429	7.0808e-12	1.05731e-09	UnderExpressed
2210409E12Rik	-0.867747	0.297965	0.000565489	0.0096112	UnderExpressed
Tek	-0.84893	3.43991	9.12652e-34	1.75359e-30	UnderExpressed
Cd55	-0.833958	3.4972	6.42405e-20	2.59377e-17	UnderExpressed
Fcgbp	-0.814433	0.472528	5.57533e-06	0.000198106	UnderExpressed
Park2	-0.809754	2.4275	8.51764e-15	2.01579e-12	UnderExpressed
Cd59a	-0.804445	1.99386	4.98807e-10	5.30215e-08	UnderExpressed
Hoxc13	-0.804394	0.563733	1.47858e-05	0.000469243	UnderExpressed
AI661453	-0.794021	1.48383	2.02312e-09	1.92242e-07	UnderExpressed
Fam13c	-0.79162	2.09174	1.22993e-14	2.80492e-12	UnderExpressed
Atp12a	-0.786086	1.02668	4.2442e-06	0.0001575	UnderExpressed
0610040J01Rik	-0.779106	0.594473	2.20151e-05	0.000662196	UnderExpressed
Zhx2	-0.77901	-0.0959529	0.000312452	0.00601086	UnderExpressed
Inadl	-0.766728	4.08434	3.28509e-25	1.71687e-22	UnderExpressed
Lars2	-0.762491	7.11477	0.00206968	0.0269459	UnderExpressed
Zfp711	-0.761832	0.579583	7.60088e-06	0.000262585	UnderExpressed
Tgm1	-0.759572	3.79312	1.57802e-26	9.42531e-24	UnderExpressed
Wls	-0.751453	3.75926	2.54518e-25	1.38801e-22	UnderExpressed
Parm1	-0.751129	0.772439	2.95866e-07	1.57248e-05	UnderExpressed
Amotl2	-0.745089	5.84663	8.88145e-29	6.18889e-26	UnderExpressed
Bcam	-0.744802	6.07988	8.6874e-29	6.18889e-26	UnderExpressed
Mgll	-0.744	-0.2547	0.000598509	0.0100362	UnderExpressed
Syt12	-0.742512	0.575632	0.00334985	0.0384069	UnderExpressed
Agpat9	-0.736061	0.998088	8.09529e-06	0.000276674	UnderExpressed
Adamts8	-0.732021	1.61137	3.39012e-07	1.75712e-05	UnderExpressed
Rassf6	-0.719624	0.155927	0.00019391	0.0040523	UnderExpressed
Trp73	-0.711362	1.94327	5.46631e-07	2.65751e-05	UnderExpressed
Ctgf	-0.709761	4.25568	2.01426e-25	1.14841e-22	UnderExpressed
Sfxn3	-0.706943	1.08312	1.07914e-07	6.44554e-06	UnderExpressed
Cfc1	-0.701129	0.485623	3.47124e-05	0.000971869	UnderExpressed
Hecw2	-0.699782	2.21564	1.24211e-09	1.23649e-07	UnderExpressed
Tmem62	-0.687877	-0.144829	0.00134081	0.0189602	UnderExpressed
Slc1a1	-0.686264	1.85058	2.12637e-09	1.97742e-07	UnderExpressed
Rnf39	-0.686232	0.374561	0.000305084	0.00588717	UnderExpressed
Sowahb	-0.677888	1.64617	3.07872e-09	2.77816e-07	UnderExpressed
Cth	-0.675933	6.30628	6.23597e-31	6.51815e-28	UnderExpressed
Ptpn18	-0.675213	0.127532	0.000727227	0.0116645	UnderExpressed
Pknox2	-0.673876	0.737278	0.00336724	0.0385007	UnderExpressed
Abcb1b	-0.67255	5.09023	1.83937e-27	1.15356e-24	UnderExpressed
Cnksr1	-0.670061	0.805494	3.75943e-05	0.00104094	UnderExpressed
Syde1	-0.668844	1.31422	5.29807e-07	2.60428e-05	UnderExpressed
She	-0.666854	2.43737	4.40284e-09	3.78253e-07	UnderExpressed
1110032F04Rik	-0.652268	0.00307452	0.00115609	0.0169403	UnderExpressed
Grid1	-0.650483	0.334821	0.000250613	0.00499752	UnderExpressed
Zfp185	-0.649653	3.17618	9.54012e-16	2.44208e-13	UnderExpressed
A730036I17Rik	-0.64558	-0.043773	0.00230537	0.0292971	UnderExpressed
Tmem125	-0.644197	2.29045	6.31842e-07	2.96824e-05	UnderExpressed
Gm428	-0.641614	0.966627	0.00218474	0.028077	UnderExpressed
Rnase4	-0.641158	1.14751	5.48562e-05	0.00141868	UnderExpressed
Trpv4	-0.640264	0.742555	1.70212e-05	0.000528459	UnderExpressed
Emc8-1190005i06rik	-0.635525	2.95774	0.00238627	0.0301116	UnderExpressed
Edn1	-0.633568	0.536655	7.55768e-05	0.0018195	UnderExpressed
Nefl	-0.630331	3.90611	6.61728e-20	2.59377e-17	UnderExpressed
Tap1	-0.628891	1.54451	9.50521e-08	5.8158e-06	UnderExpressed
Fmn1	-0.614606	1.76488	1.229e-08	9.75656e-07	UnderExpressed
Mal2	-0.61174	0.644113	0.000140811	0.0030347	UnderExpressed
Htra1	-0.610564	2.88241	9.73207e-10	9.8443e-08	UnderExpressed
Mpzl2	-0.610529	3.90384	3.62954e-16	9.8968e-14	UnderExpressed
Ubap1l	-0.610157	1.75531	9.12444e-07	4.01571e-05	UnderExpressed
Usp43	-0.608993	2.16775	5.27723e-08	3.46557e-06	UnderExpressed
Pnck	-0.606516	0.462472	0.000696273	0.0113251	UnderExpressed
Srrm4os	-0.605068	1.36625	4.6594e-06	0.000170886	UnderExpressed
Hhip	-0.604262	4.4401	2.16581e-16	6.03684e-14	UnderExpressed
Sh2d4a	-0.604156	1.42514	1.07076e-06	4.64725e-05	UnderExpressed
Adrb2	-0.602484	0.754963	0.000112122	0.00255704	UnderExpressed
Wnt7b	-0.598715	3.25093	3.67641e-09	3.24741e-07	UnderExpressed
Dnmt3l	-0.593283	7.82305	1.57254e-27	1.03813e-24	UnderExpressed
Fam169b	-0.587641	2.38355	4.50446e-08	3.0376e-06	UnderExpressed
Usp46	-0.587251	4.41961	2.61783e-21	1.09452e-18	UnderExpressed
Gm13119	-0.587024	1.33231	3.86314e-06	0.000144643	UnderExpressed
Rbks	-0.583626	0.73972	0.00057538	0.00973953	UnderExpressed
Cdh3	-0.578461	5.1685	7.47362e-14	1.58884e-11	UnderExpressed
Scn3b	-0.577472	0.764296	0.000382923	0.00703222	UnderExpressed
Bdkrb2	-0.571988	0.455201	0.000868673	0.0134516	UnderExpressed
Kbtbd11	-0.569622	5.05087	3.17274e-22	1.47391e-19	UnderExpressed
Slc9a7	-0.569348	1.30447	5.67813e-06	0.000200622	UnderExpressed
Fat2	-0.567376	2.60366	2.10981e-08	1.56588e-06	UnderExpressed
Stard8	-0.564957	4.24519	1.10172e-19	4.18752e-17	UnderExpressed
Pik3r5	-0.564469	0.386092	0.00167201	0.022697	UnderExpressed
Endod1	-0.56097	2.13215	1.04493e-07	6.27106e-06	UnderExpressed
Lhx6	-0.558878	1.01289	2.96654e-05	0.000853424	UnderExpressed
Sox6	-0.557	0.71591	0.000353369	0.00664514	UnderExpressed
Steap3	-0.55691	1.99867	0.000131742	0.00289395	UnderExpressed
Foxd3	-0.556882	3.95601	0.000600197	0.0100511	UnderExpressed
Gm2897	-0.55484	2.46358	0.00328912	0.0380219	UnderExpressed
Atf5	-0.55061	4.43111	2.69558e-08	1.94668e-06	UnderExpressed
Cldn4	-0.547421	6.6352	8.75506e-17	2.55383e-14	UnderExpressed
Gpx2	-0.547228	1.51353	1.7141e-05	0.000530864	UnderExpressed
Ahnak	-0.543299	8.61919	1.62514e-11	2.31638e-09	UnderExpressed
Lrrc16b	-0.541512	0.475044	0.00114348	0.0167751	UnderExpressed
Cish	-0.535636	1.23965	0.000148975	0.00317788	UnderExpressed
Ablim1	-0.535606	3.21064	4.98393e-09	4.25262e-07	UnderExpressed
Lpar6	-0.532334	4.11388	1.48402e-05	0.000469243	UnderExpressed
Ddah1	-0.530259	4.01734	5.18785e-11	6.63991e-09	UnderExpressed
Snora64	-0.526001	2.15481	0.000172848	0.00364375	UnderExpressed
Syt4	-0.524015	0.518249	0.00286255	0.0346908	UnderExpressed
Tsc22d3	-0.519686	2.5024	2.04833e-08	1.53148e-06	UnderExpressed
Gm5796	-0.517905	0.881618	0.00338976	0.0386239	UnderExpressed
Antxr1	-0.512989	0.55372	0.00177671	0.023832	UnderExpressed
Dok1	-0.51186	1.8703	0.000189575	0.00397631	UnderExpressed
Serpinb6c	-0.511858	3.7177	8.88975e-11	1.08256e-08	UnderExpressed
Synm	-0.508393	2.92408	6.59921e-06	0.000231212	UnderExpressed
Draxin	-0.506371	0.81078	0.00342708	0.0389012	UnderExpressed
Acsf2	-0.50494	2.51318	1.31809e-07	7.72564e-06	UnderExpressed
Sgce	-0.504702	1.3332	3.89003e-05	0.00107388	UnderExpressed
S100a1	-0.504265	0.518062	0.00364691	0.0406607	UnderExpressed
Reln	-0.499233	1.93041	0.000382325	0.00703222	UnderExpressed
Ank2	-0.49631	4.0538	1.41695e-13	2.91358e-11	UnderExpressed
Fam83h	-0.495784	5.07637	3.77749e-15	9.29041e-13	UnderExpressed
Bmerb1 - 2900011O08Rik	-0.494015	2.95641	1.38985e-09	1.37267e-07	UnderExpressed
Gprc5c	-0.49299	3.04122	2.11196e-09	1.97742e-07	UnderExpressed
Susd1	-0.492789	4.1237	6.4431e-15	1.55415e-12	UnderExpressed
Ppm1h	-0.492407	2.9339	6.53574e-08	4.16131e-06	UnderExpressed
S100a11	-0.49238	3.27539	8.01919e-10	8.31279e-08	UnderExpressed
Rtn1	-0.491435	1.21183	0.00243518	0.0305139	UnderExpressed
Zscan4b	-0.490927	1.18025	0.000438823	0.0078856	UnderExpressed
Mapt	-0.490884	2.96629	7.1483e-10	7.53454e-08	UnderExpressed
Msc	-0.488342	2.89031	9.42731e-07	4.1201e-05	UnderExpressed
Gyg	-0.485615	2.79239	3.81321e-08	2.58535e-06	UnderExpressed
Kctd12b	-0.484209	1.39011	0.00107269	0.0158888	UnderExpressed
Cass4	-0.483529	1.87908	7.50202e-05	0.00181306	UnderExpressed
St8sia1	-0.482832	3.7763	3.42576e-09	3.04747e-07	UnderExpressed
Gm4027	-0.482766	1.34794	0.000194451	0.0040523	UnderExpressed
Lpl	-0.480166	1.60923	7.16797e-05	0.00175259	UnderExpressed
Adap1	-0.480127	6.01569	1.60212e-13	3.24119e-11	UnderExpressed
Gng2	-0.476263	4.71886	1.43e-11	2.06166e-09	UnderExpressed
Cblc	-0.4738	2.34898	8.96917e-06	0.000303235	UnderExpressed
A4galt	-0.473261	4.04653	2.80127e-12	4.50466e-10	UnderExpressed
Cldn3	-0.47307	1.72233	0.00434839	0.0464582	UnderExpressed
Egfr	-0.472898	2.48547	1.17031e-07	6.92416e-06	UnderExpressed
Phlda3	-0.469608	4.97847	9.77584e-07	4.25758e-05	UnderExpressed
Gpx8	-0.468013	0.723477	0.00413329	0.044738	UnderExpressed
Vgll4	-0.467282	0.826143	0.00293336	0.0353101	UnderExpressed
Adgrf5	-0.466958	1.56422	0.000132331	0.00290179	UnderExpressed
Mdga1	-0.464608	0.88585	0.000939853	0.0142709	UnderExpressed
Wwc2	-0.462998	5.38502	2.12829e-09	1.97742e-07	UnderExpressed
Arhgef16	-0.461673	3.25473	4.2542e-09	3.68003e-07	UnderExpressed
Arhgap8	-0.460433	3.62817	5.95457e-09	4.91369e-07	UnderExpressed
Il13ra1	-0.452438	1.27183	0.000818118	0.012791	UnderExpressed
Slc1a3	-0.451122	4.14875	1.30804e-11	1.90777e-09	UnderExpressed
Lrrc61	-0.446989	1.50657	0.00138036	0.0194101	UnderExpressed
Laptm5	-0.445792	4.94371	1.57216e-08	1.20979e-06	UnderExpressed
Med12l	-0.444877	1.67326	0.000112124	0.00255704	UnderExpressed
Ajuba	-0.443507	6.87314	3.78462e-12	5.86055e-10	UnderExpressed
Crb3	-0.439424	3.57692	2.70049e-08	1.94668e-06	UnderExpressed
Mmp2	-0.439084	3.07983	2.05126e-08	1.53148e-06	UnderExpressed
Dsg2	-0.43624	4.46072	6.89293e-12	1.04166e-09	UnderExpressed
Gm5039	-0.435701	1.52368	0.000503057	0.00881263	UnderExpressed
Uggt2	-0.43481	1.82579	5.47192e-05	0.00141806	UnderExpressed
Emp2	-0.434222	1.59826	0.00334137	0.0383798	UnderExpressed
Rps16	-0.432663	8.81784	3.15131e-08	2.19594e-06	UnderExpressed
Cdcp1	-0.432162	1.86861	0.00123164	0.0177402	UnderExpressed
Ccdc112	-0.431282	3.34006	2.97339e-08	2.09524e-06	UnderExpressed
Nmnat2	-0.430762	4.8018	1.21592e-13	2.54187e-11	UnderExpressed
Cpe	-0.429265	2.44784	6.40549e-05	0.00160048	UnderExpressed
Hist2h3c1	-0.428395	4.17789	0.00392538	0.0430762	UnderExpressed
Map6	-0.426471	1.4931	0.000606756	0.0101339	UnderExpressed
Tmem30b	-0.425563	3.06346	9.09273e-06	0.000305764	UnderExpressed
Fabp3	-0.421509	7.11968	1.98321e-17	5.92271e-15	UnderExpressed
Crym	-0.421064	2.46593	4.74643e-05	0.0012681	UnderExpressed
Mlxipl	-0.418565	1.18162	0.0031768	0.0371823	UnderExpressed
Npnt	-0.417885	0.880445	0.00466817	0.0490804	UnderExpressed
Rab30	-0.417728	2.09141	0.000388332	0.00710035	UnderExpressed
Tmem98	-0.417664	2.60981	0.000218244	0.00443669	UnderExpressed
Acox3	-0.414987	3.18825	6.89511e-09	5.65263e-07	UnderExpressed
Cers6	-0.41334	3.71257	6.95474e-07	3.21894e-05	UnderExpressed
Rgs9	-0.413241	0.979413	0.00396774	0.0434015	UnderExpressed
Ap1m2	-0.411401	5.01106	7.55863e-11	9.29489e-09	UnderExpressed
Mocos	-0.408727	1.80084	0.00047495	0.00842616	UnderExpressed
Slc7a1	-0.407477	5.40684	2.8458e-08	2.01666e-06	UnderExpressed
Ddit3	-0.406201	3.44187	1.24778e-06	5.28747e-05	UnderExpressed
Zfp775	-0.404887	2.37608	2.47614e-05	0.000728607	UnderExpressed
Tubb2a	-0.404669	4.31211	5.566e-08	3.59868e-06	UnderExpressed
Nxpe3	-0.404468	1.73105	0.0005655	0.0096112	UnderExpressed
Man2b2	-0.403187	2.77682	2.46956e-06	9.61979e-05	UnderExpressed
Cbr3	-0.400735	3.94363	2.01786e-10	2.28018e-08	UnderExpressed
Rnpep	-0.400703	4.82323	1.31944e-08	1.04086e-06	UnderExpressed
Folr1	-0.398481	4.56976	8.42991e-13	1.51052e-10	UnderExpressed
Gm5662	-0.397898	3.08837	5.61502e-06	0.000198952	UnderExpressed
Ldb3	-0.395372	1.63095	0.000431237	0.00778902	UnderExpressed
Zscan4f	-0.395129	3.74641	6.1814e-05	0.00155689	UnderExpressed
Arl4c	-0.393309	4.01756	1.89409e-07	1.05589e-05	UnderExpressed
Gulo	-0.391486	1.54428	0.00103944	0.0155026	UnderExpressed
Mbnl3	-0.391453	1.94874	0.00353264	0.0397755	UnderExpressed
Slc6a15	-0.391214	4.62085	5.30654e-08	3.46666e-06	UnderExpressed
Nuak2	-0.388638	3.33963	3.31688e-06	0.000126455	UnderExpressed
Dscaml1	-0.388558	1.29947	0.00324541	0.0376984	UnderExpressed
Zscan4a	-0.386939	2.90727	7.88101e-05	0.00188648	UnderExpressed
Lrrn1	-0.385338	1.43813	0.00163041	0.0222527	UnderExpressed
Spint2	-0.384741	5.88435	2.9549e-06	0.000114041	UnderExpressed
Eps8l2	-0.384397	2.90459	2.86851e-05	0.000827121	UnderExpressed
Peli2	-0.383249	2.23103	0.000176167	0.00370748	UnderExpressed
Lrig3	-0.383202	5.39098	3.79207e-11	5.1144e-09	UnderExpressed
Phka1	-0.382382	3.05126	3.98959e-05	0.001095	UnderExpressed
Dusp22	-0.381976	2.02345	0.000888263	0.0136538	UnderExpressed
Ptpn14	-0.381735	4.98613	7.72198e-07	3.52207e-05	UnderExpressed
Col18a1	-0.380636	8.22589	4.58172e-06	0.000168529	UnderExpressed
Sorcs2	-0.37939	2.98728	5.10617e-05	0.00133709	UnderExpressed
Gm2022	-0.378603	2.1347	0.000326543	0.00621523	UnderExpressed
Nfatc2ip	-0.377975	5.61464	1.41277e-10	1.65611e-08	UnderExpressed
Ptprj	-0.375379	4.11815	2.57853e-09	2.36077e-07	UnderExpressed
Wipf1	-0.373261	2.07861	0.000208706	0.00426352	UnderExpressed
Fbxo17	-0.371908	1.63894	0.00398211	0.0435083	UnderExpressed
Wdr86	-0.371887	1.96169	0.00379579	0.0420143	UnderExpressed
Tspan15	-0.371548	2.13614	0.00093776	0.0142709	UnderExpressed
Jmjd7	-0.370265	2.55748	0.00333767	0.0383725	UnderExpressed
C2cd2	-0.36989	2.85096	1.02089e-05	0.000338757	UnderExpressed
Prkaa2	-0.369775	4.13274	1.5182e-07	8.69534e-06	UnderExpressed
Agrn	-0.36967	7.45766	1.90147e-10	2.1682e-08	UnderExpressed
Rny3	-0.368611	3.30142	0.00316034	0.0370815	UnderExpressed
Dgke	-0.367524	4.2915	4.72262e-08	3.15084e-06	UnderExpressed
Rlbp1	-0.367444	1.66554	0.00314277	0.0369445	UnderExpressed
Lurap1l	-0.366339	2.02882	0.000387728	0.00709966	UnderExpressed
Mras	-0.36617	5.06115	3.11132e-12	4.87815e-10	UnderExpressed
Trip6	-0.36442	4.86833	8.22112e-08	5.07968e-06	UnderExpressed
Dnajc22	-0.363078	2.35326	0.00223143	0.0285601	UnderExpressed
Pim3	-0.36043	7.44265	2.04574e-08	1.53148e-06	UnderExpressed
Lrpap1	-0.360144	6.33433	7.42602e-10	7.76205e-08	UnderExpressed
Ttc12	-0.359318	3.17329	1.10658e-05	0.000363348	UnderExpressed
Ltbp4	-0.357786	6.47384	3.04208e-05	0.000869176	UnderExpressed
Tmem47	-0.357248	5.25535	1.06295e-05	0.000350859	UnderExpressed
Gm8300	-0.35663	1.90266	0.000997219	0.0150338	UnderExpressed
Atl1	-0.355375	1.75	0.00153575	0.0211062	UnderExpressed
Idh2	-0.353444	6.89705	3.72727e-10	4.03944e-08	UnderExpressed
Gm21293	-0.353143	2.56837	0.00313418	0.0369127	UnderExpressed
Gm21304	-0.353143	2.56837	0.00313418	0.0369127	UnderExpressed
Gm6763	-0.353143	2.56837	0.00313418	0.0369127	UnderExpressed
Gm8764	-0.353143	2.56837	0.00313418	0.0369127	UnderExpressed
Snord118	-0.352647	4.82224	5.77506e-07	2.78602e-05	UnderExpressed
Zscan4c	-0.352105	3.15363	0.000754108	0.0119796	UnderExpressed
Crabp1	-0.351898	2.29913	0.00062345	0.0103713	UnderExpressed
Ddit4l	-0.351854	2.73254	6.19816e-05	0.00155799	UnderExpressed
Grik3	-0.351687	5.07732	7.08254e-06	0.000247455	UnderExpressed
Gpr4	-0.351136	1.35854	0.00440298	0.0468419	UnderExpressed
Micu3	-0.350665	3.61978	3.20291e-05	0.000908917	UnderExpressed
Clip4	-0.350111	2.06013	0.0038476	0.0424081	UnderExpressed
Parva	-0.349145	2.53166	0.00114346	0.0167751	UnderExpressed
Azin2	-0.347901	3.0354	2.70178e-05	0.000786275	UnderExpressed
Snora52	-0.34688	2.01431	0.00474437	0.0497564	UnderExpressed
Krt17	-0.346802	2.8357	0.000431585	0.00778902	UnderExpressed
Nqo1	-0.346472	3.6545	2.23553e-05	0.000669218	UnderExpressed
Spag16	-0.346376	1.62505	0.00243474	0.0305139	UnderExpressed
Esrp2	-0.345689	2.72731	0.00107293	0.0158888	UnderExpressed
Arhgap9	-0.345073	1.65171	0.00241286	0.0303556	UnderExpressed
Tesk2	-0.344481	5.18847	3.06442e-10	3.37167e-08	UnderExpressed
Gcnt1	-0.341662	4.03604	4.88311e-06	0.00017651	UnderExpressed
Adrb3	-0.341262	3.19879	8.96567e-05	0.00211384	UnderExpressed
Fam43a	-0.340849	4.37919	9.3646e-06	0.000314065	UnderExpressed
Hectd2	-0.340758	2.77285	8.2766e-05	0.0019774	UnderExpressed
Aldh1a2	-0.34035	2.2233	0.000552636	0.00948251	UnderExpressed
Pwwp2b	-0.34028	3.11479	3.43983e-05	0.000965231	UnderExpressed
Fam107b	-0.340252	4.36986	2.64216e-07	1.42562e-05	UnderExpressed
Kcnk1	-0.340075	4.22681	8.0274e-06	0.000275103	UnderExpressed
2410006H16Rik	-0.339467	6.76031	3.04406e-10	3.37167e-08	UnderExpressed
Lama5	-0.339305	7.54618	0.000131408	0.00289166	UnderExpressed
Dusp3	-0.339257	4.26113	6.99733e-07	3.22675e-05	UnderExpressed
Cldn6	-0.338981	5.16905	4.56336e-08	3.06086e-06	UnderExpressed
Slc28a1	-0.337978	4.83267	1.66311e-07	9.31265e-06	UnderExpressed
Zfp607b - C030039L03Rik	-0.337388	4.66363	9.40354e-07	4.1201e-05	UnderExpressed
Ctnnal1	-0.337363	7.01466	1.02896e-07	6.20493e-06	UnderExpressed
Susd2	-0.336067	4.74555	1.37254e-06	5.71952e-05	UnderExpressed
Sfrp4	-0.335234	2.21898	0.0040001	0.0436289	UnderExpressed
Prss8	-0.334612	3.43478	1.71211e-06	7.01798e-05	UnderExpressed
Mboat2	-0.333425	4.57675	2.18326e-08	1.60144e-06	UnderExpressed
Ttc7	-0.333266	3.53385	0.000214191	0.00436846	UnderExpressed
H6pd	-0.33271	3.34199	0.000200496	0.00413621	UnderExpressed
Gpt2	-0.3322	6.28264	5.52605e-09	4.65189e-07	UnderExpressed
Pim1	-0.331952	6.55594	3.21292e-06	0.000122865	UnderExpressed
1700019D03Rik	-0.331274	4.15942	2.45748e-06	9.60255e-05	UnderExpressed
Mid1ip1	-0.331118	4.23168	3.33079e-05	0.00094095	UnderExpressed
Reck	-0.327695	3.37962	6.50646e-05	0.00160336	UnderExpressed
Rap2b	-0.325792	4.47055	0.000442848	0.00792388	UnderExpressed
P2rx7	-0.325217	3.58513	8.39639e-05	0.00199987	UnderExpressed
Hibadh	-0.32521	6.21645	1.8579e-08	1.41234e-06	UnderExpressed
Fstl1	-0.324676	6.85386	1.05757e-10	1.27549e-08	UnderExpressed
Wnt5a	-0.324318	2.07706	0.00112826	0.0166296	UnderExpressed
Klf15	-0.324245	4.43945	7.54434e-08	4.68459e-06	UnderExpressed
Dcxr	-0.323914	3.21434	0.000246224	0.00492566	UnderExpressed
Jdp2	-0.323854	3.05134	6.5065e-05	0.00160336	UnderExpressed
Gsto1	-0.323388	4.36835	6.70363e-08	4.24665e-06	UnderExpressed
Fxyd6	-0.321124	7.51545	9.89544e-10	9.92948e-08	UnderExpressed
Nfxl1	-0.320844	4.46139	2.8199e-08	2.00966e-06	UnderExpressed
Fbxo27	-0.320475	2.7804	0.0012912	0.0183831	UnderExpressed
H2-K1	-0.320193	3.49618	2.54042e-06	9.86517e-05	UnderExpressed
Mok	-0.318733	4.17535	3.28743e-05	0.000930794	UnderExpressed
Ncoa1	-0.318452	4.78935	9.68935e-08	5.89969e-06	UnderExpressed
Meioc	-0.318417	3.7119	0.00387893	0.042641	UnderExpressed
Pcsk6	-0.318038	5.07152	3.6473e-05	0.00101213	UnderExpressed
Car13	-0.317772	4.33848	1.33195e-07	7.77051e-06	UnderExpressed
P2rx4	-0.317681	1.67704	0.00307012	0.0365009	UnderExpressed
Tbc1d12	-0.317445	2.62265	0.00274996	0.0336515	UnderExpressed
Klhl26	-0.316691	4.01629	3.35041e-05	0.000944363	UnderExpressed
Kcnk6	-0.31638	2.14153	0.00332635	0.0383126	UnderExpressed
Neurod1	-0.315999	4.25267	1.27663e-06	5.39152e-05	UnderExpressed
Sept8	-0.315638	4.39144	5.39765e-06	0.000192568	UnderExpressed
Ppp2r2c	-0.315179	3.18337	0.000498662	0.00874786	UnderExpressed
Dynlt3	-0.314881	3.03512	0.00246739	0.0307334	UnderExpressed
Frmd6	-0.314285	4.00544	6.48223e-07	3.03383e-05	UnderExpressed
Ston2	-0.313409	5.54482	2.75769e-08	1.97655e-06	UnderExpressed
Clgn	-0.313352	3.3147	0.000301001	0.00583532	UnderExpressed
Hrk	-0.313039	3.13156	5.10579e-05	0.00133709	UnderExpressed
Zfp869	-0.312039	4.16911	4.73297e-05	0.0012681	UnderExpressed
Ggact	-0.311807	2.3958	0.000714924	0.0115261	UnderExpressed
Gpc3	-0.311372	5.74684	3.05799e-07	1.61161e-05	UnderExpressed
Pctp	-0.311201	3.47878	0.000115839	0.00261815	UnderExpressed
Lamb2	-0.311188	4.90995	0.00121883	0.017633	UnderExpressed
Bcl2l1	-0.311041	4.55815	5.72562e-06	0.000201732	UnderExpressed
Cmtm7	-0.310775	4.53676	1.13023e-05	0.000370143	UnderExpressed
Usp48	-0.309755	8.3378	1.46934e-09	1.41769e-07	UnderExpressed
Polk	-0.308548	4.45567	1.66085e-05	0.000516923	UnderExpressed
Gpa33	-0.307521	6.72409	1.41483e-09	1.38642e-07	UnderExpressed
Pdpn	-0.307372	4.01322	1.94827e-06	7.88296e-05	UnderExpressed
Sgk3	-0.306896	3.39835	4.45597e-05	0.00120715	UnderExpressed
Map3k9	-0.306874	4.73887	2.45121e-05	0.000723424	UnderExpressed
Rnf13	-0.306841	4.36255	1.73701e-05	0.000536634	UnderExpressed
Phyhipl	-0.306405	2.44314	0.00175226	0.0235656	UnderExpressed
Atp9a	-0.305902	4.81789	0.00025955	0.00511073	UnderExpressed
BC048403	-0.305779	3.30793	0.000478471	0.00846469	UnderExpressed
Tacc2	-0.304265	4.86897	5.923e-07	2.8248e-05	UnderExpressed
Pip5k1b	-0.303864	2.46734	0.00122704	0.0177109	UnderExpressed
Pcmt1	-0.301799	5.0052	2.90299e-07	1.54946e-05	UnderExpressed
Slc39a4	-0.301594	4.23584	9.27622e-05	0.00215866	UnderExpressed
Pgrmc1	-0.300976	6.33364	1.45905e-08	1.1438e-06	UnderExpressed
Epdr1	-0.300704	2.84259	0.0015259	0.0210555	UnderExpressed
Mpv17l	-0.300633	3.75024	2.30017e-05	0.000685297	UnderExpressed
Stom	-0.298831	2.77439	0.000218748	0.00443973	UnderExpressed
Sap30	-0.298221	6.1377	2.74448e-05	0.000795011	UnderExpressed
Ktn1	-0.297587	7.14795	0.00061032	0.0101798	UnderExpressed
Alpk3	-0.296458	3.99896	0.000262917	0.00516083	UnderExpressed
Epha1	-0.29599	2.864	0.00153631	0.0211062	UnderExpressed
Dennd1b	-0.295474	5.24005	3.20135e-05	0.000908917	UnderExpressed
Hip1r	-0.294644	4.70878	1.00198e-05	0.000334252	UnderExpressed
Snora21	-0.293623	2.69705	0.00196264	0.0258586	UnderExpressed
Megf11	-0.293444	2.41296	0.0012319	0.0177402	UnderExpressed
Arap2	-0.293439	5.03143	0.00101931	0.0152568	UnderExpressed
Pawr	-0.292894	5.24731	1.86633e-05	0.000573759	UnderExpressed
Dcbld1	-0.292144	3.91002	0.000195504	0.00405995	UnderExpressed
Lamc2	-0.291604	3.46251	5.91356e-05	0.00150454	UnderExpressed
Rtkn	-0.29081	2.7904	0.000815963	0.0127773	UnderExpressed
Hsd17b7	-0.290746	3.02516	0.000169452	0.00358421	UnderExpressed
Tnfrsf19	-0.289692	3.50931	4.81977e-05	0.00127787	UnderExpressed
Asah1	-0.289298	6.61312	2.37171e-07	1.29341e-05	UnderExpressed
Arhgef10	-0.288959	4.32577	1.08956e-05	0.000358697	UnderExpressed
Kdelr3	-0.288409	3.54972	0.0001426	0.00306797	UnderExpressed
Ptp4a3	-0.287674	4.6928	5.73295e-07	2.77639e-05	UnderExpressed
Shisa2	-0.287649	5.15409	7.78921e-06	0.000267671	UnderExpressed
Taf15	-0.287572	5.68473	1.1576e-06	4.9387e-05	UnderExpressed
Cpt1c	-0.285635	4.76838	9.4076e-06	0.000314665	UnderExpressed
Gpr108	-0.284105	3.83199	0.000120566	0.002715	UnderExpressed
Lrp3	-0.283656	2.96439	0.00421859	0.0454039	UnderExpressed
Ramp3	-0.283537	2.72653	0.00072104	0.0115949	UnderExpressed
Actr3b	-0.282533	3.48289	3.03068e-05	0.000867895	UnderExpressed
Wfdc2	-0.281382	3.66176	0.000113823	0.0025817	UnderExpressed
Eng	-0.280194	4.27265	0.00272302	0.0333544	UnderExpressed
Psrc1	-0.279521	7.08736	1.34014e-07	7.78214e-06	UnderExpressed
Dcaf12l1	-0.27941	4.79031	1.28176e-05	0.000411178	UnderExpressed
Mipol1	-0.278735	2.99403	0.00237681	0.0300225	UnderExpressed
Lrp12	-0.277287	3.02057	0.000482996	0.00853271	UnderExpressed
Snhg1	-0.276729	5.71086	3.48433e-06	0.000132036	UnderExpressed
Scamp3	-0.276695	4.1176	7.52607e-05	0.00181537	UnderExpressed
Ets2	-0.276319	4.3203	0.000219935	0.00444943	UnderExpressed
Lrp2	-0.27617	6.47209	1.63619e-07	9.24449e-06	UnderExpressed
Gm2016	-0.275727	3.04564	0.000596837	0.0100216	UnderExpressed
Tubb2b	-0.275035	7.96764	5.31527e-07	2.60428e-05	UnderExpressed
Mettl7a1	-0.274968	2.91424	0.0032483	0.0376984	UnderExpressed
Dst	-0.274183	9.56963	0.000369058	0.00686809	UnderExpressed
Top3b	-0.274001	6.42424	6.85498e-07	3.18452e-05	UnderExpressed
Abca1	-0.273689	6.93902	1.54235e-07	8.79352e-06	UnderExpressed
Slc48a1	-0.273217	2.81649	0.00306341	0.0364558	UnderExpressed
Rnf123	-0.273198	3.61354	0.0017828	0.0238652	UnderExpressed
Gas2	-0.272659	2.53796	0.00357564	0.0401515	UnderExpressed
Ppp1r1a	-0.272122	3.13207	0.000272287	0.00532807	UnderExpressed
Atf6	-0.272018	5.64446	3.81499e-07	1.9692e-05	UnderExpressed
Rec114	-0.271665	2.75083	0.00123776	0.0177837	UnderExpressed
Iqsec1	-0.269872	3.32881	0.000826411	0.0128766	UnderExpressed
Pvr	-0.269708	3.76853	0.000313275	0.00601747	UnderExpressed
Aldh1l1	-0.269027	2.70455	0.00101892	0.0152568	UnderExpressed
Cbs	-0.268443	3.12166	0.0010278	0.0153655	UnderExpressed
Me1	-0.26796	3.28633	0.00360249	0.0403087	UnderExpressed
Rnf141	-0.267329	2.95246	0.00146078	0.0203132	UnderExpressed
5730559C18Rik	-0.266901	3.43657	0.000143402	0.00307994	UnderExpressed
Alg2	-0.266478	4.00258	2.34995e-05	0.000698356	UnderExpressed
Zfp568	-0.265613	8.21794	2.12496e-07	1.16901e-05	UnderExpressed
Cd24a	-0.265395	5.59727	1.28714e-06	5.41765e-05	UnderExpressed
Plpp3	-0.264776	4.39528	0.000252543	0.00502005	UnderExpressed
Gprc5a	-0.264604	2.80696	0.00166754	0.0226854	UnderExpressed
Pgap1	-0.263213	6.71743	0.00317551	0.0371823	UnderExpressed
Irs1	-0.262705	3.1751	0.000318269	0.00609473	UnderExpressed
Otud1	-0.262549	4.10117	0.00167713	0.0227418	UnderExpressed
Prpf3	-0.262436	6.0246	4.26776e-07	2.17604e-05	UnderExpressed
Gstm2	-0.260667	3.67697	0.000589338	0.00993558	UnderExpressed
Impad1	-0.260489	6.5835	1.19692e-05	0.000387933	UnderExpressed
Tspan5	-0.260281	4.8771	2.23103e-05	0.000669218	UnderExpressed
Sdc4	-0.259766	5.84952	2.18609e-06	8.64987e-05	UnderExpressed
Ttyh3	-0.259623	3.61488	0.00276471	0.033799	UnderExpressed
Reep5	-0.259328	3.333	0.00143198	0.0199792	UnderExpressed
Spry1	-0.258914	4.35511	1.50929e-05	0.000474462	UnderExpressed
Dtna	-0.257821	4.89552	0.000251565	0.00500853	UnderExpressed
Myof	-0.257577	5.91128	8.40255e-05	0.00199987	UnderExpressed
Homez	-0.257467	2.76311	0.00409778	0.0445008	UnderExpressed
Lpin1	-0.25726	4.21377	9.66324e-05	0.00223215	UnderExpressed
Prom1	-0.257109	3.77153	0.000566305	0.00961186	UnderExpressed
Cpox	-0.256877	4.68689	1.23687e-05	0.00039882	UnderExpressed
Efna4	-0.256506	3.48149	0.000217025	0.00441906	UnderExpressed
AU040320	-0.256239	3.44194	0.000390977	0.00713832	UnderExpressed
Slc43a1	-0.255975	3.73893	0.000138469	0.00298935	UnderExpressed
Hist1h3e	-0.25452	9.4543	0.00374502	0.041552	UnderExpressed
Smad1	-0.254349	4.01757	0.00117844	0.0172209	UnderExpressed
Rbpj	-0.254286	8.30435	2.04461e-06	8.21111e-05	UnderExpressed
Pdk4	-0.254148	3.20671	0.000881732	0.0135957	UnderExpressed
Chmp1b	-0.254112	4.86349	2.09359e-05	0.000634298	UnderExpressed
Apoc1	-0.253864	3.84038	0.00064907	0.0107263	UnderExpressed
Nup62cl	-0.253045	4.60409	9.02595e-05	0.00212008	UnderExpressed
Scd2	-0.252827	7.72591	2.14834e-06	8.55447e-05	UnderExpressed
Myo6	-0.252292	4.97405	7.62026e-06	0.000262585	UnderExpressed
Cflar	-0.251888	3.80773	0.000818876	0.012791	UnderExpressed
LOC106029237	-0.251483	3.24768	0.00366839	0.0408638	UnderExpressed
Nradd	-0.251315	3.304	0.000617787	0.0102907	UnderExpressed
Adrbk2	-0.251238	3.39945	0.000704349	0.0113995	UnderExpressed
Mpzl1	-0.251199	3.60076	0.0012092	0.0175341	UnderExpressed
Sh3tc1	-0.250823	3.60025	0.00213813	0.0275911	UnderExpressed
Mgat3	-0.250248	3.30106	0.00227469	0.0289366	UnderExpressed
Gmpr	-0.250016	2.56386	0.00462733	0.0488766	UnderExpressed
Kif3c	-0.249116	4.03505	0.00107989	0.0159673	UnderExpressed
Lace1	-0.248541	3.94153	0.000103795	0.00238444	UnderExpressed
Hspb1	-0.248462	8.62049	0.000341915	0.00646946	UnderExpressed
Irf6	-0.248403	3.85184	0.000376561	0.00697667	UnderExpressed
Slc12a4	-0.248353	5.77791	5.40413e-06	0.000192568	UnderExpressed
Ehd1	-0.248259	6.74946	0.000146612	0.00313814	UnderExpressed
Gja1	-0.247741	7.68659	8.77021e-07	3.91309e-05	UnderExpressed
Qsox2	-0.247632	5.27323	7.43532e-05	0.00180041	UnderExpressed
Arl8a	-0.247618	3.42971	0.00188148	0.0249791	UnderExpressed
Fam49a	-0.247269	4.14237	0.00166977	0.0226911	UnderExpressed
Blvrb	-0.246536	4.4984	6.04801e-05	0.00152944	UnderExpressed
Rims2	-0.246435	4.07719	0.00233457	0.0296082	UnderExpressed
Serinc5	-0.246335	5.30984	0.000367497	0.00684921	UnderExpressed
Miip	-0.245898	3.55856	0.00109197	0.0161136	UnderExpressed
Cpped1	-0.245774	4.20997	6.28104e-05	0.00157252	UnderExpressed
Mt1	-0.244917	3.67639	0.00173078	0.0233181	UnderExpressed
Slc1a4	-0.244524	5.19856	3.17677e-05	0.000905596	UnderExpressed
Tsc22d1	-0.24437	7.15833	3.82572e-06	0.000143671	UnderExpressed
Palm3	-0.24437	4.36414	5.79582e-05	0.00147758	UnderExpressed
Frmd5	-0.244209	2.99554	0.00473735	0.0497243	UnderExpressed
Rhbdd1	-0.243795	3.83003	0.000832721	0.0129588	UnderExpressed
Cdk6	-0.24363	5.45676	1.76985e-06	7.23102e-05	UnderExpressed
St3gal3	-0.243172	4.68529	4.96364e-05	0.00130796	UnderExpressed
Rab4a	-0.243093	4.18026	5.58466e-05	0.00143542	UnderExpressed
Cebpzos	-0.242981	3.87884	0.00247114	0.0307495	UnderExpressed
Ooep	-0.242824	6.28118	9.97682e-05	0.00230035	UnderExpressed
Rnf24	-0.242624	3.34832	0.000940318	0.0142709	UnderExpressed
Pdp2	-0.242428	3.83983	0.000478291	0.00846469	UnderExpressed
Cers2	-0.242113	5.15276	5.80139e-06	0.000203829	UnderExpressed
Cd81	-0.241126	7.53052	4.09269e-05	0.0011184	UnderExpressed
Lrrc58	-0.240932	6.76592	0.000748709	0.0119327	UnderExpressed
Rnf130	-0.239169	3.8488	0.00207309	0.0269459	UnderExpressed
Fggy	-0.239088	3.579	0.00235993	0.0298393	UnderExpressed
Abhd4	-0.238176	5.00367	0.000377212	0.00697842	UnderExpressed
Zc3hav1l	-0.238149	3.53943	0.00127839	0.0182629	UnderExpressed
Epb41l3	-0.237633	4.08198	0.000135858	0.0029482	UnderExpressed
Ocrl	-0.236794	4.52567	3.01208e-05	0.000864542	UnderExpressed
Rhbdf1	-0.23622	3.53152	0.000874324	0.0135057	UnderExpressed
Tbcc	-0.236162	4.2032	0.000740631	0.011819	UnderExpressed
Frs3	-0.236047	3.28174	0.00313765	0.0369189	UnderExpressed
Them6	-0.235849	3.17769	0.00303072	0.0361697	UnderExpressed
Tex264	-0.235161	3.36219	0.00296915	0.0356043	UnderExpressed
B3glct	-0.235014	3.58787	0.00120838	0.0175341	UnderExpressed
Rnu2-10	-0.233554	10.8207	0.00379727	0.0420143	UnderExpressed
Rdh11	-0.23174	3.76061	0.000562061	0.00959174	UnderExpressed
Snrk	-0.231111	3.61107	0.00148541	0.0205873	UnderExpressed
Slc1a5	-0.231025	4.93256	0.00326578	0.0378583	UnderExpressed
Aass	-0.230584	3.62872	0.000684328	0.0112056	UnderExpressed
Slc8b1	-0.230428	4.79509	0.000198518	0.00410894	UnderExpressed
Tmem51	-0.230337	3.72042	0.00142169	0.0198622	UnderExpressed
Acad10	-0.229915	3.42273	0.001455	0.0202553	UnderExpressed
Zfpl1	-0.22904	3.73049	0.00412305	0.0446979	UnderExpressed
Dzip1	-0.227812	4.02305	0.000356049	0.00666555	UnderExpressed
Bspry	-0.227598	3.83219	0.00264046	0.0325918	UnderExpressed
Slc7a6	-0.227528	4.44442	0.000113726	0.0025817	UnderExpressed
Limk2	-0.227436	7.25896	1.95345e-05	0.000598138	UnderExpressed
Grb10	-0.226168	7.77271	9.14696e-05	0.0021441	UnderExpressed
Ldlr	-0.225466	5.92771	0.00304982	0.0363285	UnderExpressed
Zbtb44	-0.22456	6.47558	1.57938e-05	0.000494019	UnderExpressed
Sec16a	-0.224445	7.80551	0.000670206	0.0110176	UnderExpressed
Bphl	-0.224254	3.29205	0.00300482	0.0359632	UnderExpressed
B3gnt5	-0.224108	4.67496	0.00280879	0.0342377	UnderExpressed
Srp68	-0.224072	5.64263	6.4717e-05	0.00160206	UnderExpressed
Zmat3	-0.223386	6.09505	2.72438e-05	0.000791015	UnderExpressed
Rabggta	-0.223201	5.42849	0.000493825	0.00867514	UnderExpressed
Zfp383	-0.221608	4.05138	0.00269556	0.0330826	UnderExpressed
Wwox	-0.220965	3.34189	0.00202812	0.0265817	UnderExpressed
St6galnac3	-0.220831	3.98311	0.000601722	0.0100632	UnderExpressed
Shroom4	-0.220375	3.98125	0.000650705	0.0107392	UnderExpressed
Abcc5	-0.219669	6.23642	0.000147178	0.00314489	UnderExpressed
Tm7sf3	-0.219197	6.53346	1.84638e-05	0.00056902	UnderExpressed
Map4k3	-0.218748	6.47003	5.75595e-05	0.00147257	UnderExpressed
Tulp3	-0.218282	4.36562	0.000373142	0.00693381	UnderExpressed
Phlda2	-0.217541	5.20095	4.34341e-05	0.00117921	UnderExpressed
Carnmt1	-0.217421	6.45999	0.000236262	0.0047491	UnderExpressed
Natd1	-0.217047	5.71126	0.000203521	0.00417801	UnderExpressed
Dstyk	-0.21605	4.23143	0.000506864	0.00883994	UnderExpressed
Phgdh	-0.215921	7.29404	0.00101527	0.0152509	UnderExpressed
Chka	-0.21516	5.67202	0.00172067	0.0232069	UnderExpressed
Ank3	-0.214019	4.62135	0.000918584	0.0140168	UnderExpressed
Baz1a	-0.213323	5.37515	0.000940925	0.0142709	UnderExpressed
Cdc14b	-0.213027	4.37402	0.000977727	0.0147577	UnderExpressed
Pde1b	-0.212859	3.75002	0.00138946	0.0195162	UnderExpressed
Smo	-0.21282	4.9406	0.000349033	0.00658333	UnderExpressed
Fhl1	-0.212599	4.71263	0.000896191	0.013742	UnderExpressed
Dpysl3	-0.211643	5.57623	0.000432313	0.00779095	UnderExpressed
Ercc5	-0.21092	5.19652	0.000170046	0.00359071	UnderExpressed
Bex1	-0.210531	7.18842	9.3888e-05	0.00218081	UnderExpressed
Klhl42	-0.209761	4.83347	0.000219177	0.00444126	UnderExpressed
Zfp365	-0.209502	3.72085	0.00461945	0.0488548	UnderExpressed
Fbxo25	-0.209048	3.99124	0.00170975	0.0230844	UnderExpressed
Nefh	-0.208617	3.99341	0.000915387	0.013985	UnderExpressed
Susd6	-0.208508	5.82518	6.23438e-05	0.00156396	UnderExpressed
Rtn4ip1	-0.208212	3.56715	0.00437221	0.0466332	UnderExpressed
Fntb	-0.208105	5.73999	0.000156568	0.0033229	UnderExpressed
Ngfrap1	-0.207974	6.85403	4.76183e-05	0.0012681	UnderExpressed
Nsf	-0.207909	6.49687	0.00118687	0.0172902	UnderExpressed
Cald1	-0.206828	5.0395	0.00396887	0.0434015	UnderExpressed
Ly6g6e	-0.206292	3.7841	0.00373786	0.041527	UnderExpressed
Deptor	-0.206054	5.31795	0.000402997	0.00733642	UnderExpressed
Wbscr27	-0.204848	4.16438	0.00135846	0.0191556	UnderExpressed
Tjp3	-0.204262	4.70547	0.00368876	0.0410542	UnderExpressed
Dusp12	-0.204256	4.4799	0.000754513	0.0119796	UnderExpressed
Ric3	-0.203788	4.38016	0.00455672	0.0483109	UnderExpressed
Cdc42bpg	-0.203684	5.87034	0.00151359	0.0209225	UnderExpressed
Tmed4	-0.203684	4.26695	0.000561134	0.00958897	UnderExpressed
Arhgef5	-0.203619	3.4688	0.00386082	0.0425164	UnderExpressed
Plekhf2	-0.203524	7.47964	0.000240941	0.00483539	UnderExpressed
Asrgl1	-0.203482	4.91171	0.000256551	0.00507558	UnderExpressed
Asns	-0.203241	8.34733	0.000127601	0.00283275	UnderExpressed
Sec24a	-0.203038	4.00295	0.00118119	0.0172276	UnderExpressed
Pi4k2a	-0.202724	5.2443	8.49704e-05	0.00201853	UnderExpressed
Cpne1	-0.200539	5.66964	0.000728771	0.0116743	UnderExpressed
Ttc21b	-0.200009	4.81743	0.000333129	0.00632138	UnderExpressed
Sgms1	-0.19944	5.24287	0.000685219	0.0112056	UnderExpressed
Cbll1	-0.199186	4.11261	0.00331305	0.0382296	UnderExpressed
Mfge8	-0.198818	5.94694	0.00421742	0.0454039	UnderExpressed
Cat	-0.19873	6.55053	0.000137236	0.00296865	UnderExpressed
Scd1	-0.198516	4.77291	0.00387008	0.042581	UnderExpressed
Tmem38b	-0.198466	3.62562	0.00422271	0.0454039	UnderExpressed
Ascc1	-0.1982	5.00916	0.000483718	0.00853345	UnderExpressed
Cpd	-0.197596	4.31412	0.00124722	0.0178788	UnderExpressed
Prkx	-0.197155	3.85299	0.0046332	0.0488766	UnderExpressed
Dnajc3	-0.196168	5.24856	0.00103177	0.0154066	UnderExpressed
Sigmar1	-0.194623	5.0821	0.000412205	0.00748232	UnderExpressed
Nr3c1	-0.193244	4.19381	0.00429683	0.0460642	UnderExpressed
Esrp1	-0.193125	5.06664	0.000286087	0.00557204	UnderExpressed
Arhgap28	-0.191978	4.39582	0.00263219	0.0325276	UnderExpressed
3632451O06Rik	-0.191932	4.15417	0.00239745	0.0302223	UnderExpressed
Phkb	-0.191928	5.36997	0.000544456	0.00936778	UnderExpressed
Slc2a3	-0.191639	10.1274	0.0029232	0.0352555	UnderExpressed
Met	-0.191614	3.97994	0.00284529	0.034515	UnderExpressed
Plk2	-0.19025	5.52642	0.000716093	0.0115301	UnderExpressed
Ifrd1	-0.189385	6.06286	0.000570483	0.00966968	UnderExpressed
Gdf3	-0.188174	6.74571	0.000410371	0.00745983	UnderExpressed
Mb21d2	-0.188034	4.87777	0.00193809	0.0255889	UnderExpressed
Cebpg	-0.187329	5.68313	0.00121395	0.0175826	UnderExpressed
Ak1	-0.187328	5.72484	0.00318885	0.0372766	UnderExpressed
Enox2	-0.187123	3.76338	0.00406425	0.0442133	UnderExpressed
Mest	-0.185913	5.70916	0.000360526	0.00672928	UnderExpressed
Tmem59	-0.184823	5.93485	0.00105317	0.0156515	UnderExpressed
Rb1	-0.184755	4.54521	0.00107158	0.0158888	UnderExpressed
Dbt	-0.184421	5.34796	0.00132141	0.0187494	UnderExpressed
Ccdc93	-0.183979	4.9827	0.00290465	0.0350993	UnderExpressed
Prdm1	-0.183948	5.0319	0.00242427	0.0304381	UnderExpressed
Ell2	-0.183643	5.345	0.00352865	0.0397662	UnderExpressed
1500009L16Rik	-0.183098	3.99809	0.00332154	0.0382923	UnderExpressed
Zak	-0.18273	4.47331	0.00434308	0.0464582	UnderExpressed
Mtss1	-0.182555	6.94643	0.00473121	0.0497015	UnderExpressed
Flnb	-0.182434	8.14365	0.000782037	0.0123385	UnderExpressed
Cyp51	-0.182075	5.54802	0.000762252	0.0120871	UnderExpressed
Rab11fip1	-0.182026	5.31535	0.000696401	0.0113251	UnderExpressed
Prdm2	-0.181899	5.52022	0.000897852	0.0137506	UnderExpressed
Abcc1	-0.181755	5.23738	0.00128335	0.0182921	UnderExpressed
Arf2	-0.18171	4.00594	0.00277193	0.0338543	UnderExpressed
Rnf111	-0.18153	5.42153	0.00357953	0.0401592	UnderExpressed
Dgkh	-0.180892	4.92568	0.000735011	0.0117443	UnderExpressed
Mcl1	-0.18068	8.74497	0.000882315	0.0135957	UnderExpressed
Ptprk	-0.180454	6.91031	0.000341964	0.00646946	UnderExpressed
Hspa8	-0.180302	11.7079	0.00123331	0.0177402	UnderExpressed
Tnrc6b	-0.179754	6.26378	0.00307394	0.0365117	UnderExpressed
Top1	-0.17961	6.9513	0.00288062	0.0348425	UnderExpressed
Fgfr2	-0.179597	4.88356	0.00129442	0.0184081	UnderExpressed
Slc38a1	-0.179157	6.91167	0.000355088	0.00666485	UnderExpressed
Stmn2	-0.178558	6.71023	0.000536008	0.00926053	UnderExpressed
Cln8	-0.177339	5.43003	0.00156802	0.0214712	UnderExpressed
Snrnp200	-0.177274	9.37988	0.0024484	0.0305575	UnderExpressed
Itga6	-0.17678	7.3963	0.000538447	0.00928988	UnderExpressed
Abcb1a	-0.1762	4.73857	0.00461873	0.0488548	UnderExpressed
Fbxl6	-0.175468	4.77997	0.00100873	0.0151709	UnderExpressed
Lpcat3	-0.175448	5.12504	0.00155915	0.0213732	UnderExpressed
Daam1	-0.174568	5.12022	0.00104137	0.015513	UnderExpressed
Dnajc7	-0.173666	7.72768	0.00100498	0.0151327	UnderExpressed
Insig1	-0.172647	5.84108	0.00185211	0.0246532	UnderExpressed
Cmtm6	-0.172433	6.12886	0.00206653	0.0269444	UnderExpressed
Phc1	-0.172288	8.25255	0.00327979	0.0379855	UnderExpressed
Ahcyl2	-0.171372	5.32262	0.00395201	0.0432927	UnderExpressed
Tdp1	-0.170292	5.3021	0.00112969	0.0166311	UnderExpressed
Atp1b1	-0.170292	5.24852	0.00329202	0.0380219	UnderExpressed
Slc19a2	-0.169497	5.98157	0.00051465	0.00891609	UnderExpressed
Acvr1b	-0.169323	5.13784	0.00264258	0.0325918	UnderExpressed
Zmynd8	-0.168506	6.7764	0.00122327	0.0176768	UnderExpressed
Slc31a1	-0.168407	5.547	0.00250419	0.0311299	UnderExpressed
March5	-0.168229	6.2177	0.000722327	0.0116007	UnderExpressed
Txn2	-0.167579	5.46858	0.0013957	0.019582	UnderExpressed
Myadm	-0.16738	4.78688	0.00241067	0.0303556	UnderExpressed
Otx2	-0.167288	4.89724	0.00399499	0.0436111	UnderExpressed
Zfp110	-0.167019	6.82861	0.00317783	0.0371823	UnderExpressed
Atxn1l	-0.165264	5.54492	0.0013592	0.0191556	UnderExpressed
Klhdc3	-0.164903	4.8274	0.0022167	0.0284005	UnderExpressed
Cask	-0.164797	5.06687	0.00347971	0.0393207	UnderExpressed
Sord	-0.164499	5.44745	0.0026035	0.0322367	UnderExpressed
Gsta4	-0.163095	8.01407	0.00369963	0.0411387	UnderExpressed
Cgn	-0.162629	5.16734	0.00189326	0.0251027	UnderExpressed
Slc44a1	-0.162124	6.20275	0.00147982	0.0205325	UnderExpressed
Nfe2l2	-0.161056	6.76778	0.00203237	0.0266096	UnderExpressed
Lin28a	-0.160749	8.17596	0.00427884	0.0459106	UnderExpressed
Frrs1	-0.160469	5.38588	0.00177842	0.023832	UnderExpressed
Triml2	-0.160182	6.61842	0.00244036	0.0305294	UnderExpressed
Hmgxb4	-0.158337	7.21949	0.00447051	0.04752	UnderExpressed
Gltscr1l	-0.158246	6.77729	0.00128131	0.0182839	UnderExpressed
Scarb2	-0.157506	7.58022	0.00217604	0.0280144	UnderExpressed
Gpr107	-0.15719	6.11381	0.0030803	0.0365181	UnderExpressed
Trap1a	-0.15705	6.64669	0.00188195	0.0249791	UnderExpressed
Pcnt	-0.155234	7.52258	0.00270331	0.0331453	UnderExpressed
Tbcel	-0.15376	5.17081	0.00324898	0.0376984	UnderExpressed
Emb	-0.153496	7.03693	0.00335821	0.0384676	UnderExpressed
Pdha1	-0.151326	8.27619	0.00430409	0.0461027	UnderExpressed
Srgap2	-0.151063	5.866	0.0019203	0.0253807	UnderExpressed
Mtfr1	-0.147989	6.49622	0.00403352	0.043917	UnderExpressed
Ubr2	-0.146701	5.77358	0.00307855	0.0365181	UnderExpressed
Exoc6b	-0.145413	5.66849	0.00341316	0.0387783	UnderExpressed
Map4k4	0.140489	8.01629	0.00421104	0.0454039	OverExpressed
Sdcbp	0.147302	5.70767	0.00346539	0.0391942	OverExpressed
Erh	0.147928	7.58711	0.00465649	0.0490101	OverExpressed
Hspa4	0.149901	9.6485	0.00253056	0.0314265	OverExpressed
Slc29a1	0.152824	7.31017	0.00287201	0.0347719	OverExpressed
Dnah8	0.153808	6.8301	0.00463057	0.0488766	OverExpressed
Ywhaq	0.154032	8.84139	0.00315468	0.0370497	OverExpressed
Wdr76	0.154403	6.71621	0.00436357	0.0465806	OverExpressed
Itsn1	0.154568	5.61002	0.00434509	0.0464582	OverExpressed
Ptpn3	0.15541	5.66374	0.00408123	0.0443594	OverExpressed
Cox6c	0.156384	6.6907	0.00328767	0.0380219	OverExpressed
Hn1	0.157399	6.64042	0.00401985	0.0438062	OverExpressed
Pced1b	0.157779	5.42178	0.00364195	0.0406414	OverExpressed
Acox1	0.157856	4.77958	0.00465758	0.0490101	OverExpressed
Rdx	0.158814	8.04587	0.00182146	0.0243048	OverExpressed
Hmces	0.159646	7.57635	0.00181612	0.0242595	OverExpressed
Ppp1cc	0.160517	8.37607	0.00209301	0.0270645	OverExpressed
Mrpl45	0.1606	6.73702	0.0014135	0.0198095	OverExpressed
Aifm1	0.160714	5.69206	0.00205906	0.0269029	OverExpressed
Sfn	0.160967	5.38161	0.00319584	0.0373003	OverExpressed
B4galnt4	0.161133	4.95459	0.00364076	0.0406414	OverExpressed
Spidr	0.161226	5.89278	0.00350049	0.03952	OverExpressed
Mreg	0.161463	7.1405	0.00303071	0.0361697	OverExpressed
Nme2	0.161632	8.90701	0.00205397	0.0268644	OverExpressed
D930015E06Rik	0.161655	5.37819	0.00322199	0.0374892	OverExpressed
Mknk2	0.162142	6.1442	0.00382628	0.0422539	OverExpressed
2010107E04Rik	0.162547	5.3128	0.0046492	0.0490042	OverExpressed
Rnf145	0.162699	6.14662	0.00179983	0.0240675	OverExpressed
Cds1	0.163135	5.04926	0.00379847	0.0420143	OverExpressed
Rpp14	0.163735	5.04326	0.0020912	0.0270645	OverExpressed
Dna2	0.164158	5.5227	0.00170342	0.0230237	OverExpressed
Prrc1	0.164574	5.00672	0.00346372	0.0391942	OverExpressed
Psma7	0.164797	7.16298	0.00206476	0.0269444	OverExpressed
Sorbs1	0.164891	4.78861	0.00279597	0.0341147	OverExpressed
Mfsd1	0.165253	6.78224	0.000788157	0.0124194	OverExpressed
Oaz2	0.165284	5.35849	0.00339033	0.0386239	OverExpressed
Shc1	0.165845	6.52649	0.00125732	0.0179824	OverExpressed
Lage3	0.166411	4.41647	0.00425337	0.0456763	OverExpressed
Liph	0.166975	5.35127	0.00153018	0.0210913	OverExpressed
Pltp	0.167441	6.60121	0.00394684	0.0432738	OverExpressed
Smyd2	0.171111	4.63052	0.00293211	0.0353101	OverExpressed
Anxa6	0.171427	6.05109	0.000690506	0.0112627	OverExpressed
Dnmt3a	0.171502	6.52348	0.00336618	0.0385007	OverExpressed
Ndufv3	0.171709	5.71816	0.000884149	0.0136072	OverExpressed
Jmjd6	0.171841	5.61001	0.000596078	0.0100216	OverExpressed
Spred1	0.172733	6.7265	0.00185346	0.0246532	OverExpressed
Wapl	0.173441	8.66306	0.00160595	0.0219427	OverExpressed
Uchl3	0.173617	5.82642	0.00142201	0.0198622	OverExpressed
Tmeff1	0.173792	6.6506	0.00281295	0.0342552	OverExpressed
Dnajb1	0.173961	6.44112	0.00129904	0.0184528	OverExpressed
S100pbp	0.17432	4.32243	0.00265114	0.0326332	OverExpressed
Slc25a38	0.174568	4.19536	0.00374674	0.041552	OverExpressed
Aebp2	0.175217	7.15011	0.00117708	0.0172209	OverExpressed
Skp1a	0.176505	8.63996	0.000441554	0.00791201	OverExpressed
Mum1	0.17682	5.90676	0.00177698	0.023832	OverExpressed
Camk1d	0.177076	4.98414	0.00413389	0.044738	OverExpressed
Coro1b	0.177441	6.8504	0.00077794	0.0122893	OverExpressed
Serf2	0.177444	7.61167	0.000509369	0.00884905	OverExpressed
Sort1	0.177704	5.30453	0.000580332	0.00979691	OverExpressed
Fam63a	0.178635	6.25091	0.000625242	0.0103873	OverExpressed
Gadd45a	0.179629	5.36953	0.0023442	0.0297003	OverExpressed
Skap2	0.180487	5.77911	0.000318203	0.00609473	OverExpressed
Galnt7	0.181015	5.10315	0.00261376	0.0323317	OverExpressed
Kmt2d	0.181573	5.13011	0.00350645	0.0395516	OverExpressed
Mrpl51	0.182524	5.81318	0.00030353	0.00586623	OverExpressed
Atp5j2	0.183935	6.54638	0.000797305	0.0125419	OverExpressed
Syngr1	0.185283	4.93915	0.000799462	0.0125503	OverExpressed
Sumo3	0.185409	6.97946	0.000504985	0.00882176	OverExpressed
Igf2bp2	0.18733	7.02708	0.000379356	0.00700776	OverExpressed
A430005L14Rik	0.1875	5.01852	0.000322065	0.00613929	OverExpressed
Wdr1	0.187503	6.90527	0.000319198	0.0061032	OverExpressed
Toe1	0.187632	5.18965	0.000540793	0.00931753	OverExpressed
Parp9	0.189032	3.54765	0.00447451	0.0475222	OverExpressed
Zdhhc18	0.189049	5.33139	0.00312997	0.0369127	OverExpressed
Atp10a	0.189103	4.54362	0.00113928	0.0167526	OverExpressed
Ppfibp2	0.189539	4.95327	0.000303365	0.00586623	OverExpressed
Cnn2	0.189856	5.6099	0.00040096	0.00730995	OverExpressed
Ahsa2	0.190685	5.61329	0.000700639	0.0113542	OverExpressed
Rell1	0.191145	5.17845	0.00201089	0.026411	OverExpressed
Syce2	0.191313	5.24185	0.0002001	0.00413484	OverExpressed
Fbxo5	0.191929	6.90926	0.000557798	0.00954497	OverExpressed
Etnk1	0.192837	8.49307	0.000111862	0.00255704	OverExpressed
Socs2	0.192933	6.84801	0.00104524	0.0155521	OverExpressed
Bnip3l	0.19366	6.47647	0.00225326	0.0286931	OverExpressed
Nr6a1	0.194007	6.93194	0.000247062	0.00493454	OverExpressed
Fbln1	0.194158	4.90688	0.00359723	0.0402857	OverExpressed
Dgkz	0.194378	5.42832	0.00142172	0.0198622	OverExpressed
Mthfr	0.194448	5.38552	0.0014346	0.0199935	OverExpressed
Nmt2	0.19513	7.19799	0.000490844	0.00864699	OverExpressed
Casp3	0.196335	5.95999	0.000137273	0.00296865	OverExpressed
Tdp2	0.196733	6.13863	0.000452739	0.00806635	OverExpressed
Rhpn2	0.197095	4.96529	0.000152579	0.00324373	OverExpressed
Srsf9	0.197845	5.98477	0.00224938	0.0286931	OverExpressed
Tle4	0.199407	7.12632	0.000123983	0.0027622	OverExpressed
Zfp706	0.199743	6.95549	0.000151703	0.00323057	OverExpressed
Wdr47	0.199854	4.49016	0.000699412	0.0113489	OverExpressed
Rarg	0.200262	6.64913	0.000263364	0.00516152	OverExpressed
Atp5k	0.200589	5.27989	0.00410774	0.0445704	OverExpressed
Eci2	0.202298	4.28788	0.00343997	0.0390123	OverExpressed
Dock1	0.202509	7.01798	0.000111479	0.00255628	OverExpressed
Tpst1	0.202705	5.03675	0.000682912	0.0111971	OverExpressed
Tead2	0.203393	6.39908	0.00012171	0.00273097	OverExpressed
Slbp	0.204	6.53876	0.000258331	0.00510276	OverExpressed
Fam126a	0.204537	4.62364	0.00070838	0.0114353	OverExpressed
Twf2	0.204751	6.34945	4.15057e-05	0.00113175	OverExpressed
Mylpf	0.205117	5.92167	7.61805e-05	0.00183052	OverExpressed
D17H6S56E-5	0.205855	4.91967	0.000129662	0.00287342	OverExpressed
Zfp870	0.20611	4.3542	0.00301102	0.0360031	OverExpressed
Ndrg2	0.206615	3.92378	0.00333333	0.0383578	OverExpressed
Zscan12	0.20831	3.95656	0.000892813	0.0137069	OverExpressed
Rap1gap	0.209569	3.84062	0.00282982	0.0344272	OverExpressed
Gpi1	0.209679	7.87769	0.000121184	0.00272403	OverExpressed
Pdk1	0.209693	7.8721	0.000260574	0.00512286	OverExpressed
Atp5l	0.209799	6.48445	2.58937e-05	0.000757074	OverExpressed
1700061G19Rik	0.210463	4.73848	0.00157573	0.0215533	OverExpressed
Tomm7	0.211565	6.2052	9.44182e-05	0.00218907	OverExpressed
Uhmk1	0.212326	3.96375	0.000764218	0.012103	OverExpressed
Uqcrh	0.212498	6.39046	2.48641e-05	0.000728668	OverExpressed
Eif4e2	0.212573	6.93133	4.23252e-05	0.00115159	OverExpressed
Nme1	0.214116	7.11514	0.00136617	0.0192322	OverExpressed
Map1b	0.214843	7.47796	4.99745e-05	0.00131411	OverExpressed
Mfsd12	0.215695	3.69396	0.00208732	0.0270467	OverExpressed
Cox7a2	0.216803	6.11596	3.48916e-05	0.000972258	OverExpressed
Pttg1ip	0.217742	5.53572	3.36772e-05	0.000947115	OverExpressed
Cox17	0.218019	4.97743	0.00340248	0.0387272	OverExpressed
Hvcn1	0.218264	4.43867	0.00038283	0.00703222	OverExpressed
Tor3a	0.218758	5.42936	4.61312e-05	0.00124435	OverExpressed
Faap24	0.21967	3.33406	0.00208418	0.027034	OverExpressed
Peg3	0.220422	6.73037	1.38673e-05	0.00044259	OverExpressed
Capns1	0.223154	7.08631	8.98542e-05	0.00211452	OverExpressed
Gpx1	0.223709	7.43431	0.00050487	0.00882176	OverExpressed
Ero1l	0.223821	5.72978	0.000865745	0.0134228	OverExpressed
Lgr4	0.223924	7.14961	8.53631e-06	0.000290165	OverExpressed
Elmo1	0.224038	4.80264	6.45605e-05	0.00160206	OverExpressed
Kdm4b	0.224679	5.10115	5.49819e-05	0.00141901	OverExpressed
Crybg3	0.225433	4.77279	0.00117936	0.0172209	OverExpressed
Mpp1	0.225628	4.57268	0.000296523	0.00575742	OverExpressed
Myrf	0.226153	5.29049	0.00319849	0.0373003	OverExpressed
Rundc3a	0.226982	3.37712	0.00244765	0.0305575	OverExpressed
Taf13	0.227336	4.04275	0.00244128	0.0305294	OverExpressed
Fam162a	0.227384	4.91938	0.00035548	0.00666485	OverExpressed
Eras	0.229766	4.95754	0.000352608	0.00664078	OverExpressed
Khnyn	0.231398	4.44572	0.00046206	0.00820908	OverExpressed
Rimbp3	0.232134	3.10201	0.00344445	0.0390278	OverExpressed
Athl1	0.233392	4.35662	0.000116056	0.00261815	OverExpressed
Zmym1	0.233487	6.67838	0.00019449	0.0040523	OverExpressed
Pkm	0.234302	11.0353	7.28187e-06	0.00025301	OverExpressed
Ntn1	0.235192	6.0225	0.00438364	0.0467153	OverExpressed
Ralgps2	0.235426	5.7144	1.90793e-06	7.7447e-05	OverExpressed
Chst10	0.236675	3.68704	0.00190231	0.0251961	OverExpressed
Csrp1	0.236844	5.25109	4.02703e-05	0.00110286	OverExpressed
Spry4	0.236874	6.2715	3.82573e-06	0.000143671	OverExpressed
Pipox	0.23767	5.45383	2.02122e-05	0.000615345	OverExpressed
Dnaja1	0.238117	8.905	6.47567e-05	0.00160206	OverExpressed
Ankrd6	0.241225	4.80745	7.19919e-05	0.0017568	OverExpressed
Pttg1	0.241471	4.13898	0.000132835	0.00290653	OverExpressed
Kctd15	0.24201	4.29185	5.19075e-05	0.00135641	OverExpressed
Capn3	0.242808	3.202	0.00150432	0.0208264	OverExpressed
Uqcr11	0.242865	5.72194	4.86707e-06	0.000176438	OverExpressed
Cetn3	0.244229	5.52856	0.000690496	0.0112627	OverExpressed
Pcx	0.24477	5.25812	0.000320679	0.00612219	OverExpressed
Rpl22l1	0.246485	7.2342	0.000253574	0.00503256	OverExpressed
Pbxip1	0.247007	3.57934	0.000766363	0.0121217	OverExpressed
Exoc3l	0.247477	2.96015	0.0033451	0.0383875	OverExpressed
Dapp1	0.247698	3.9294	0.000190931	0.00399808	OverExpressed
Isyna1	0.247735	6.0122	4.643e-05	0.00124972	OverExpressed
Spta1	0.24804	4.51138	0.00147935	0.0205325	OverExpressed
Eps15	0.250022	4.69568	0.000493394	0.00867514	OverExpressed
Ntan1	0.250729	4.33688	7.37121e-05	0.0017918	OverExpressed
Iqcc	0.250789	2.96711	0.00119683	0.0174151	OverExpressed
Apitd1	0.251039	3.24264	0.00304009	0.036247	OverExpressed
Pgam1	0.252265	8.98045	1.82201e-06	7.41995e-05	OverExpressed
Cd276	0.253377	5.0882	1.01595e-05	0.000338013	OverExpressed
Nhsl1	0.253933	3.55563	0.00340645	0.0387372	OverExpressed
Lsm6	0.25576	5.13321	5.11487e-06	0.000183828	OverExpressed
Ppp1r21	0.256695	4.81663	2.24749e-05	0.000671195	OverExpressed
Irak2	0.257237	2.80707	0.00246599	0.0307334	OverExpressed
Mdk	0.257398	5.96705	6.43864e-05	0.00160206	OverExpressed
Ptpn12	0.257711	5.23489	1.30028e-05	0.000416055	OverExpressed
Gpsm2	0.257773	5.03241	6.01073e-07	2.85578e-05	OverExpressed
Lefty2	0.259028	6.05248	9.01039e-06	0.00030381	OverExpressed
Ak7	0.260922	3.85735	0.000273941	0.00535208	OverExpressed
Plcb3	0.261313	6.59827	0.000332207	0.00631345	OverExpressed
Mycbp	0.262911	3.8455	9.63538e-05	0.00222983	OverExpressed
Zfp26	0.263343	6.05544	0.00208279	0.027034	OverExpressed
Aldoa	0.263467	9.64736	3.48705e-05	0.000972258	OverExpressed
Mgst3	0.26418	3.7286	0.00070804	0.0114353	OverExpressed
1700029P11Rik	0.264763	3.31432	0.00269384	0.0330826	OverExpressed
Ncor2	0.266655	3.55638	0.00108078	0.0159673	OverExpressed
Ephx2	0.267313	6.60842	1.35277e-06	5.67484e-05	OverExpressed
Smpdl3b	0.268187	3.42347	0.000202356	0.00416091	OverExpressed
Akr1b8	0.269311	3.0431	0.00225098	0.0286931	OverExpressed
Pbx2	0.270345	4.9169	1.05368e-05	0.000348717	OverExpressed
Ints3	0.270595	6.85957	1.44458e-06	5.9998e-05	OverExpressed
Lgals9	0.270947	2.67548	0.00440031	0.0468419	OverExpressed
Hmgb3	0.272642	4.55697	1.96941e-06	7.94285e-05	OverExpressed
Snrpg	0.273064	6.24861	1.96158e-07	1.08388e-05	OverExpressed
Nek3	0.274159	3.53072	0.000644053	0.0106575	OverExpressed
Sms	0.274373	7.74495	3.10593e-07	1.63003e-05	OverExpressed
Pgm2	0.274625	4.22359	0.00295565	0.0355102	OverExpressed
Psmb10	0.27504	2.61254	0.0022134	0.0284005	OverExpressed
Rab3il1	0.27571	4.03152	0.000130015	0.00287615	OverExpressed
Inpp5e	0.276492	2.7188	0.000659028	0.0108623	OverExpressed
Urgcp	0.277694	4.93173	8.56013e-06	0.000290188	OverExpressed
Fan1	0.278235	3.04825	0.000434907	0.00782645	OverExpressed
Znfx1	0.279696	5.44748	0.00184955	0.0246532	OverExpressed
Lrmp	0.28321	2.92805	0.00212492	0.0274489	OverExpressed
Rps6kb2	0.28332	2.69059	0.000840915	0.0130701	OverExpressed
Cdkn2d	0.284665	2.74293	0.000749971	0.0119377	OverExpressed
Fam81a	0.284731	3.87991	1.47927e-05	0.000469243	OverExpressed
Aim2	0.284781	4.40439	0.00080843	0.0126752	OverExpressed
Pbx1	0.285392	3.2436	0.00020145	0.00414908	OverExpressed
Adam19	0.287782	6.48627	4.81888e-06	0.000175543	OverExpressed
Kank3	0.287845	4.68345	4.79307e-06	0.000175275	OverExpressed
Arpc1b	0.292015	5.46748	6.85387e-08	4.32e-06	OverExpressed
G3bp2	0.292221	8.97588	6.46144e-08	4.13499e-06	OverExpressed
Ephb4	0.292881	5.92881	1.9654e-05	0.000599806	OverExpressed
Trdmt1	0.293922	2.88107	0.000254842	0.00504973	OverExpressed
Sepp1	0.29417	4.17886	2.36349e-05	0.00069918	OverExpressed
Sox15	0.294671	3.31829	0.000198396	0.00410894	OverExpressed
Pfkp	0.296021	7.51498	0.00019535	0.00405995	OverExpressed
Tfdp1	0.296306	6.97356	1.15467e-08	9.22483e-07	OverExpressed
Slc25a22	0.29724	3.13862	0.00165612	0.0225545	OverExpressed
Lrrc15	0.297321	3.31651	5.54581e-05	0.00142836	OverExpressed
Polr2a	0.297536	4.86802	0.00264822	0.0326293	OverExpressed
Zc3h12a	0.297643	2.01682	0.00311445	0.0368533	OverExpressed
Gramd1a	0.29964	4.544	0.000949631	0.0143855	OverExpressed
Porcn	0.300062	3.83348	3.47434e-06	0.000132036	OverExpressed
Setd1b	0.300182	2.60371	0.000274954	0.00536352	OverExpressed
Tmtc1	0.300212	3.7937	0.000381791	0.00703222	OverExpressed
Plk3	0.300686	4.39236	7.21654e-06	0.000251436	OverExpressed
Anxa3	0.301795	2.84917	0.000440015	0.00789573	OverExpressed
Slc15a1	0.301988	3.28435	9.20221e-05	0.00214941	OverExpressed
Acot1	0.30212	3.75249	0.00120721	0.0175341	OverExpressed
Lrrc49	0.302843	2.42593	0.00291473	0.0351872	OverExpressed
Itpk1	0.306755	6.4586	5.81666e-08	3.74145e-06	OverExpressed
Nrp2	0.307668	6.02794	9.86344e-08	5.97668e-06	OverExpressed
Myo5c	0.309423	3.14127	6.03359e-05	0.00152887	OverExpressed
Sept11	0.309547	8.43513	8.27139e-10	8.50394e-08	OverExpressed
Nfic	0.31048	2.58583	0.00196917	0.0259164	OverExpressed
Higd1a	0.310519	5.00414	1.1081e-07	6.58715e-06	OverExpressed
Acot13	0.3107	3.80701	8.31172e-06	0.000283299	OverExpressed
Dtx3l	0.31113	4.43621	1.18195e-07	6.96016e-06	OverExpressed
Pbk	0.311235	5.28976	6.53806e-07	3.04858e-05	OverExpressed
Pim2	0.311508	3.99319	7.21454e-05	0.00175713	OverExpressed
Fam169a	0.31167	8.06944	4.96537e-08	3.29527e-06	OverExpressed
Car2	0.312893	6.04231	3.46848e-08	2.37733e-06	OverExpressed
Prdm5	0.313086	5.3346	3.30032e-07	1.71767e-05	OverExpressed
Plekha2	0.315371	4.17239	0.000552481	0.00948251	OverExpressed
Aif1l	0.315462	3.34653	4.77255e-05	0.00126826	OverExpressed
Btbd11	0.3163	3.80195	7.79768e-05	0.0018701	OverExpressed
Pdzk1	0.316642	2.5991	0.000872462	0.0134936	OverExpressed
Gjb1	0.317443	3.11991	8.54858e-05	0.00202693	OverExpressed
Rpl39l	0.317865	4.09652	7.47203e-07	3.4205e-05	OverExpressed
Fzd10	0.317967	3.85826	5.20454e-06	0.000186516	OverExpressed
Ccng2	0.318732	3.61162	9.16239e-05	0.0021441	OverExpressed
Sptbn2	0.318782	5.6837	4.69745e-05	0.00126167	OverExpressed
Tubb3	0.318966	5.62209	6.17357e-07	2.91109e-05	OverExpressed
Polr3h	0.319609	4.56513	8.1068e-07	3.67089e-05	OverExpressed
Camkv	0.320493	4.08705	4.92721e-05	0.00130109	OverExpressed
Slc2a1	0.322569	7.80549	7.32014e-09	5.96211e-07	OverExpressed
Fbxo2	0.322966	3.03921	0.000292454	0.00568722	OverExpressed
Gjb5	0.323265	3.80101	4.44461e-07	2.22995e-05	OverExpressed
Psme2	0.323376	4.1847	4.90123e-07	2.43953e-05	OverExpressed
Naaa	0.323482	2.2949	0.00456032	0.0483109	OverExpressed
Lyst	0.323886	4.45065	6.91229e-05	0.00169798	OverExpressed
Smox	0.324932	3.89836	3.29473e-07	1.71767e-05	OverExpressed
Zfp521	0.325755	2.63928	0.00067357	0.0110584	OverExpressed
Bad	0.325869	2.82751	4.82909e-05	0.00127787	OverExpressed
Loxl2	0.326068	3.38354	0.000385557	0.00707023	OverExpressed
Lnx1	0.32758	3.14687	5.66259e-05	0.00145247	OverExpressed
Soga3	0.327715	2.14305	0.000857136	0.0133058	OverExpressed
Nacc2	0.328326	2.9596	1.95517e-05	0.000598138	OverExpressed
Kcnh2	0.329845	2.88537	0.00295548	0.0355102	OverExpressed
Gm38431	0.330522	3.86249	0.000130669	0.00288553	OverExpressed
Arhgap42	0.330708	3.49482	2.16347e-06	8.58748e-05	OverExpressed
2700094K13Rik	0.331594	5.64547	3.57875e-06	0.000135206	OverExpressed
Plekha4	0.331836	2.33413	0.000508185	0.00884073	OverExpressed
Optn	0.332262	3.71805	5.38641e-07	2.62886e-05	OverExpressed
Trp53i11	0.333841	4.83724	0.0015146	0.0209225	OverExpressed
Ankrd45	0.334351	4.27806	5.83549e-07	2.79369e-05	OverExpressed
Gatsl3 / Castor1	0.335191	5.1965	2.43651e-06	9.55036e-05	OverExpressed
Tle6	0.336216	2.26994	0.00133191	0.018877	OverExpressed
Tspan17	0.337261	2.68063	0.000376073	0.00697667	OverExpressed
Ric8b	0.337526	4.91333	9.58382e-10	9.77316e-08	OverExpressed
Pnpla3	0.338962	2.29924	0.000563848	0.00960917	OverExpressed
Arhgef26	0.338998	1.72703	0.00296508	0.0355895	OverExpressed
Bcl3	0.339052	4.70742	0.00164786	0.0224664	OverExpressed
Etv4	0.339513	4.40786	1.483e-08	1.15536e-06	OverExpressed
Phf11d	0.340394	5.29644	1.49822e-08	1.16001e-06	OverExpressed
Ost4	0.343325	4.84592	1.4298e-09	1.39023e-07	OverExpressed
Adamts14	0.343889	4.36182	2.76295e-05	0.000798517	OverExpressed
Ppp1r18	0.345126	3.9922	1.46578e-07	8.43359e-06	OverExpressed
Aff3	0.345318	3.4699	3.08058e-06	0.000118527	OverExpressed
Pou6f1	0.346863	2.63265	0.000102871	0.00236755	OverExpressed
Bcl6b	0.34848	1.94891	0.00419426	0.0453132	OverExpressed
Greb1l	0.348773	3.39396	7.5475e-06	0.000261515	OverExpressed
Manba	0.34932	7.3115	1.95683e-12	3.22953e-10	OverExpressed
Plxdc1	0.34983	1.86965	0.0031998	0.0373003	OverExpressed
Slc52a3	0.350646	1.94216	0.00197116	0.0259164	OverExpressed
Gstp1	0.351099	5.59715	3.73575e-10	4.03944e-08	OverExpressed
Dnd1	0.351207	3.62483	2.09934e-05	0.000634506	OverExpressed
Sox13	0.351902	4.38789	1.93619e-07	1.07459e-05	OverExpressed
Prkci	0.352497	7.76069	1.23443e-11	1.82159e-09	OverExpressed
Krt7	0.352502	1.85429	0.00101683	0.0152561	OverExpressed
Gsn	0.352739	2.89431	6.43837e-05	0.00160206	OverExpressed
Eya1	0.353731	1.87112	0.000697039	0.0113251	OverExpressed
B4galt1	0.356938	5.31595	1.12773e-06	4.8277e-05	OverExpressed
Mcc	0.358476	3.69631	2.83345e-06	0.000109691	OverExpressed
Vrtn	0.35964	1.39539	0.00354003	0.0397873	OverExpressed
Nlrc4	0.360043	2.49662	4.56883e-05	0.00123506	OverExpressed
Etv1	0.360772	3.75599	7.06472e-07	3.24589e-05	OverExpressed
Camk2b	0.361625	4.33472	9.0774e-07	4.01571e-05	OverExpressed
Krt8	0.362226	5.29651	3.00894e-09	2.73487e-07	OverExpressed
Ncs1	0.364944	2.82092	0.00012283	0.00275118	OverExpressed
Brpf3	0.366174	4.81524	4.67538e-11	6.10868e-09	OverExpressed
Mgarp	0.366271	2.03996	0.00337155	0.0385149	OverExpressed
Notch4	0.366416	4.23799	0.000226542	0.00457571	OverExpressed
Ak4	0.369628	5.62572	2.44805e-11	3.37427e-09	OverExpressed
Ddit4	0.370114	4.09808	5.34958e-05	0.00138923	OverExpressed
Zbtb10	0.37247	5.52972	5.09482e-08	3.36339e-06	OverExpressed
Hist1h1t	0.373378	2.20368	0.000633119	0.0105043	OverExpressed
Mark1	0.37611	2.36612	0.000134744	0.0029291	OverExpressed
Csad	0.377311	4.25325	8.3348e-08	5.12468e-06	OverExpressed
Rhox9	0.378075	2.49675	2.67301e-05	0.000779712	OverExpressed
Tgfbi	0.378808	2.82065	7.12456e-05	0.00174538	OverExpressed
Necab2	0.379251	2.6151	5.08448e-06	0.000183261	OverExpressed
Map3k6	0.379478	2.41026	0.00135309	0.0191124	OverExpressed
Crispld1	0.381365	1.66868	0.000730874	0.0116931	OverExpressed
Scn3a	0.381809	2.66555	0.00321409	0.037432	OverExpressed
Coch	0.382363	2.28085	0.00235667	0.0298281	OverExpressed
Msrb2	0.383455	3.71024	5.48826e-08	3.5668e-06	OverExpressed
Capn2	0.38879	3.98595	8.00176e-07	3.63645e-05	OverExpressed
Syt11	0.390807	2.19366	0.000420236	0.00761707	OverExpressed
Tst	0.39123	4.23055	1.68605e-09	1.61436e-07	OverExpressed
Gbe1	0.39245	2.11048	5.3333e-05	0.00138787	OverExpressed
Flnc	0.393863	3.66333	6.91755e-05	0.00169798	OverExpressed
Ptprz1	0.393894	1.38501	0.00195792	0.0258235	OverExpressed
Vcan	0.395535	7.0807	1.08512e-06	4.67721e-05	OverExpressed
Ccdc3	0.397107	3.01271	1.48533e-06	6.12846e-05	OverExpressed
Efnb1	0.397488	2.38591	0.00224415	0.0286643	OverExpressed
Hmgn5	0.402103	5.12147	8.79766e-07	3.91309e-05	OverExpressed
Pea15a	0.404477	2.96304	1.65284e-07	9.29667e-06	OverExpressed
Myo1f	0.406236	2.64921	3.94013e-06	0.000147086	OverExpressed
Col9a2	0.407543	3.96707	1.66331e-10	1.93175e-08	OverExpressed
En2	0.410551	2.72391	0.000123366	0.00275334	OverExpressed
Arl4d	0.412799	3.09193	2.46562e-07	1.3388e-05	OverExpressed
Anxa2	0.412995	3.41454	5.18817e-07	2.56201e-05	OverExpressed
Gstp2	0.413418	4.9563	3.16686e-13	5.92865e-11	OverExpressed
Abca7	0.413999	4.19289	2.35728e-06	9.26876e-05	OverExpressed
Gm15091	0.415353	1.55695	0.00216197	0.0278701	OverExpressed
Col8a2	0.418252	0.816275	0.00359468	0.0402857	OverExpressed
Fignl2	0.418868	3.04114	0.000258905	0.00510604	OverExpressed
Sfmbt2	0.419109	6.49923	1.28637e-10	1.53048e-08	OverExpressed
Scara5	0.419194	3.13918	8.21266e-07	3.69217e-05	OverExpressed
Gm10324	0.419299	4.6668	0.00221589	0.0284005	OverExpressed
Pramef8	0.419818	4.01796	3.10583e-12	4.87815e-10	OverExpressed
Macrod2	0.421173	2.40547	2.35514e-05	0.000698356	OverExpressed
Cdkn1c	0.421449	3.96824	1.41612e-07	8.18546e-06	OverExpressed
Capn5	0.421566	4.70205	4.08339e-09	3.55681e-07	OverExpressed
Notum	0.421903	3.89394	3.01577e-07	1.59607e-05	OverExpressed
E2f2	0.423715	3.73222	1.55276e-07	8.8128e-06	OverExpressed
Rgs16	0.425355	1.91128	2.10797e-05	0.000635585	OverExpressed
Syne1	0.425791	2.71968	0.000177447	0.00372816	OverExpressed
Prelid2	0.426902	2.39703	3.13896e-06	0.000120404	OverExpressed
Parp14	0.427002	3.47093	2.6596e-07	1.42562e-05	OverExpressed
Ehbp1l1	0.427459	2.60575	4.03195e-06	0.000150068	OverExpressed
Rhof	0.428218	1.33193	0.00419185	0.0453132	OverExpressed
Ksr1	0.428665	2.83102	1.24388e-06	5.28747e-05	OverExpressed
Rps6kl1	0.428915	3.08461	1.0842e-06	4.67721e-05	OverExpressed
St6galnac2	0.430722	2.96993	4.21445e-07	2.15762e-05	OverExpressed
Coro2b	0.433759	1.91963	0.000206655	0.00423542	OverExpressed
Hmga2	0.434109	2.27621	0.000459343	0.0081724	OverExpressed
Sel1l3	0.434567	1.24063	0.000662696	0.0109084	OverExpressed
Gna14	0.43641	2.85917	4.55406e-06	0.000168005	OverExpressed
Gareml	0.437182	1.1527	0.00283419	0.0344469	OverExpressed
Gli3	0.438582	3.70109	1.55424e-05	0.000487372	OverExpressed
Pacsin1	0.439529	2.83954	2.20827e-07	1.20953e-05	OverExpressed
Pfkl	0.441253	7.67918	2.80909e-13	5.42067e-11	OverExpressed
Pkdcc	0.442001	1.94487	0.000309636	0.00596585	OverExpressed
Halr1	0.442624	3.3025	0.00022693	0.00457618	OverExpressed
Ndn	0.442812	3.24307	4.40216e-06	0.00016288	OverExpressed
Tppp3	0.444599	1.76207	0.000123274	0.00275334	OverExpressed
Bhlhe40	0.444976	4.7903	4.0703e-07	2.09237e-05	OverExpressed
Mitf	0.444997	4.58049	2.64834e-07	1.42562e-05	OverExpressed
Cotl1	0.445926	5.40327	8.36459e-16	2.18577e-13	OverExpressed
Rhox6	0.447249	2.32217	1.48521e-05	0.000469243	OverExpressed
Igsf21	0.448162	2.08635	0.00300426	0.0359632	OverExpressed
P4ha1	0.448948	5.00319	1.44647e-12	2.48535e-10	OverExpressed
Nes	0.449968	4.69588	7.43366e-16	1.98384e-13	OverExpressed
Igf2	0.452083	2.1537	0.000924247	0.0140861	OverExpressed
Egr1	0.452546	1.01678	0.00153446	0.0211062	OverExpressed
Serpina3i	0.454785	1.31089	0.00168443	0.0228161	OverExpressed
Ttyh2	0.456619	4.17356	4.93756e-11	6.38472e-09	OverExpressed
Krt19	0.458917	2.65419	2.31638e-06	9.13658e-05	OverExpressed
Foxn4	0.460483	1.51791	0.000797929	0.0125419	OverExpressed
Nhsl2	0.462208	0.789489	0.00260341	0.0322367	OverExpressed
Tfap2c	0.46517	6.09453	1.83989e-12	3.07704e-10	OverExpressed
Oas1a	0.466041	3.06771	2.23483e-09	2.06114e-07	OverExpressed
Aldoc	0.467055	3.30146	1.45519e-06	6.02392e-05	OverExpressed
Kcnh1	0.473248	0.74679	0.0015574	0.0213726	OverExpressed
Vsir	0.475828	0.720698	0.00389424	0.0427718	OverExpressed
Skida1	0.476661	0.594217	0.00353897	0.0397873	OverExpressed
Gap43	0.477921	1.43539	0.000207305	0.00424181	OverExpressed
Lgals1	0.482076	5.38327	2.2536e-21	9.74721e-19	OverExpressed
S100a6	0.482819	3.60946	1.11715e-06	4.79876e-05	OverExpressed
1700097N02Rik	0.484892	2.54436	1.14315e-05	0.000373399	OverExpressed
Mn1	0.485289	1.29251	0.00309966	0.036713	OverExpressed
Bdnf	0.486763	0.868082	0.00268704	0.0330427	OverExpressed
Cspg5	0.487141	2.27099	1.18735e-05	0.000385826	OverExpressed
Crip1	0.488353	4.13102	2.6411e-12	4.30224e-10	OverExpressed
Gsta3	0.490348	0.823125	0.000900853	0.0137798	OverExpressed
Sp8	0.491153	0.809158	0.000957754	0.0144911	OverExpressed
Id2	0.491512	3.02864	5.68699e-09	4.75546e-07	OverExpressed
Itgb7	0.491624	5.03274	2.40483e-13	4.71309e-11	OverExpressed
Zic2	0.493843	5.53241	5.14488e-07	2.55068e-05	OverExpressed
Slc25a4	0.495469	7.3924	1.78362e-19	6.392e-17	OverExpressed
Slit2	0.497211	4.0935	7.04622e-11	8.83808e-09	OverExpressed
Irgm1	0.49853	0.766177	0.00168968	0.0228627	OverExpressed
Car12	0.499109	1.76661	0.000145092	0.00311093	OverExpressed
Pkia	0.500279	1.66941	6.1241e-05	0.00154556	OverExpressed
Ceacam1	0.501255	4.1633	1.71407e-10	1.97244e-08	OverExpressed
Sema4c	0.501605	1.32219	5.92899e-05	0.00150541	OverExpressed
AW551984	0.505457	2.70985	3.17897e-08	2.20297e-06	OverExpressed
Spsb4	0.505517	0.60901	0.00217763	0.0280144	OverExpressed
Zap70	0.50566	0.210186	0.00422437	0.0454039	OverExpressed
Fam25c	0.505696	2.78979	1.05614e-08	8.54655e-07	OverExpressed
Pgk1	0.512565	9.22556	3.6309e-11	4.95026e-09	OverExpressed
Pxdc1	0.514431	0.449247	0.0033749	0.0385181	OverExpressed
Wt1	0.51605	1.43271	7.39435e-05	0.00179395	OverExpressed
Mup6	0.51674	1.71189	2.48039e-05	0.000728607	OverExpressed
H2-Bl	0.517452	1.79925	0.000134072	0.00291956	OverExpressed
Tgm3	0.518025	1.22124	9.26521e-05	0.00215866	OverExpressed
Mrc2	0.522602	1.02941	0.000158025	0.00334815	OverExpressed
Pdyn	0.523057	0.287783	0.00448919	0.0476379	OverExpressed
Peg12	0.525413	0.93945	0.000227515	0.00458061	OverExpressed
Cd40	0.525818	0.58807	0.00175291	0.0235656	OverExpressed
Vim	0.527527	5.98747	8.90735e-22	3.99017e-19	OverExpressed
Tmem191c	0.52759	1.78133	8.76465e-05	0.00207034	OverExpressed
Jak3	0.530555	5.33746	3.92906e-11	5.24278e-09	OverExpressed
Ssbp2	0.532348	1.5141	0.000510097	0.00884945	OverExpressed
Stmn3	0.532421	3.24953	2.26517e-13	4.50985e-11	OverExpressed
Lama3	0.534016	1.55794	3.89553e-05	0.00107388	OverExpressed
Zfp951	0.534504	1.52386	0.00191128	0.0252882	OverExpressed
Trib2	0.534646	1.96772	9.10232e-07	4.01571e-05	OverExpressed
Npl	0.535208	2.92802	2.3854e-10	2.67143e-08	OverExpressed
Calml4	0.536112	1.55843	5.23548e-05	0.00136525	OverExpressed
Upp1	0.541126	7.61364	2.80245e-24	1.40604e-21	OverExpressed
Lrrc8c	0.541511	0.784517	0.00055643	0.00953456	OverExpressed
Myo1g	0.542448	0.973655	0.000133459	0.00291127	OverExpressed
Pdlim4	0.542688	1.79584	4.75699e-05	0.0012681	OverExpressed
Bcl2l14	0.542806	1.62864	0.000507435	0.00883994	OverExpressed
Tpi1	0.543306	7.85542	1.54371e-15	3.87256e-13	OverExpressed
Dusp10	0.545311	0.942674	0.00284208	0.0345094	OverExpressed
Lck	0.547193	4.27836	1.21977e-16	3.47719e-14	OverExpressed
Cntfr	0.547892	0.913868	0.000529565	0.00916183	OverExpressed
Padi3	0.550373	0.604488	0.000360379	0.00672928	OverExpressed
Rapsn	0.555593	0.418398	0.00363051	0.040586	OverExpressed
Col13a1	0.556466	1.58498	1.60786e-06	6.61227e-05	OverExpressed
Lef1	0.559196	1.40244	0.000577062	0.00975484	OverExpressed
Jade2	0.568883	4.54527	3.62081e-19	1.26155e-16	OverExpressed
Hydin	0.569215	1.75603	7.42874e-08	4.63576e-06	OverExpressed
Proca1	0.580988	0.147385	0.00202416	0.0265576	OverExpressed
Meis2	0.582062	0.833786	0.000125271	0.00278595	OverExpressed
Nfib	0.589715	3.06794	0.000116033	0.00261815	OverExpressed
Arhgef10l	0.600985	4.70604	1.76279e-19	6.392e-17	OverExpressed
Scube2	0.601788	0.400509	0.000451748	0.00806013	OverExpressed
Ebf1	0.602509	3.17136	6.74664e-14	1.45902e-11	OverExpressed
Inhbb	0.609558	5.20366	2.38741e-11	3.32725e-09	OverExpressed
Itpka	0.610028	2.99506	3.23104e-09	2.89478e-07	OverExpressed
Gbp4	0.611046	0.757354	0.00253728	0.0314788	OverExpressed
Ldha	0.613212	7.96925	7.48886e-13	1.36135e-10	OverExpressed
Ngfr	0.615761	4.05569	2.84371e-18	9.3865e-16	OverExpressed
Thbs2	0.625218	1.15707	1.17629e-05	0.000383226	OverExpressed
2610037D02Rik	0.626708	0.318388	0.00382687	0.0422539	OverExpressed
Cpne9	0.62815	1.83192	3.5163e-08	2.39701e-06	OverExpressed
Calb2	0.628629	0.129471	0.0020725	0.0269459	OverExpressed
Trh	0.629833	8.74384	5.92807e-30	4.95705e-27	OverExpressed
Rimkla	0.633492	2.2919	4.02187e-09	3.52772e-07	OverExpressed
Gfra3	0.634447	0.360834	0.00420325	0.0453712	OverExpressed
Plxna4	0.636682	-0.142488	0.00223572	0.0285858	OverExpressed
Cgnl1	0.6394	5.5977	9.78641e-34	1.75359e-30	OverExpressed
Lcp1	0.640871	-0.0497162	0.00241529	0.0303557	OverExpressed
Emp3	0.642218	0.0890764	0.0012538	0.0179525	OverExpressed
Stac2	0.642359	1.43377	4.37494e-07	2.20381e-05	OverExpressed
Bik	0.643922	0.842484	1.63147e-05	0.000509043	OverExpressed
Igfbp4	0.644085	1.34885	8.19717e-07	3.69217e-05	OverExpressed
Crabp2	0.65482	2.03114	7.18125e-11	8.91826e-09	OverExpressed
Lrrn2	0.654894	0.13334	0.000637688	0.0105661	OverExpressed
Ccnd2	0.656431	2.22024	6.33377e-11	8.0247e-09	OverExpressed
Uchl4	0.657085	0.700751	0.000443645	0.00792683	OverExpressed
Irf5	0.65943	0.131118	0.000428094	0.00774832	OverExpressed
Ankrd37	0.661296	1.05962	0.000242153	0.00485196	OverExpressed
Pygl	0.664352	0.75356	1.22421e-05	0.000395754	OverExpressed
Pax8	0.664529	0.0408842	0.000971298	0.0146783	OverExpressed
Bnip3	0.667691	5.38816	1.37244e-06	5.71952e-05	OverExpressed
Id3	0.672214	2.90777	1.11211e-12	1.96468e-10	OverExpressed
Ptprcap	0.678862	0.573278	0.000594589	0.0100106	OverExpressed
Lrrk1	0.681562	0.4768	3.96609e-05	0.00109094	OverExpressed
Nanos3	0.682281	0.666199	1.26299e-05	0.000406198	OverExpressed
Mobp	0.684461	2.94945	2.26521e-11	3.19242e-09	OverExpressed
A930004D18Rik	0.69626	1.29568	4.82839e-06	0.000175543	OverExpressed
Spic	0.699744	0.938541	8.36185e-07	3.74581e-05	OverExpressed
Car3	0.707015	0.654542	2.03158e-05	0.000617002	OverExpressed
Apobec2	0.708354	1.6839	2.12988e-08	1.57147e-06	OverExpressed
Slc6a16	0.711689	-0.209418	0.00124382	0.0178504	OverExpressed
Ptger2	0.718969	0.0542722	0.000344571	0.00650896	OverExpressed
Fam19a4	0.722763	1.69496	3.93317e-10	4.21656e-08	OverExpressed
Hesx1	0.733671	0.0735835	0.000131084	0.00288961	OverExpressed
Csf1	0.736653	0.810697	3.49588e-05	0.000972258	OverExpressed
Robo4	0.744562	0.945615	6.08673e-07	2.88098e-05	OverExpressed
Tgtp1	0.745365	-0.317535	0.000820171	0.0127953	OverExpressed
Samd9l	0.749166	2.486	6.8885e-08	4.32012e-06	OverExpressed
Acot3	0.755081	0.608547	0.00013301	0.00290653	OverExpressed
Gm973	0.765891	0.0551244	0.00133366	0.0188804	OverExpressed
Fosl2	0.776484	1.2686	3.11398e-08	2.18205e-06	OverExpressed
Id1	0.785789	4.01023	3.44861e-33	4.80622e-30	OverExpressed
Map1a	0.786445	3.61615	5.89255e-09	4.89472e-07	OverExpressed
Prickle1	0.788016	2.3634	1.55863e-17	4.76826e-15	OverExpressed
Srms	0.79564	0.912508	4.33719e-07	2.1936e-05	OverExpressed
Myom2	0.799306	2.36877	8.8487e-18	2.77473e-15	OverExpressed
Cox7a1	0.816351	1.99636	3.09345e-13	5.87896e-11	OverExpressed
Egln3	0.821581	3.07226	3.3403e-08	2.30205e-06	OverExpressed
Wnt4	0.822866	0.475483	1.50261e-05	0.000473548	OverExpressed
Tnik	0.841106	2.79964	8.20828e-18	2.63991e-15	OverExpressed
Cpne5	0.846326	3.63105	5.25343e-30	4.7067e-27	OverExpressed
Bcl11a	0.853139	1.04036	5.22071e-09	4.42455e-07	OverExpressed
Pth1r	0.865037	0.338284	5.76441e-05	0.00147257	OverExpressed
Rimbp2	0.879692	1.10093	4.20057e-11	5.54608e-09	OverExpressed
Vstm5	0.884579	-0.336994	8.58196e-05	0.00203101	OverExpressed
Slc16a3	0.893784	4.46873	1.0589e-14	2.4596e-12	OverExpressed
Nt5e	0.9063	0.499646	5.81677e-07	2.79369e-05	OverExpressed
Grm4	0.913487	0.512717	1.11976e-08	9.00328e-07	OverExpressed
Zeb2	0.913926	2.40548	4.56425e-12	6.98163e-10	OverExpressed
Zfp973	0.929229	2.29229	0.00384283	0.0423928	OverExpressed
Aldh3a1	0.953986	1.67032	3.26601e-13	6.02434e-11	OverExpressed
A2m	0.964641	1.1061	0.000113802	0.0025817	OverExpressed
Prkch	1.03078	2.27274	8.01687e-24	3.86752e-21	OverExpressed
Cd37	1.0638	0.844497	1.25874e-12	2.19283e-10	OverExpressed
Siglecf	1.06391	-0.136045	4.89537e-07	2.43953e-05	OverExpressed
Aurkc	1.06464	2.7049	1.53811e-33	2.41156e-30	OverExpressed
Esam	1.14817	1.32612	1.41912e-18	4.81083e-16	OverExpressed
Myh7	1.22603	-0.284742	2.4417e-08	1.7806e-06	OverExpressed
Ndnf	1.33881	-0.0590651	1.2934e-10	1.53048e-08	OverExpressed
Crispld2	1.51045	1.44742	4.01301e-30	3.87194e-27	OverExpressed
Grin1	1.66843	2.20148	6.16465e-34	1.54646e-30	OverExpressed
Ndufa4l2	2.19957	0.476011	6.54397e-14	1.44002e-11	OverExpressed

## Sheet: Dereg. in OE YAP - FDR 0.05
Gene Symbol	logFC	logCPM	PValue	FDR	loose_labels
Lars2	-1.32967	8.36103	3.71634e-06	0.000325515	UnderExpressed
G630025P09Rik	-1.10153	-0.0992494	8.4471e-07	8.8786e-05	UnderExpressed
Gdf1	-1.03091	1.92018	1.38244e-07	1.87492e-05	UnderExpressed
Cd37	-0.815991	-0.139048	0.000447766	0.0166108	UnderExpressed
Wt1	-0.771554	0.923039	4.47427e-06	0.000376226	UnderExpressed
Crispld2	-0.698648	0.234633	0.000151189	0.00703672	UnderExpressed
Ppp1r3fos	-0.663423	0.452285	3.10959e-05	0.00190225	UnderExpressed
Fgf5	-0.625814	0.0901715	0.00144524	0.0400634	UnderExpressed
Chrm4	-0.58351	0.560635	0.000371568	0.0143321	UnderExpressed
Notum	-0.56447	3.4702	4.4133e-11	1.21011e-08	UnderExpressed
Nt5e	-0.523112	0.353524	0.00154496	0.0415493	UnderExpressed
Polr2a	-0.520405	4.90499	4.37429e-05	0.00253749	UnderExpressed
Tll1	-0.515337	0.705786	0.000713864	0.0241281	UnderExpressed
Gfra1	-0.495574	1.01837	0.0009499	0.029931	UnderExpressed
Samd9l	-0.477841	2.05001	1.39287e-06	0.000136188	UnderExpressed
Slc2a4rg-ps	-0.462859	1.75153	0.000183588	0.00829961	UnderExpressed
Stmn3	-0.43173	2.80432	5.59226e-07	6.24205e-05	UnderExpressed
Halr1	-0.426092	2.8448	1.88137e-07	2.37297e-05	UnderExpressed
Zic2	-0.424079	4.99643	4.06173e-10	9.43555e-08	UnderExpressed
Scn3a	-0.404548	2.38051	9.83712e-06	0.00072137	UnderExpressed
Zfp521	-0.400922	2.09349	4.45578e-05	0.00256625	UnderExpressed
Inhbb	-0.394943	4.46851	1.01802e-08	1.80308e-06	UnderExpressed
Capn3	-0.38505	3.00369	8.47169e-05	0.00443375	UnderExpressed
Zeb2	-0.368222	1.89161	0.000382165	0.0146959	UnderExpressed
Tnfsf11	-0.363042	1.96652	0.000211477	0.00929392	UnderExpressed
Trh	-0.355726	8.19386	1.66929e-11	5.13532e-09	UnderExpressed
Tnik	-0.354275	2.34793	0.000883739	0.0284504	UnderExpressed
Map1a	-0.352457	3.27184	0.00123428	0.0360369	UnderExpressed
Sall2	-0.340901	3.36432	6.80136e-05	0.00371366	UnderExpressed
Exoc3l	-0.33763	2.80195	0.000409814	0.015476	UnderExpressed
Lpar4	-0.333011	3.76179	9.55403e-05	0.00489403	UnderExpressed
Ngfr	-0.324756	3.60782	2.76018e-06	0.00025311	UnderExpressed
Dlgap3	-0.314247	4.84203	1.2668e-08	2.13042e-06	UnderExpressed
Itgb7	-0.298327	4.52384	6.84543e-06	0.000527071	UnderExpressed
Pde2a	-0.296542	2.28541	0.00147327	0.0403089	UnderExpressed
Cbr3	-0.295893	3.60764	2.80944e-06	0.00025311	UnderExpressed
St6galnac2	-0.292633	2.60381	0.000356872	0.0139357	UnderExpressed
Spn	-0.291408	3.65469	4.13403e-06	0.000354711	UnderExpressed
Rnaseh2c	-0.289712	3.90064	7.45785e-06	0.000566662	UnderExpressed
Slit2	-0.287725	3.46271	0.000206722	0.00911673	UnderExpressed
Ebf1	-0.287331	2.78454	0.00174505	0.0457596	UnderExpressed
Grasp	-0.286585	4.27555	1.88636e-05	0.00127233	UnderExpressed
Gstt2	-0.286493	4.58122	5.0889e-07	5.78255e-05	UnderExpressed
Lrrc15	-0.284489	2.55347	0.00108797	0.032987	UnderExpressed
Ripk3	-0.280221	2.73875	0.000489327	0.0178378	UnderExpressed
Chst10	-0.278902	3.36509	0.000104691	0.00521923	UnderExpressed
Pim2	-0.277261	4.20342	0.00156768	0.0418544	UnderExpressed
Gm3435	-0.275901	3.25285	0.000225042	0.00978778	UnderExpressed
Kis2	-0.265996	4.65794	5.0077e-06	0.00041554	UnderExpressed
Nqo1	-0.265243	3.0913	0.00124526	0.0362735	UnderExpressed
Cdh2	-0.265232	2.78504	0.00185677	0.0484874	UnderExpressed
Vcan	-0.260311	6.66744	6.85322e-06	0.000527071	UnderExpressed
Rundc3a	-0.260223	3.15738	0.00076154	0.0254783	UnderExpressed
Acap3	-0.259735	3.82913	7.25422e-05	0.00391015	UnderExpressed
Crip1	-0.25901	3.83587	7.6983e-05	0.00406785	UnderExpressed
Pqlc1	-0.257447	4.26688	4.3249e-05	0.00252546	UnderExpressed
Rfng	-0.250438	4.12082	2.94873e-05	0.00184121	UnderExpressed
Kirrel2	-0.24927	3.67831	0.000132072	0.00640701	UnderExpressed
Ceacam1	-0.246926	3.71527	0.000872604	0.0282935	UnderExpressed
Commd4	-0.246155	4.91563	3.02966e-05	0.00188157	UnderExpressed
Uap1l1	-0.243289	6.15024	1.26651e-06	0.000126782	UnderExpressed
1190007I07Rik	-0.24304	2.93759	0.00161073	0.042861	UnderExpressed
Ntn1	-0.24237	5.90721	2.51044e-05	0.00163217	UnderExpressed
Frem2	-0.239931	6.11517	6.00743e-06	0.000482622	UnderExpressed
Id1	-0.239677	3.60978	0.000192707	0.00864988	UnderExpressed
Cnpy1	-0.234227	6.10196	0.000608687	0.0212082	UnderExpressed
Cgnl1	-0.229236	5.27415	0.000324473	0.0130615	UnderExpressed
Rbm4b	-0.228519	4.1528	0.000340694	0.0135558	UnderExpressed
Bcas3	-0.226874	5.70045	6.72084e-07	7.2453e-05	UnderExpressed
Jak3	-0.225835	4.8944	7.58405e-05	0.00403619	UnderExpressed
Brpf3	-0.224407	4.53524	0.00027647	0.0114708	UnderExpressed
Dhx9	-0.223331	7.25595	0.000202682	0.00903331	UnderExpressed
Ptch2	-0.223313	4.15089	0.00146334	0.0403089	UnderExpressed
Socs2	-0.221457	6.65439	3.81347e-06	0.000331719	UnderExpressed
Gm7325	-0.221151	4.60059	0.000659283	0.0225966	UnderExpressed
Sptbn2	-0.219434	5.30093	0.0003036	0.0124328	UnderExpressed
Yes1	-0.219154	7.14359	2.63307e-05	0.00170312	UnderExpressed
Dtx1	-0.217469	5.04816	5.54624e-06	0.000454251	UnderExpressed
Gbx2	-0.21722	4.78525	0.00177236	0.0463793	UnderExpressed
Rtel1	-0.214335	7.41638	1.31356e-05	0.000925582	UnderExpressed
Ifitm1	-0.212797	8.18523	0.000343926	0.0136413	UnderExpressed
Sigirr	-0.211329	3.96248	0.000858573	0.0280144	UnderExpressed
Pax6	-0.211141	4.00098	0.00100306	0.0310849	UnderExpressed
Itpk1	-0.210254	6.05166	4.24365e-06	0.000361657	UnderExpressed
Celsr3	-0.210107	4.43153	0.00131684	0.0375626	UnderExpressed
Sssca1	-0.207383	4.8425	0.0002053	0.00909451	UnderExpressed
Rgl2	-0.206795	5.04586	2.81761e-05	0.00179488	UnderExpressed
Ydjc	-0.206487	4.21357	0.000235254	0.0101272	UnderExpressed
Slc27a2	-0.205005	5.62112	2.46929e-05	0.00161374	UnderExpressed
Wdr6	-0.204713	6.27261	5.58985e-06	0.00045487	UnderExpressed
Ppp1r18	-0.203657	3.7119	0.00130616	0.0374422	UnderExpressed
Bnc2	-0.201026	4.92092	0.000108426	0.00538416	UnderExpressed
Adam22	-0.201012	4.08617	0.000720351	0.0242288	UnderExpressed
Shisa2	-0.200563	5.02758	5.71796e-05	0.00321967	UnderExpressed
Rragb	-0.198827	5.47509	8.50715e-05	0.00443391	UnderExpressed
Gm14322	-0.196536	5.64922	0.00146493	0.0403089	UnderExpressed
Cachd1	-0.196484	4.22039	0.00110574	0.0332432	UnderExpressed
Sorl1	-0.196294	6.26736	3.55729e-05	0.00211642	UnderExpressed
Tubb3	-0.195995	5.42116	0.000146277	0.0068416	UnderExpressed
Ssbp4	-0.19527	4.60402	0.000905344	0.0289091	UnderExpressed
Csrnp3	-0.194236	4.23747	0.00131551	0.0375626	UnderExpressed
Abcg1	-0.193812	5.0589	0.000112756	0.00555543	UnderExpressed
Hexim1	-0.191134	6.10579	7.79012e-05	0.00409403	UnderExpressed
Rasgrp2	-0.188392	4.58149	0.000884212	0.0284504	UnderExpressed
Clcn6	-0.186886	5.5749	0.000307766	0.0125626	UnderExpressed
Nr0b1	-0.186822	7.54655	0.000254734	0.0108181	UnderExpressed
Hsd17b14	-0.186579	4.77304	0.00155827	0.0418179	UnderExpressed
Lzts2	-0.185574	5.11531	0.000155844	0.00720021	UnderExpressed
Cpsf4l	-0.185447	4.6836	0.00166906	0.0442266	UnderExpressed
Rtl1	-0.185019	4.82496	0.000797129	0.0265282	UnderExpressed
Pop1	-0.18141	5.92616	0.000505538	0.0182703	UnderExpressed
Zbtb40	-0.18036	5.1126	0.000631411	0.0217595	UnderExpressed
Mrps12	-0.177621	4.44334	0.000901508	0.0288597	UnderExpressed
Myo10	-0.176202	7.93687	0.000493319	0.01788	UnderExpressed
Ankrd10	-0.174775	6.6785	0.000146431	0.0068416	UnderExpressed
Isyna1	-0.172215	6.00992	0.000102027	0.00512694	UnderExpressed
Nfkbia	-0.171074	4.94801	0.00136945	0.0383841	UnderExpressed
Slc29a1	-0.165315	7.07386	0.000578419	0.0202655	UnderExpressed
Tor3a	-0.16393	5.23304	0.00111053	0.0332712	UnderExpressed
Ptbp2	-0.163115	5.9764	0.00187406	0.0487371	UnderExpressed
Robo1	-0.162648	5.36853	0.00134453	0.0381092	UnderExpressed
Ier2	-0.16127	6.18889	0.0014179	0.0395663	UnderExpressed
Hmces	-0.160877	7.35407	0.000273372	0.0114161	UnderExpressed
Gsr	-0.158135	6.15573	0.000812736	0.0268375	UnderExpressed
Rpp25	-0.156317	5.52337	0.00066709	0.0228022	UnderExpressed
Nphs1	-0.154888	5.91515	0.00153619	0.0414904	UnderExpressed
Syk	-0.154218	5.42779	0.00140609	0.0393239	UnderExpressed
Plcb3	-0.151829	6.37197	0.000598641	0.0209159	UnderExpressed
Ldb1	-0.15106	6.91399	0.00126621	0.0366302	UnderExpressed
Dido1	-0.149328	7.94287	0.00190562	0.0493543	UnderExpressed
Adam23	-0.143228	7.49625	0.00156958	0.0418544	UnderExpressed
Ccnd1	-0.143085	6.80332	0.00102374	0.0315708	UnderExpressed
Fanci	0.132725	6.98637	0.00147113	0.0403089	OverExpressed
Kif23	0.136457	6.4816	0.00154038	0.0415144	OverExpressed
Mtfr1	0.138253	6.58933	0.00093785	0.0296649	OverExpressed
Ccnb2	0.138684	6.85119	0.00132569	0.0376597	OverExpressed
Cpne3	0.138943	6.41424	0.00188617	0.0489511	OverExpressed
Tbrg1	0.143025	7.199	0.00186812	0.0486831	OverExpressed
Akap2	0.144674	6.11654	0.000532703	0.019088	OverExpressed
Apaf1	0.149822	6.13981	0.00148727	0.0406038	OverExpressed
Bcap31	0.150513	6.03983	0.000527107	0.0189413	OverExpressed
Hmgxb4	0.153752	7.464	0.00125123	0.0362799	OverExpressed
Kcmf1	0.154678	6.46451	0.000316726	0.0128452	OverExpressed
Tmem59	0.156994	6.16374	0.00032368	0.0130615	OverExpressed
Asah1	0.157464	6.80176	0.000287372	0.011884	OverExpressed
Hip1	0.157959	5.92545	0.00136755	0.0383841	OverExpressed
Cnn3	0.159123	8.17488	0.00113317	0.0338688	OverExpressed
Ttc9c	0.160255	5.92227	0.000547923	0.0194352	OverExpressed
Bbx	0.162478	6.38463	0.0011908	0.0350187	OverExpressed
Serinc3	0.162673	6.24108	0.000356265	0.0139357	OverExpressed
Decr1	0.164741	5.29834	0.000360581	0.0139939	OverExpressed
Ptp4a1	0.16556	7.72796	0.000882134	0.0284504	OverExpressed
Prdm2	0.166661	5.59599	0.00127145	0.0366975	OverExpressed
Mthfd2	0.167328	6.69997	0.00108441	0.032987	OverExpressed
Llgl2	0.167364	6.37784	0.000825619	0.0271894	OverExpressed
Tsc22d1	0.16796	7.27576	0.0010095	0.0312077	OverExpressed
Cdyl2	0.168373	6.6178	0.000128486	0.0062571	OverExpressed
Laptm5	0.168669	5.09458	0.00130592	0.0374422	OverExpressed
Dse	0.16991	6.72347	5.10214e-05	0.00292515	OverExpressed
Trim44	0.170138	5.27079	0.000984395	0.0306812	OverExpressed
Fgfr2	0.170427	5.17934	0.000713113	0.0241281	OverExpressed
Mettl5	0.171564	4.6011	0.000897168	0.0287938	OverExpressed
Hipk3	0.175761	4.68125	0.00150836	0.040914	OverExpressed
Fxyd6	0.176104	7.64602	0.00170197	0.0448086	OverExpressed
Psap	0.176204	7.55152	0.00014312	0.00678637	OverExpressed
Gpd2	0.176944	6.58724	0.000165008	0.00754073	OverExpressed
Tspan9	0.178404	5.34089	0.00129326	0.0372417	OverExpressed
Ifrd1	0.179729	6.25694	5.41895e-05	0.00307879	OverExpressed
Klf6	0.180461	6.16406	9.13768e-05	0.00470423	OverExpressed
Pacsin2	0.181189	6.09264	3.48143e-05	0.0020918	OverExpressed
Plekhg1	0.183112	4.83095	0.000274246	0.0114161	OverExpressed
App	0.183349	4.49792	0.00124915	0.0362799	OverExpressed
Rbpj	0.185785	8.5753	0.000120492	0.00591347	OverExpressed
Cep57l1	0.186201	4.65794	0.000951586	0.029931	OverExpressed
Ilk	0.186362	4.78234	0.000270706	0.0113677	OverExpressed
St6galnac3	0.186576	4.09583	0.00152642	0.0413148	OverExpressed
Slc38a4	0.186693	7.63269	3.49115e-05	0.0020918	OverExpressed
Tpm1	0.187714	6.88938	0.000339643	0.0135558	OverExpressed
Rhox5	0.188706	5.57648	0.000624293	0.0216004	OverExpressed
Fstl1	0.191063	6.94186	1.09509e-05	0.000784797	OverExpressed
Arhgap8	0.191172	4.10474	0.000937769	0.0296649	OverExpressed
Dusp9	0.191452	6.42194	0.00015669	0.00721287	OverExpressed
Ppp1r9a	0.192886	5.65349	0.000294749	0.0121097	OverExpressed
Tsnax	0.193464	5.45709	1.85365e-05	0.00126379	OverExpressed
Lrpap1	0.193513	6.538	3.04322e-05	0.00188157	OverExpressed
Ero1l	0.193995	5.65704	0.000190828	0.00859613	OverExpressed
Sept10	0.195274	4.28303	0.000293335	0.012091	OverExpressed
St8sia1	0.196266	3.86486	0.00156848	0.0418544	OverExpressed
Flot2	0.196574	4.97547	3.93156e-05	0.00231723	OverExpressed
Mpzl2	0.197397	4.13952	0.000433077	0.016161	OverExpressed
Ggta1	0.197881	5.03401	0.0010294	0.0315909	OverExpressed
Rnf19a	0.198052	4.98228	0.000542313	0.0193773	OverExpressed
Slc1a4	0.198724	5.46362	0.000547101	0.0194352	OverExpressed
Pkp2	0.199767	5.00609	6.13106e-05	0.00340665	OverExpressed
Itga3	0.201836	5.64754	0.000199261	0.00891232	OverExpressed
Slc2a1	0.202006	7.83654	8.66006e-05	0.00449504	OverExpressed
Tfpi	0.202595	4.97953	5.50656e-05	0.00311454	OverExpressed
Piwil2	0.204798	4.33868	0.000553905	0.0195698	OverExpressed
Epb41l1	0.205143	4.97606	0.000388042	0.0147866	OverExpressed
Nefl	0.205328	4.29801	0.000248182	0.0105754	OverExpressed
Clcn5	0.206278	4.04787	0.000561674	0.0197888	OverExpressed
Grb10	0.206743	8.10631	6.69884e-06	0.000521558	OverExpressed
Ctnnal1	0.206934	7.28704	3.6766e-06	0.000324286	OverExpressed
Sept8	0.210452	4.56708	3.49933e-05	0.0020918	OverExpressed
4930452B06Rik	0.211544	3.62482	0.00114869	0.0341501	OverExpressed
9430020K01Rik	0.211683	3.61659	0.00109065	0.032989	OverExpressed
Arl4c	0.212746	4.53557	0.000110647	0.00547289	OverExpressed
Tmem64	0.215205	6.46557	1.81713e-07	2.33872e-05	OverExpressed
Rpl39l	0.215294	4.19779	0.000174562	0.00791997	OverExpressed
Flnb	0.216905	8.60608	7.44831e-06	0.000566662	OverExpressed
Aass	0.218526	3.95456	0.000311935	0.0126917	OverExpressed
Cdc14b	0.218927	4.51485	9.58397e-05	0.00489403	OverExpressed
Glipr2	0.219459	5.52677	0.000145005	0.0068416	OverExpressed
Pck2	0.219631	5.50891	0.000463969	0.0170613	OverExpressed
Nuak2	0.220175	3.55157	0.00105369	0.0321797	OverExpressed
Lmna	0.223675	5.13126	0.000122125	0.0059704	OverExpressed
Lonrf1	0.224477	3.8814	0.000146455	0.0068416	OverExpressed
Wbp5	0.225582	6.87218	5.0469e-07	5.78255e-05	OverExpressed
Dynlt3	0.225782	3.11872	0.00149554	0.0407414	OverExpressed
Dusp3	0.2263	4.51342	0.000100348	0.0050831	OverExpressed
Sohlh2	0.226469	3.79731	0.00114623	0.0341501	OverExpressed
Ngfrap1	0.226486	7.10817	3.15016e-06	0.00027997	OverExpressed
Tagln2	0.226923	6.16319	8.62612e-07	8.99184e-05	OverExpressed
Dennd1b	0.227225	5.47381	1.05913e-05	0.000763364	OverExpressed
Wwc2	0.228737	5.73748	1.52932e-05	0.00106571	OverExpressed
Gm3558	0.229635	3.24587	0.0011507	0.0341501	OverExpressed
Cers2	0.22999	5.3953	4.8167e-07	5.62528e-05	OverExpressed
Abcb1b	0.230885	5.64137	2.18643e-07	2.73043e-05	OverExpressed
Baz1a	0.231499	5.65012	2.43125e-06	0.000228846	OverExpressed
2900011O08Rik	0.232153	3.45921	0.000859554	0.0280144	OverExpressed
Emp1	0.232271	4.1657	2.72144e-05	0.00174241	OverExpressed
Krcc1	0.235735	4.58969	8.77215e-06	0.000654693	OverExpressed
Egln1	0.235956	3.44252	0.00110697	0.0332432	OverExpressed
Mb21d2	0.236872	5.06856	2.92964e-05	0.00184121	OverExpressed
Aldoa	0.236934	9.74422	0.000474514	0.0173984	OverExpressed
Bphl	0.23734	3.38813	0.000715445	0.0241281	OverExpressed
Errfi1	0.239143	4.5257	2.41474e-05	0.00158631	OverExpressed
Ctsc	0.239675	3.28757	0.00118808	0.0350187	OverExpressed
Bex1	0.239775	7.52585	6.20129e-06	0.000493211	OverExpressed
Plk2	0.239961	5.77521	2.13649e-06	0.000204148	OverExpressed
Rab12	0.243884	3.56122	0.000227555	0.00986305	OverExpressed
Klhl13	0.24419	8.02226	1.59221e-07	2.10893e-05	OverExpressed
Sdc4	0.244544	5.97444	1.1583e-06	0.000118778	OverExpressed
Afap1	0.244611	3.37641	0.000871245	0.0282935	OverExpressed
Frmd6	0.246338	4.2497	7.55048e-05	0.00403535	OverExpressed
Steap2	0.24781	4.55482	8.88326e-06	0.000659086	OverExpressed
Wnk3	0.247908	5.59776	0.000257906	0.010916	OverExpressed
Acox3	0.248181	3.30885	0.000348922	0.013753	OverExpressed
Erbb3	0.248233	4.69779	9.59225e-06	0.000707527	OverExpressed
Pawr	0.252767	5.55454	3.15197e-06	0.00027997	OverExpressed
Cln6	0.256382	3.64156	0.00110057	0.0332092	OverExpressed
Sparc	0.257386	5.97133	1.20938e-08	2.06134e-06	OverExpressed
Ppm1h	0.259653	3.0867	0.00146643	0.0403089	OverExpressed
Tgm2	0.260846	3.48555	0.00135921	0.0383257	OverExpressed
Aim1l	0.262445	3.40098	0.000431106	0.0161352	OverExpressed
Plod2	0.264556	5.52588	1.20765e-06	0.000122624	OverExpressed
Cd55	0.266223	3.7698	8.24552e-06	0.000619052	OverExpressed
Nmnat2	0.268875	5.18921	1.60289e-06	0.000155518	OverExpressed
Inadl	0.269244	4.65672	4.15833e-07	4.94802e-05	OverExpressed
Ccng2	0.271295	3.59941	0.000460119	0.0169692	OverExpressed
Bcam	0.272421	6.69624	2.45793e-10	5.84941e-08	OverExpressed
Dnmt3l	0.272512	8.44138	1.30987e-07	1.7958e-05	OverExpressed
Spta1	0.272788	4.71205	2.18329e-05	0.00144177	OverExpressed
AU018091	0.273166	7.24624	1.04747e-07	1.46798e-05	OverExpressed
Lrp2	0.274768	7.0866	2.38031e-07	2.94342e-05	OverExpressed
Id2	0.274865	3.47769	2.67043e-05	0.00171847	OverExpressed
Mmrn2	0.275771	3.70014	1.04153e-05	0.000754989	OverExpressed
Lmo7	0.278541	4.12999	5.88615e-07	6.51246e-05	OverExpressed
Mapt	0.278593	3.18392	0.000102854	0.00514799	OverExpressed
Ldha	0.280477	8.17453	4.38574e-05	0.00253749	OverExpressed
Podxl	0.287134	4.81757	3.20597e-08	4.87191e-06	OverExpressed
Rnpep	0.287547	5.11051	6.04882e-07	6.63424e-05	OverExpressed
Ak4	0.288919	5.54796	1.29398e-08	2.1475e-06	OverExpressed
Sccpdh	0.289849	3.03316	7.70805e-05	0.00406785	OverExpressed
Endod1	0.290079	2.43336	0.00146698	0.0403089	OverExpressed
Ptpn14	0.290934	5.72412	1.96389e-08	3.21172e-06	OverExpressed
Susd1	0.293687	4.3673	2.1158e-06	0.000203714	OverExpressed
Lamc2	0.295802	4.0863	0.000347023	0.013721	OverExpressed
Gm3636	0.296205	2.53377	0.00108725	0.032987	OverExpressed
Bhlhe40	0.296888	4.67895	2.01616e-05	0.00133841	OverExpressed
Fam43a	0.297941	4.54692	1.51809e-07	2.03699e-05	OverExpressed
Azin2	0.299387	3.29415	0.000393134	0.0148907	OverExpressed
Plin2	0.299636	5.19528	7.85174e-10	1.7048e-07	OverExpressed
Gng2	0.300996	5.05486	4.12698e-08	6.12396e-06	OverExpressed
Myadm	0.301163	4.95749	2.61256e-08	4.17117e-06	OverExpressed
Adgrd1	0.306028	2.44171	0.000695467	0.023644	OverExpressed
Tuft1	0.307096	2.98568	0.000162622	0.00745872	OverExpressed
Phka1	0.307762	3.30587	2.94626e-05	0.00184121	OverExpressed
Zfp185	0.30792	3.66383	5.15607e-05	0.00294269	OverExpressed
Hmga2	0.308162	2.38472	0.000926687	0.0295159	OverExpressed
Eno3	0.308586	3.18658	1.87316e-05	0.00127023	OverExpressed
Acaa2	0.309746	4.31732	6.38321e-07	6.94064e-05	OverExpressed
Kalrn	0.310552	3.30977	0.000232896	0.01006	OverExpressed
Gm2016	0.311008	3.64587	0.0014301	0.0398187	OverExpressed
Crym	0.312336	2.83085	0.00131929	0.0375626	OverExpressed
Palm3	0.315732	4.7467	8.37288e-09	1.56304e-06	OverExpressed
Ctgf	0.31591	4.77552	1.9162e-09	3.96214e-07	OverExpressed
Egfr	0.315977	3.05921	0.000337656	0.0135202	OverExpressed
Zc3hav1l	0.315978	3.74219	0.000391032	0.0148557	OverExpressed
Pfkfb3	0.316062	3.11288	0.000224075	0.00977942	OverExpressed
Ddit3	0.316527	3.76347	6.09825e-05	0.00340342	OverExpressed
Mov10l1	0.319007	2.76452	0.000133047	0.00642958	OverExpressed
Cpeb2	0.320039	2.17196	0.000812285	0.0268375	OverExpressed
Dok2	0.321935	3.02795	1.90527e-05	0.00127826	OverExpressed
A4galt	0.322333	4.199	1.07014e-08	1.849e-06	OverExpressed
Anp32b	0.32363	7.28056	0.000351178	0.0137988	OverExpressed
Rab11fip5	0.323751	3.2139	1.61629e-05	0.00111401	OverExpressed
Plaur	0.324803	2.87654	9.86539e-05	0.00501742	OverExpressed
Rec114	0.325087	2.89356	0.000139032	0.00664248	OverExpressed
Zscan4a	0.325097	3.35095	0.000516317	0.0186066	OverExpressed
Fam84b	0.329339	2.54694	0.00085104	0.0278809	OverExpressed
LOC106029237	0.33069	3.81843	2.38703e-06	0.000226373	OverExpressed
Ctdspl	0.336936	2.79835	1.67397e-05	0.00114749	OverExpressed
Igfbp2	0.337764	7.21954	7.67816e-08	1.10051e-05	OverExpressed
D630045M09Rik	0.345105	4.67323	6.31056e-10	1.39641e-07	OverExpressed
Pdpn	0.346536	4.4341	1.64604e-07	2.14036e-05	OverExpressed
Cth	0.346868	6.734	1.76944e-09	3.71965e-07	OverExpressed
Tmem136	0.347536	1.83838	0.000966831	0.0303349	OverExpressed
Usp46	0.348178	4.56987	1.44679e-11	4.5621e-09	OverExpressed
S100a11	0.348243	3.4151	0.000155356	0.00720021	OverExpressed
Zbtb7b	0.348584	3.61815	7.75348e-06	0.000585597	OverExpressed
Pgk1	0.349005	9.30635	7.13563e-07	7.56317e-05	OverExpressed
Dsc2	0.349078	2.1251	0.00150759	0.040914	OverExpressed
Col2a1	0.349161	2.16331	0.000611999	0.0212649	OverExpressed
Amotl2	0.349443	6.5186	2.90227e-14	1.66393e-11	OverExpressed
Gm3383	0.350594	2.6937	0.000173716	0.00791004	OverExpressed
Vldlr	0.351038	2.27093	0.000812807	0.0268375	OverExpressed
Gm5039	0.351671	2.1813	0.000985166	0.0306812	OverExpressed
Rnf128	0.355392	3.02171	0.000848828	0.0278809	OverExpressed
Fhl1	0.359658	4.92796	2.35502e-13	1.14246e-10	OverExpressed
Dok1	0.362019	2.15826	0.000938421	0.0296649	OverExpressed
Krt8	0.365788	5.97288	5.0622e-09	9.82301e-07	OverExpressed
Gm20767	0.365875	2.26831	0.00104049	0.0318535	OverExpressed
Rassf8	0.367385	1.89267	0.000681321	0.0232257	OverExpressed
Plekha2	0.369707	4.2314	9.52689e-09	1.71661e-06	OverExpressed
Nedd4l	0.375299	4.37767	1.98616e-08	3.21172e-06	OverExpressed
Mbnl2	0.375901	4.82593	3.64795e-13	1.70413e-10	OverExpressed
Tubb2a	0.377932	4.63894	4.37016e-07	5.15148e-05	OverExpressed
Gch1	0.37828	1.51853	0.00169516	0.0448086	OverExpressed
Park2	0.379839	2.7758	5.25853e-06	0.000433502	OverExpressed
Mme	0.38159	6.36028	3.29733e-12	1.15526e-09	OverExpressed
Morc4	0.381833	2.2762	0.000216081	0.00946328	OverExpressed
Tek	0.382349	3.91379	5.27492e-10	1.18808e-07	OverExpressed
Mfge8	0.385932	6.27196	4.10249e-12	1.39851e-09	OverExpressed
Parva	0.386087	3.20222	2.51775e-07	3.08314e-05	OverExpressed
Vgll3	0.388561	1.83263	0.00102719	0.0315909	OverExpressed
Lclat1	0.389179	2.62081	3.09788e-05	0.00190225	OverExpressed
Syde1	0.390027	1.78815	0.000271282	0.0113677	OverExpressed
Lpl	0.391041	1.8933	0.00119107	0.0350187	OverExpressed
Nup62cl	0.392341	4.84509	9.47627e-13	3.85562e-10	OverExpressed
Lyn	0.396224	2.47885	6.21744e-06	0.000493211	OverExpressed
Stard8	0.397094	4.45735	8.19236e-08	1.16101e-05	OverExpressed
Ddit4	0.401822	4.35117	6.74425e-05	0.00369849	OverExpressed
Atf5	0.402803	4.81392	4.44511e-06	0.000376226	OverExpressed
Pvr	0.405091	4.21136	7.92474e-13	3.44671e-10	OverExpressed
Wls	0.413411	4.26548	4.59739e-12	1.52597e-09	OverExpressed
Igfbp4	0.414185	1.65499	0.000487214	0.0178122	OverExpressed
Rhox6	0.419266	1.94521	0.000413079	0.0155527	OverExpressed
Gm2022	0.419421	2.75102	0.000134271	0.00646395	OverExpressed
Tmem45a	0.420497	1.24842	0.00120777	0.0354269	OverExpressed
Krt7	0.424073	2.66743	0.00170112	0.0448086	OverExpressed
Aard	0.424406	4.21168	1.61482e-10	3.91688e-08	OverExpressed
Sowahb	0.424457	2.05414	0.000141259	0.0067234	OverExpressed
Lats2	0.431497	2.72228	7.10676e-07	7.56317e-05	OverExpressed
Nuak1	0.431715	3.35888	3.89433e-09	7.67488e-07	OverExpressed
Emp2	0.433469	2.01069	0.000134965	0.00647266	OverExpressed
Cald1	0.43406	5.70746	8.95296e-13	3.76412e-10	OverExpressed
Folr1	0.437984	4.99989	1.32135e-13	6.66649e-11	OverExpressed
Sepn1	0.443647	1.58538	0.000239707	0.0102837	OverExpressed
Mael	0.447634	2.67261	5.08168e-07	5.78255e-05	OverExpressed
Gm8994	0.448213	2.59797	2.51154e-06	0.000234653	OverExpressed
Rsph3a	0.450395	1.37737	0.000366156	0.0141666	OverExpressed
Tgm1	0.452095	4.60562	4.0713e-14	2.23267e-11	OverExpressed
Gpr4	0.454187	1.8974	3.1219e-05	0.00190225	OverExpressed
Tbx20	0.456474	1.0561	0.000625082	0.0216004	OverExpressed
AI661453	0.456886	2.08678	6.72919e-05	0.00369849	OverExpressed
Ahnak	0.459418	9.31607	1.58554e-16	1.2499e-13	OverExpressed
Fam13c	0.459871	2.83441	8.42674e-09	1.56304e-06	OverExpressed
Lamb3	0.462588	2.27049	1.06595e-06	0.000110204	OverExpressed
Anxa3	0.463179	3.69391	3.02309e-12	1.08943e-09	OverExpressed
Myh6	0.467254	1.62943	0.000101185	0.00510501	OverExpressed
Slc16a3	0.467811	4.7656	2.60006e-06	0.000241137	OverExpressed
Snx7	0.470589	1.79578	6.87441e-05	0.00373737	OverExpressed
Stc2	0.474743	3.20928	1.31914e-06	0.00013101	OverExpressed
Wnt7b	0.474834	3.76699	1.12073e-10	2.77172e-08	OverExpressed
Susd4	0.478909	1.68371	2.84492e-05	0.00180316	OverExpressed
Extl1	0.481289	2.02593	2.79196e-06	0.00025311	OverExpressed
Gm21293	0.494807	3.15442	6.86394e-11	1.7315e-08	OverExpressed
Gm21304	0.494807	3.15442	6.86394e-11	1.7315e-08	OverExpressed
Gm6763	0.494807	3.15442	6.86394e-11	1.7315e-08	OverExpressed
Gm8764	0.494807	3.15442	6.86394e-11	1.7315e-08	OverExpressed
Pgm2	0.494819	4.43991	2.94872e-08	4.53563e-06	OverExpressed
Unc13d	0.495267	1.61869	3.74553e-05	0.00221795	OverExpressed
Tmem62	0.496585	0.612391	0.00143731	0.0399312	OverExpressed
Peg10	0.498496	7.68609	4.74186e-18	4.98409e-15	OverExpressed
Zscan4c	0.504384	3.81346	1.07783e-07	1.49392e-05	OverExpressed
Slc13a5	0.505562	0.51851	0.00170524	0.0448086	OverExpressed
Ccdc122	0.507612	0.51163	0.00166216	0.0441365	OverExpressed
Pknox2	0.508378	1.19838	7.48378e-05	0.00401672	OverExpressed
Gm4027	0.509486	2.12403	0.000247634	0.0105754	OverExpressed
Msrb3	0.512619	1.08882	0.000205497	0.00909451	OverExpressed
Ankrd37	0.515526	1.03102	0.0012111	0.0354423	OverExpressed
Ppp1r16b	0.518421	1.75327	1.21525e-06	0.000122624	OverExpressed
Ier3	0.519963	1.82833	2.01045e-05	0.00133841	OverExpressed
Zscan4b	0.523144	1.89819	6.06092e-05	0.00339762	OverExpressed
Wnt9a	0.52408	0.960509	0.000787341	0.0262718	OverExpressed
Cxcl16	0.52423	1.96204	1.34955e-06	0.000132983	OverExpressed
Rnaset2b	0.528171	0.492596	0.000984301	0.0306812	OverExpressed
Fgfbp1	0.529539	3.78961	5.0314e-16	3.52561e-13	OverExpressed
Krt18	0.533439	5.74554	3.4173e-11	9.79599e-09	OverExpressed
Cryab	0.540433	1.42345	0.000436132	0.016227	OverExpressed
Fam198b	0.541743	3.13218	2.60496e-09	5.2153e-07	OverExpressed
Slc5a1	0.542194	0.675733	0.000325165	0.0130615	OverExpressed
Sept4	0.54591	0.670017	0.000385152	0.0147657	OverExpressed
Eomes	0.551928	0.678901	0.000451501	0.0167002	OverExpressed
Gyg	0.552947	3.2456	2.58305e-12	9.58235e-10	OverExpressed
Loxl2	0.556046	3.66961	6.05595e-08	8.77973e-06	OverExpressed
Cntd1	0.561965	0.516388	0.000759655	0.0254783	OverExpressed
Ascl2	0.563571	1.15702	8.72644e-05	0.00451092	OverExpressed
Pmp22	0.5734	1.71763	1.4687e-05	0.00102915	OverExpressed
Rin3	0.581074	0.240862	0.00136129	0.0383257	OverExpressed
Calcoco2	0.584794	4.14407	4.44645e-15	2.67062e-12	OverExpressed
Satb2	0.58546	2.03207	2.78601e-06	0.00025311	OverExpressed
Sorbs3	0.588458	1.16431	1.10925e-05	0.000790448	OverExpressed
Tacstd2	0.594681	0.645873	0.000548557	0.0194352	OverExpressed
Hoxa1	0.595367	0.02156	0.0019152	0.0495009	OverExpressed
Ptgs2	0.595706	0.553827	0.000387788	0.0147866	OverExpressed
Sh3rf2	0.608293	0.324196	0.000359837	0.0139939	OverExpressed
Gm4340	0.613354	3.66728	4.63797e-06	0.000387408	OverExpressed
Rhox13	0.620041	0.547471	0.000492682	0.01788	OverExpressed
Pygl	0.624122	0.504748	0.00056819	0.0199626	OverExpressed
Atf3	0.624545	0.908158	6.6192e-05	0.00366175	OverExpressed
Npnt	0.62464	1.48	1.87301e-07	2.37297e-05	OverExpressed
Zscan4f	0.627331	4.41803	6.11375e-16	4.05857e-13	OverExpressed
Dab2	0.628824	1.77645	5.41234e-08	7.93789e-06	OverExpressed
Klhdc7a	0.628857	2.85763	3.86484e-06	0.000333885	OverExpressed
Ccdc158	0.629003	-0.0308229	0.00118539	0.0350187	OverExpressed
Eps8l2	0.635744	3.43978	2.44736e-17	2.2049e-14	OverExpressed
Egln3	0.638201	2.78613	1.28832e-05	0.000912901	OverExpressed
Fam169b	0.63837	2.8934	1.42547e-16	1.19863e-13	OverExpressed
Msln	0.642546	0.522483	6.91524e-05	0.00374343	OverExpressed
Sgce	0.646055	1.94604	1.96734e-09	4.00227e-07	OverExpressed
Artn	0.646261	0.110918	0.000989705	0.0307467	OverExpressed
Lix1	0.653905	-0.131185	0.00135324	0.0382701	OverExpressed
Sh3tc2	0.660601	1.0745	6.65216e-06	0.000521141	OverExpressed
Plac9b	0.672491	0.894075	5.75392e-06	0.000465219	OverExpressed
Atp12a	0.674137	1.66769	7.97459e-10	1.7048e-07	OverExpressed
Med12l	0.676287	2.4369	1.88931e-12	7.4371e-10	OverExpressed
Smyd1	0.68423	1.91223	8.64942e-09	1.58109e-06	OverExpressed
Dgki	0.688122	-0.110332	0.000634865	0.0218189	OverExpressed
Synpo2l	0.697817	0.713724	1.03142e-05	0.000751983	OverExpressed
Zfp536	0.699344	-0.0758294	0.000264018	0.0111373	OverExpressed
Zscan4d	0.69969	2.08156	1.02927e-08	1.80308e-06	OverExpressed
Aire	0.708428	1.74705	2.92741e-08	4.53563e-06	OverExpressed
Bnip3	0.709606	5.55233	2.72725e-11	7.99973e-09	OverExpressed
Cyp2s1	0.710692	1.49053	1.574e-05	0.00109081	OverExpressed
Cpne2	0.718034	0.814487	5.38031e-07	6.05909e-05	OverExpressed
Ddah1	0.725565	4.68171	1.68618e-34	5.31695e-31	OverExpressed
Steap3	0.736894	2.90288	2.0772e-16	1.54116e-13	OverExpressed
A430089I19Rik	0.741388	1.20869	3.45478e-05	0.0020918	OverExpressed
Hecw2	0.765754	3.16871	1.35914e-24	2.14285e-21	OverExpressed
Igf2	0.773896	3.23724	1.50168e-25	2.70581e-22	OverExpressed
Htra1	0.781848	3.68326	5.05862e-30	1.06341e-26	OverExpressed
Rsc1a1	0.799454	2.20271	0.000416997	0.0156535	OverExpressed
Lcp1	0.834877	0.0303624	6.5992e-06	0.000520223	OverExpressed
Anxa2	0.859525	4.45722	6.27966e-41	2.64018e-37	OverExpressed
Tspan32	0.880098	-0.303831	4.10822e-05	0.00241009	OverExpressed
Tinagl1	0.909772	2.41979	1.80321e-15	1.13719e-12	OverExpressed
Ncald	0.918441	0.181207	3.59821e-07	4.3223e-05	OverExpressed
Arhgdib	0.938747	1.84489	1.51085e-19	1.90564e-16	OverExpressed
Ptges	0.954573	1.72149	3.90444e-13	1.75881e-10	OverExpressed
Yap1	0.967376	7.61938	5.30582e-73	6.69223e-69	OverExpressed
H19	0.972068	0.0496566	3.58227e-07	4.3223e-05	OverExpressed
Cyr61	0.996622	3.6546	1.3008e-41	8.20349e-38	OverExpressed
Tshz2	1.02345	-0.0711664	1.60515e-07	2.10893e-05	OverExpressed
Usp17lb	1.03444	0.197262	3.73146e-08	5.60297e-06	OverExpressed
Capn6	1.0472	0.979977	8.64266e-14	4.54208e-11	OverExpressed
Ly6a	1.0551	0.877737	2.38769e-11	7.17047e-09	OverExpressed
A2m	1.09576	1.42325	2.81103e-08	4.43195e-06	OverExpressed
4933402E13Rik	1.12017	2.10946	3.03211e-20	4.24933e-17	OverExpressed
Agpat9	1.21872	2.17223	2.15838e-32	5.44473e-29	OverExpressed
3830417A13Rik	1.22509	1.24705	3.34064e-18	3.8305e-15	OverExpressed
Usp17le	1.24924	0.457977	4.25789e-11	1.19344e-08	OverExpressed
Vnn1	1.29085	-0.191243	6.6409e-09	1.26912e-06	OverExpressed
Aox3	1.33549	0.690943	1.94581e-12	7.4371e-10	OverExpressed
Pramel7	1.68077	-0.512288	8.2554e-12	2.66988e-09	OverExpressed
Ndufa4l2	1.77872	0.693904	4.11445e-10	9.43555e-08	OverExpressed
Xpnpep2	1.855	-0.174504	5.69098e-18	5.52156e-15	OverExpressed
