# Supplementary material for: YAP contributes to DNA methylation remodeling upon mouse embryonic stem cell differentiation
Source: J Biol Chem. 2020 Dec 6;296:100138. doi: 10.1074/jbc.RA120.015896 (PMC7948423; doi:10.1074/jbc.RA120.015896)
Supplement: Supplementary file 4 [file mmc4.xlsx]

## Sheet: TEAD-YAP peaks
chr1	36073850	36074569	2	{Tead},{YAP ESCs}	1	1
chr1	72272986	72273427	2	{Tead},{YAP ESCs}	1	1
chr1	72290297	72290677	2	{Tead},{YAP ESCs}	1	1
chr1	72290898	72291535	2	{Tead},{YAP ESCs}	1	1
chr1	72301266	72301528	2	{Tead},{YAP ESCs}	1	1
chr1	72301762	72302027	2	{Tead},{YAP ESCs}	1	1
chr1	173432487	173432902	2	{Tead},{YAP ESCs}	1	1
chr1	173433296	173433837	2	{Tead},{YAP ESCs}	1	1
chr1	188078359	188078914	2	{Tead},{YAP ESCs}	1	1
chr1	194571407	194571925	2	{Tead},{YAP ESCs}	1	1
chr1	194572022	194572604	2	{Tead},{YAP ESCs}	1	1
chr10	24314610	24315656	2	{Tead},{YAP ESCs}	1	1
chr10	39976940	39978093	2	{Tead},{YAP ESCs}	1	1
chr10	39978370	39979444	2	{Tead},{YAP ESCs}	1	1
chr10	80423598	80424480	2	{Tead},{YAP ESCs}	1	1
chr10	80645275	80645676	2	{Tead},{YAP ESCs}	1	1
chr10	80645792	80646126	2	{Tead},{YAP ESCs}	1	1
chr11	68886553	68887296	2	{Tead},{YAP ESCs}	1	1
chr11	83084407	83085030	2	{Tead},{YAP ESCs}	1	1
chr11	83085214	83085786	2	{Tead},{YAP ESCs}	1	1
chr11	83085908	83086029	2	{Tead},{YAP ESCs}	1	1
chr11	87235838	87236391	2	{Tead},{YAP ESCs}	1	1
chr11	87236522	87237361	2	{Tead},{YAP ESCs}	1	1
chr11	87240049	87240284	2	{Tead},{YAP ESCs}	1	1
chr11	87240337	87240796	2	{Tead},{YAP ESCs}	1	1
chr11	87240914	87241260	2	{Tead},{YAP ESCs}	1	1
chr11	87256911	87257417	2	{Tead},{YAP ESCs}	1	1
chr11	87263150	87263334	2	{Tead},{YAP ESCs}	1	1
chr11	87275998	87276366	2	{Tead},{YAP ESCs}	1	1
chr11	94902731	94903008	2	{Tead},{YAP ESCs}	1	1
chr11	94903223	94903508	2	{Tead},{YAP ESCs}	1	1
chr11	101032952	101033582	2	{Tead},{YAP ESCs}	1	1
chr11	101488330	101488682	2	{Tead},{YAP ESCs}	1	1
chr11	101488885	101489595	2	{Tead},{YAP ESCs}	1	1
chr11	101503357	101504052	2	{Tead},{YAP ESCs}	1	1
chr11	101506007	101506281	2	{Tead},{YAP ESCs}	1	1
chr11	101506424	101506944	2	{Tead},{YAP ESCs}	1	1
chr11	101519642	101520467	2	{Tead},{YAP ESCs}	1	1
chr11	104150479	104150779	2	{Tead},{YAP ESCs}	1	1
chr11	106361556	106361834	2	{Tead},{YAP ESCs}	1	1
chr11	106362071	106362381	2	{Tead},{YAP ESCs}	1	1
chr11	115885601	115886331	2	{Tead},{YAP ESCs}	1	1
chr11	120113548	120114927	2	{Tead},{YAP ESCs}	1	1
chr12	3110496	3110809	2	{Tead},{YAP ESCs}	1	1
chr12	55796808	55797030	2	{Tead},{YAP ESCs}	1	1
chr12	55797271	55797977	2	{Tead},{YAP ESCs}	1	1
chr12	55798345	55798607	2	{Tead},{YAP ESCs}	1	1
chr13	21826413	21826468	2	{Tead},{YAP ESCs}	1	1
chr13	21842324	21842523	2	{Tead},{YAP ESCs}	1	1
chr13	21845577	21846000	2	{Tead},{YAP ESCs}	1	1
chr13	21874135	21874778	2	{Tead},{YAP ESCs}	1	1
chr13	21875231	21875430	2	{Tead},{YAP ESCs}	1	1
chr13	21879137	21879484	2	{Tead},{YAP ESCs}	1	1
chr13	21879804	21879988	2	{Tead},{YAP ESCs}	1	1
chr13	23622123	23622520	2	{Tead},{YAP ESCs}	1	1
chr13	23622651	23623110	2	{Tead},{YAP ESCs}	1	1
chr13	23623300	23623976	2	{Tead},{YAP ESCs}	1	1
chr13	23625393	23625762	2	{Tead},{YAP ESCs}	1	1
chr13	23627112	23627317	2	{Tead},{YAP ESCs}	1	1
chr13	23646157	23646597	2	{Tead},{YAP ESCs}	1	1
chr13	23647904	23648581	2	{Tead},{YAP ESCs}	1	1
chr13	23654151	23654565	2	{Tead},{YAP ESCs}	1	1
chr13	23662071	23662369	2	{Tead},{YAP ESCs}	1	1
chr13	23662939	23663340	2	{Tead},{YAP ESCs}	1	1
chr13	23673202	23673591	2	{Tead},{YAP ESCs}	1	1
chr13	23676433	23676752	2	{Tead},{YAP ESCs}	1	1
chr13	23676844	23677050	2	{Tead},{YAP ESCs}	1	1
chr13	23712684	23713657	2	{Tead},{YAP ESCs}	1	1
chr13	23775786	23776047	2	{Tead},{YAP ESCs}	1	1
chr13	23777347	23777444	2	{Tead},{YAP ESCs}	1	1
chr13	23789305	23789627	2	{Tead},{YAP ESCs}	1	1
chr13	23789837	23790042	2	{Tead},{YAP ESCs}	1	1
chr13	23790274	23790654	2	{Tead},{YAP ESCs}	1	1
chr13	23831593	23831999	2	{Tead},{YAP ESCs}	1	1
chr13	23842767	23843055	2	{Tead},{YAP ESCs}	1	1
chr13	23843947	23844238	2	{Tead},{YAP ESCs}	1	1
chr13	23852350	23852709	2	{Tead},{YAP ESCs}	1	1
chr13	23852944	23853619	2	{Tead},{YAP ESCs}	1	1
chr13	23854232	23854783	2	{Tead},{YAP ESCs}	1	1
chr13	23855204	23855495	2	{Tead},{YAP ESCs}	1	1
chr15	36538757	36538995	2	{Tead},{YAP ESCs}	1	1
chr15	36539058	36539586	2	{Tead},{YAP ESCs}	1	1
chr15	74917169	74917508	2	{Tead},{YAP ESCs}	1	1
chr15	79709163	79709935	2	{Tead},{YAP ESCs}	1	1
chr15	79906422	79906919	2	{Tead},{YAP ESCs}	1	1
chr15	79907117	79907321	2	{Tead},{YAP ESCs}	1	1
chr15	81353248	81353517	2	{Tead},{YAP ESCs}	1	1
chr15	81353604	81354194	2	{Tead},{YAP ESCs}	1	1
chr15	82979799	82980652	2	{Tead},{YAP ESCs}	1	1
chr16	11144027	11144386	2	{Tead},{YAP ESCs}	1	1
chr16	16866267	16866585	2	{Tead},{YAP ESCs}	1	1
chr16	57391492	57391895	2	{Tead},{YAP ESCs}	1	1
chr16	90727694	90728103	2	{Tead},{YAP ESCs}	1	1
chr17	29588307	29588593	2	{Tead},{YAP ESCs}	1	1
chr17	56752737	56752925	2	{Tead},{YAP ESCs}	1	1
chr18	68851630	68851948	2	{Tead},{YAP ESCs}	1	1
chr19	8961468	8961686	2	{Tead},{YAP ESCs}	1	1
chr19	8963047	8963908	2	{Tead},{YAP ESCs}	1	1
chr19	61275487	61275703	2	{Tead},{YAP ESCs}	1	1
chr2	5300213	5300401	2	{Tead},{YAP ESCs}	1	1
chr2	98502389	98503167	2	{Tead},{YAP ESCs}	1	1
chr2	98503815	98504242	2	{Tead},{YAP ESCs}	1	1
chr2	98506421	98507453	2	{Tead},{YAP ESCs}	1	1
chr3	5860645	5860887	2	{Tead},{YAP ESCs}	1	1
chr3	27053681	27054745	2	{Tead},{YAP ESCs}	1	1
chr3	96023344	96023820	2	{Tead},{YAP ESCs}	1	1
chr3	96024765	96025265	2	{Tead},{YAP ESCs}	1	1
chr3	96044237	96044549	2	{Tead},{YAP ESCs}	1	1
chr3	96048943	96049334	2	{Tead},{YAP ESCs}	1	1
chr3	96052317	96052375	2	{Tead},{YAP ESCs}	1	1
chr3	96067068	96067959	2	{Tead},{YAP ESCs}	1	1
chr3	96072295	96072642	2	{Tead},{YAP ESCs}	1	1
chr3	96073139	96073941	2	{Tead},{YAP ESCs}	1	1
chr3	96361487	96362076	2	{Tead},{YAP ESCs}	1	1
chr3	148298092	148298380	2	{Tead},{YAP ESCs}	1	1
chr4	116862038	116863148	2	{Tead},{YAP ESCs}	1	1
chr4	116863420	116863693	2	{Tead},{YAP ESCs}	1	1
chr4	116874628	116875553	2	{Tead},{YAP ESCs}	1	1
chr4	116882882	116883450	2	{Tead},{YAP ESCs}	1	1
chr4	131825403	131826592	2	{Tead},{YAP ESCs}	1	1
chr4	141121187	141121709	2	{Tead},{YAP ESCs}	1	1
chr5	5128792	5129230	2	{Tead},{YAP ESCs}	1	1
chr5	82375553	82375709	2	{Tead},{YAP ESCs}	1	1
chr5	111082397	111082650	2	{Tead},{YAP ESCs}	1	1
chr5	115939323	115940954	2	{Tead},{YAP ESCs}	1	1
chr5	123444228	123444776	2	{Tead},{YAP ESCs}	1	1
chr5	124380511	124380723	2	{Tead},{YAP ESCs}	1	1
chr5	130322827	130323255	2	{Tead},{YAP ESCs}	1	1
chr5	143668044	143668733	2	{Tead},{YAP ESCs}	1	1
chr5	147072483	147072912	2	{Tead},{YAP ESCs}	1	1
chr6	57641546	57641811	2	{Tead},{YAP ESCs}	1	1
chr6	57642127	57642220	2	{Tead},{YAP ESCs}	1	1
chr6	122558486	122558718	2	{Tead},{YAP ESCs}	1	1
chr6	124690218	124690756	2	{Tead},{YAP ESCs}	1	1
chr6	124690972	124691775	2	{Tead},{YAP ESCs}	1	1
chr6	125112076	125112388	2	{Tead},{YAP ESCs}	1	1
chr6	136752206	136753606	2	{Tead},{YAP ESCs}	1	1
chr7	7230997	7231207	2	{Tead},{YAP ESCs}	1	1
chr7	7251997	7252506	2	{Tead},{YAP ESCs}	1	1
chr7	25675411	25675974	2	{Tead},{YAP ESCs}	1	1
chr7	25676289	25676566	2	{Tead},{YAP ESCs}	1	1
chr8	15519900	15520099	2	{Tead},{YAP ESCs}	1	1
chr8	32259809	32260367	2	{Tead},{YAP ESCs}	1	1
chr8	32260628	32260812	2	{Tead},{YAP ESCs}	1	1
chr8	49075692	49076304	2	{Tead},{YAP ESCs}	1	1
chr9	20682381	20683030	2	{Tead},{YAP ESCs}	1	1
chr9	35112742	35113164	2	{Tead},{YAP ESCs}	1	1
chr9	65043258	65044256	2	{Tead},{YAP ESCs}	1	1
chr9	65044552	65044852	2	{Tead},{YAP ESCs}	1	1
chr9	65048948	65049183	2	{Tead},{YAP ESCs}	1	1
chr9	65049512	65049967	2	{Tead},{YAP ESCs}	1	1
chr9	123370432	123370611	2	{Tead},{YAP ESCs}	1	1
chrX	139953237	139953374	2	{Tead},{YAP ESCs}	1	1
chrX	139953481	139954081	2	{Tead},{YAP ESCs}	1	1
