# Supplementary material for: YAP contributes to DNA methylation remodeling upon mouse embryonic stem cell differentiation
Source: J Biol Chem. 2020 Dec 6;296:100138. doi: 10.1074/jbc.RA120.015896 (PMC7948423; doi:10.1074/jbc.RA120.015896)
Supplement: Supplementary file 5 [file mmc5.xlsx]

## Sheet: ChIP-seq (peaks__bed))
chr	start	end	length	summit	tags	10*LOG10(@pvalue) negative	FDR	fold_enrichment	peak
chr1	26743676	26745136	1461	757	53	70.32	9.28966e-08	3.96	MACS_peak_1
chr1	72301090	72302737	1648	762	325	530.17	9.61612e-54	10.52	MACS_peak_10
chr1	120354878	120356530	1653	822	152	250.66	8.59014e-26	10.55	MACS_peak_15
chr1	173432066	173434152	2087	1136	202	200.27	9.39723e-21	11.11	MACS_peak_17
chr1	192944415	192945551	1137	449	32	54.91	3.22849e-06	12.07	MACS_peak_19
chr1	194571078	194572732	1655	880	189	319.89	1.02565e-32	11.79	MACS_peak_21
chr1	72271996	72274078	2083	1009	438	475.68	2.70396e-48	9.43	MACS_peak_7
chr1	72282770	72284664	1895	944	250	300.94	8.05378e-31	10.6	MACS_peak_8
chr1	72289915	72291997	2083	1026	339	359.89	1.02565e-36	9.68	MACS_peak_9
chr10	7005997	7007275	1279	743	31	58.89	1.29122e-06	11.7	MACS_peak_23
chr10	9706473	9707764	1292	700	51	62.86	5.17607e-07	10.75	MACS_peak_24
chr10	24314544	24316090	1547	650	61	69.64	1.08643e-07	4.74	MACS_peak_26
chr10	39976394	39979483	3090	2069	389	140.51	8.89201e-15	10.66	MACS_peak_27
chr10	43169562	43170417	856	671	29	54.89	3.2434e-06	9.92	MACS_peak_28
chr10	79371442	79372656	1215	647	36	57.25	1.88365e-06	4.76	MACS_peak_32
chr10	80423359	80424480	1122	694	42	53.98	3.99945e-06	5.4	MACS_peak_33
chr10	80644549	80646190	1642	941	85	71.81	6.59174e-08	5.4	MACS_peak_34
chr11	5199888	5200779	892	467	42	103.53	4.43609e-11	11.3	MACS_peak_37
chr11	6135253	6136102	850	481	23	52.88	5.15229e-06	4.69	MACS_peak_38
chr11	21351803	21352374	572	402	19	58.15	1.53109e-06	5.98	MACS_peak_40
chr11	29656352	29657202	851	471	23	55.84	2.60615e-06	4.89	MACS_peak_41
chr11	34880938	34881591	654	467	21	54.09	3.89942e-06	8.02	MACS_peak_43
chr11	48619047	48621533	2487	1713	180	96.08	2.46604e-10	4.55	MACS_peak_44
chr11	50379701	50380855	1155	544	43	84.33	3.68978e-09	12.87	MACS_peak_45
chr11	68886233	68888060	1828	857	316	416.98	2.00447e-42	10.46	MACS_peak_48
chr11	83084191	83086029	1839	976	295	420.54	8.8308e-43	11.57	MACS_peak_49
chr11	87235525	87237506	1982	1051	321	320.34	9.24698e-33	9.91	MACS_peak_50
chr11	87239468	87241489	2022	950	377	415.03	3.14051e-42	10.67	MACS_peak_51
chr11	87256000	87257970	1971	927	482	605.47	2.83792e-61	9.81	MACS_peak_52
chr11	87261518	87263351	1834	879	493	735.83	2.61216e-74	9.76	MACS_peak_53
chr11	87274888	87276927	2040	1068	448	515.15	3.05492e-52	9.53	MACS_peak_54
chr11	87284043	87285830	1788	1008	368	537.48	1.78649e-54	11.58	MACS_peak_55
chr11	94902028	94903508	1481	802	48	50.32	9.28966e-06	4.82	MACS_peak_58
chr11	101032456	101034090	1635	889	66	61.42	7.21107e-07	5.66	MACS_peak_59
chr11	101465369	101467009	1641	888	142	181.29	7.43019e-19	11.17	MACS_peak_60
chr11	101488012	101489595	1584	805	124	181.58	6.95024e-19	12.11	MACS_peak_61
chr11	101502149	101504313	2165	1291	383	401.99	6.32412e-41	7.97	MACS_peak_62
chr11	101505931	101507927	1997	1231	332	345.96	2.53513e-35	13.19	MACS_peak_63
chr11	101518796	101520944	2149	965	422	422.64	5.44503e-43	9.95	MACS_peak_64
chr11	104150066	104151294	1229	492	44	67.56	1.75388e-07	6.25	MACS_peak_65
chr11	106361557	106364518	2962	1306	198	79.43	1.14025e-08	4.36	MACS_peak_66
chr11	115885051	115886562	1512	716	62	55.48	2.83139e-06	5.91	MACS_peak_67
chr12	15909758	15910841	1084	502	49	130.15	9.66051e-14	15	MACS_peak_70
chr12	17949473	17950544	1072	710	32	74.36	3.66438e-08	11	MACS_peak_71
chr12	35719407	35720018	612	304	19	62.73	5.33335e-07	9.52	MACS_peak_77
chr12	42255370	42256543	1174	343	58	120.61	8.6896e-13	10.37	MACS_peak_78
chr12	55796280	55798907	2628	1662	324	202.98	5.03501e-21	9.24	MACS_peak_79
chr12	55810526	55812470	1945	1039	409	549.7	1.07152e-55	9.99	MACS_peak_80
chr12	55814540	55816555	2016	886	329	113.61	4.35512e-12	7.12	MACS_peak_81
chr12	55819169	55821079	1911	969	337	451.32	7.37904e-46	10.68	MACS_peak_82
chr12	55829769	55831856	2088	1045	370	430	1e-43	10.43	MACS_peak_83
chr12	55834448	55836444	1997	1114	369	219.84	1.03753e-22	8.01	MACS_peak_84
chr12	55838416	55840228	1813	1022	313	393.71	4.25598e-40	10.83	MACS_peak_85
chr12	60140591	60142593	2003	958	403	471.83	6.56145e-48	10.53	MACS_peak_86
chr12	92711509	92712378	870	683	31	54.06	3.92645e-06	5.48	MACS_peak_91
chr12	112645122	112645951	830	637	21	52.92	5.10505e-06	5.88	MACS_peak_94
chr13	21826414	21828177	1764	784	76	76.9	2.04174e-08	4.63	MACS_peak_100
chr13	21841188	21843235	2048	1135	123	70.46	8.99498e-08	6.89	MACS_peak_101
chr13	21844558	21847178	2621	1456	189	112.59	5.50808e-12	5.24	MACS_peak_102
chr13	21871113	21873002	1890	1188	166	136.19	2.40436e-14	5.09	MACS_peak_103
chr13	21873944	21875558	1615	1221	182	175.69	2.69774e-18	8.32	MACS_peak_104
chr13	21877906	21880371	2466	1156	158	70.68	8.55067e-08	4.13	MACS_peak_105
chr13	21900668	21904464	3797	1264	395	51.88	6.48634e-06	3.61	MACS_peak_106
chr13	21922943	21926815	3873	1046	366	50.43	9.05733e-06	6.89	MACS_peak_107
chr13	22126358	22129100	2743	1301	228	104.49	3.55631e-11	4.39	MACS_peak_108
chr13	23621594	23624203	2610	1442	185	71.93	6.4121e-08	5.35	MACS_peak_109
chr13	23625123	23628527	3405	2221	230	51.4	7.24436e-06	4.88	MACS_peak_110
chr13	23646061	23648705	2645	884	380	220.78	8.35603e-23	4.86	MACS_peak_111
chr13	23652948	23655056	2109	1153	192	166.68	2.14783e-17	8.8	MACS_peak_112
chr13	23661792	23664659	2868	1473	267	96.02	2.50035e-10	4.1	MACS_peak_113
chr13	23672988	23674860	1873	513	163	187.53	1.76604e-19	7.58	MACS_peak_114
chr13	23676434	23678566	2133	1335	142	96.96	2.01372e-10	7.03	MACS_peak_115
chr13	23712685	23715162	2478	1618	162	96.15	2.42661e-10	7.38	MACS_peak_116
chr13	23774809	23777444	2636	1347	212	120.54	8.8308e-13	5.06	MACS_peak_117
chr13	23788977	23791098	2122	1181	110	68.93	1.27938e-07	5.07	MACS_peak_118
chr13	23829897	23832563	2667	815	286	173.3	4.67735e-18	5.83	MACS_peak_119
chr13	23842234	23845413	3180	2081	232	60.4	9.12011e-07	5.04	MACS_peak_120
chr13	23851443	23856793	5351	1498	393	57.25	1.88365e-06	4.7	MACS_peak_121
chr13	33409737	33410663	927	523	42	67.61	1.7338e-07	9.84	MACS_peak_122
chr13	66698615	66699645	1031	611	28	61.16	7.65597e-07	8.25	MACS_peak_126
chr13	92813271	92814517	1247	679	79	141.28	7.44732e-15	15.6	MACS_peak_130
chr14	51454634	51455522	889	307	30	60.69	8.531e-07	7.94	MACS_peak_139
chr14	51563662	51564954	1293	576	36	52.83	5.21195e-06	7.26	MACS_peak_140
chr14	64014078	64015293	1216	696	46	63.27	4.70977e-07	11.76	MACS_peak_142
chr14	77476428	77477506	1079	625	34	50.74	8.43335e-06	8.21	MACS_peak_145
chr14	109259100	109260418	1319	641	47	75.83	2.61216e-08	13.01	MACS_peak_151
chr14	122424304	122425459	1156	736	36	51.96	6.36796e-06	10	MACS_peak_153
chr14	125067456	125068286	831	197	24	50.83	8.26038e-06	6.94	MACS_peak_154
chr15	32762820	32763893	1074	516	33	58.2	1.51356e-06	8.87	MACS_peak_156
chr15	54578316	54579300	985	260	50	126.07	2.47172e-13	13.82	MACS_peak_160
chr15	79709065	79709935	871	227	35	62.32	5.86138e-07	4.37	MACS_peak_163
chr15	79906066	79908261	2196	1010	146	105.95	2.54097e-11	5.57	MACS_peak_164
chr15	81352441	81354194	1754	853	69	55.72	2.67917e-06	3.74	MACS_peak_165
chr15	82979217	82981072	1856	980	175	180.58	8.74984e-19	10.33	MACS_peak_166
chr16	16865946	16867255	1310	661	44	58.78	1.32434e-06	5.19	MACS_peak_170
chr16	18532762	18534015	1254	594	58	90.27	9.39723e-10	13.68	MACS_peak_171
chr16	35981065	35982540	1476	766	92	105.12	3.0761e-11	13.01	MACS_peak_172
chr16	90727191	90728162	972	543	27	51.19	7.60326e-06	6.36	MACS_peak_178
chr17	20121079	20122165	1087	574	28	51.11	7.74462e-06	11.54	MACS_peak_180
chr17	29587703	29589279	1577	671	58	57.42	1.81134e-06	5.79	MACS_peak_181
chr17	45703366	45705473	2108	1079	137	86.93	2.02768e-09	5.03	MACS_peak_182
chr17	54216826	54217197	372	187	19	139.88	1.02802e-14	11.05	MACS_peak_183
chr17	56752738	56754937	2200	1160	95	52.61	5.48277e-06	3.79	MACS_peak_184
chr17	66713240	66714499	1260	516	60	92.63	5.45758e-10	9.44	MACS_peak_187
chr17	71312361	71313809	1449	726	56	60.83	8.26038e-07	10.16	MACS_peak_188
chr17	79485970	79488515	2546	1508	311	220.74	8.43335e-23	5.86	MACS_peak_190
chr17	79920007	79920422	416	157	19	112.34	5.83445e-12	9.44	MACS_peak_191
chr17	83023258	83024257	1000	564	29	67.81	1.65577e-07	12.76	MACS_peak_192
chr17	90215603	90216629	1027	328	34	51.4	7.24436e-06	8.56	MACS_peak_193
chr18	66250471	66251683	1213	634	35	54.99	3.16957e-06	7.66	MACS_peak_200
chr19	8961114	8963908	2795	1075	118	50.89	8.14704e-06	3.6	MACS_peak_202
chr19	18806736	18807864	1129	584	32	58.69	1.35207e-06	12.05	MACS_peak_203
chr19	40582448	40583830	1383	625	52	96.41	2.2856e-10	15	MACS_peak_205
chr2	31094076	31095685	1610	849	68	68.38	1.45211e-07	8.18	MACS_peak_215
chr2	51860063	51860312	250	126	20	275.84	2.60615e-28	10.2	MACS_peak_216
chr2	62954268	62955499	1232	718	46	72.05	6.23735e-08	11.22	MACS_peak_217
chr2	85627946	85628795	850	635	34	64.14	3.85478e-07	9.42	MACS_peak_219
chr2	130104328	130106054	1727	925	77	57.96	1.59956e-06	5.16	MACS_peak_225
chr2	160430772	160432508	1737	706	75	93.75	4.21697e-10	8.93	MACS_peak_226
chr3	27053322	27054816	1495	761	75	78.45	1.42889e-08	6.85	MACS_peak_230
chr3	28748547	28750116	1570	671	53	53.68	4.28549e-06	4.31	MACS_peak_231
chr3	95847807	95849471	1665	966	185	278.46	1.42561e-28	9.93	MACS_peak_239
chr3	96023224	96025570	2347	1530	124	76.21	2.39332e-08	4.49	MACS_peak_240
chr3	96065962	96067959	1998	1239	83	59.41	1.14551e-06	6.3	MACS_peak_243
chr3	96071884	96074345	2462	1829	224	162.76	5.29663e-17	7.46	MACS_peak_244
chr3	96131638	96133971	2334	962	566	447.82	1.65196e-45	9.5	MACS_peak_245
chr3	96163129	96164746	1618	848	119	150.05	9.88553e-16	9.57	MACS_peak_246
chr3	96177320	96178792	1473	714	136	236.24	2.37684e-24	11.39	MACS_peak_247
chr3	96253944	96255783	1840	619	342	509.78	1.05196e-51	12.88	MACS_peak_248
chr3	96262738	96264973	2236	1257	376	351.16	7.65597e-36	10.77	MACS_peak_249
chr3	96289438	96291297	1860	880	327	188.63	1.37088e-19	6.77	MACS_peak_250
chr3	96291856	96293739	1884	957	291	86.32	2.33346e-09	8.13	MACS_peak_251
chr3	96361098	96362682	1585	831	83	83.29	4.68813e-09	7.44	MACS_peak_252
chr3	105277001	105277776	776	276	25	63.18	4.80839e-07	11.22	MACS_peak_253
chr3	124106312	124107517	1206	646	39	60.69	8.531e-07	12.68	MACS_peak_257
chr4	51311740	51312602	863	401	24	50.83	8.26038e-06	6.73	MACS_peak_264
chr4	80525468	80526686	1219	596	36	53.21	4.77529e-06	9.54	MACS_peak_267
chr4	88405242	88406152	911	500	24	52.7	5.37032e-06	9.9	MACS_peak_269
chr4	91803340	91804667	1328	693	40	51.66	6.82339e-06	11.97	MACS_peak_270
chr4	99866950	99867584	635	445	23	85.51	2.8119e-09	12.49	MACS_peak_271
chr4	116861970	116863724	1755	769	328	514.11	3.8815e-52	11.62	MACS_peak_273
chr4	116874374	116876089	1716	959	178	240.72	8.47227e-25	11.41	MACS_peak_274
chr4	116882881	116884530	1650	704	240	378.85	1.30317e-38	11.73	MACS_peak_275
chr4	129179972	129180996	1025	289	33	50.21	9.52796e-06	4.58	MACS_peak_278
chr4	131824990	131826877	1888	976	355	479.7	1.07152e-48	11.43	MACS_peak_279
chr4	133809415	133810739	1325	752	44	57.52	1.77011e-06	6.17	MACS_peak_280
chr4	141120590	141122344	1755	780	87	62.98	5.03501e-07	5.14	MACS_peak_281
chr4	145539760	145541000	1241	422	56	82.3	5.88844e-09	5.77	MACS_peak_282
chr4	146017286	146028176	10891	514	686	296.05	2.48313e-30	4.57	MACS_peak_283
chr4	146793373	146801157	7785	725	517	61.06	7.8343e-07	3.1	MACS_peak_284
chr4	146822306	146834027	11722	10659	519	86.68	2.14783e-09	3.13	MACS_peak_285
chr4	147451536	147453181	1646	1259	78	98	1.58489e-10	5.37	MACS_peak_286
chr4	154316687	154317873	1187	565	41	59.88	1.02802e-06	6.25	MACS_peak_287
chr5	8848367	8849786	1420	629	49	50.35	9.22571e-06	5.62	MACS_peak_289
chr5	15050934	15055203	4270	996	251	51.81	6.59174e-06	3.17	MACS_peak_291
chr5	15061765	15062784	1020	456	28	57.04	1.97697e-06	6.31	MACS_peak_292
chr5	15176455	15178379	1925	607	103	60.39	9.14113e-07	3.86	MACS_peak_293
chr5	15183511	15187907	4397	3543	305	51.83	6.56145e-06	3.18	MACS_peak_294
chr5	15194504	15197315	2812	1241	189	56.53	2.22331e-06	3.9	MACS_peak_295
chr5	115938711	115941303	2593	921	634	443.84	4.13048e-45	6.53	MACS_peak_307
chr5	120153726	120154584	859	560	32	71.87	6.5013e-08	9.38	MACS_peak_308
chr5	123443860	123445518	1659	836	120	146.25	2.37137e-15	9.57	MACS_peak_309
chr5	124380274	124381056	783	249	27	55.05	3.12608e-06	4.62	MACS_peak_310
chr5	130321979	130323273	1295	681	42	51.62	6.88652e-06	5.45	MACS_peak_311
chr5	151923977	151925547	1571	865	53	56.42	2.28034e-06	3.24	MACS_peak_314
chr6	28271265	28272121	857	353	30	59.3	1.1749e-06	9.52	MACS_peak_318
chr6	29976606	29977517	912	475	26	51.68	6.79204e-06	5	MACS_peak_319
chr6	57641463	57642220	758	250	20	50.01	9.977e-06	6.11	MACS_peak_322
chr6	95305264	95305912	649	230	24	55.33	2.93089e-06	8.08	MACS_peak_324
chr6	98300018	98301103	1086	626	34	51.45	7.16143e-06	9.06	MACS_peak_325
chr6	122557991	122559503	1513	769	60	52.83	5.21195e-06	4.52	MACS_peak_330
chr6	124690219	124692008	1790	985	173	241.46	7.14496e-25	11.68	MACS_peak_331
chr6	125110441	125112388	1948	1121	132	103.52	4.44631e-11	6.56	MACS_peak_332
chr6	126432638	126433436	799	228	30	108.47	1.42233e-11	15.12	MACS_peak_333
chr6	136751676	136753606	1931	1146	128	108.91	1.28529e-11	8.53	MACS_peak_336
chr6	142698663	142700272	1610	994	52	51.8	6.60693e-06	4.17	MACS_peak_337
chr6	145881046	145882043	998	423	41	86	2.51189e-09	10.76	MACS_peak_338
chr6	147378629	147379946	1318	659	39	53.14	4.85289e-06	9.19	MACS_peak_340
chr7	3217139	3222684	5546	772	330	101.42	7.21107e-11	4.91	MACS_peak_341
chr7	3658563	3660422	1860	765	82	60.49	8.93305e-07	5	MACS_peak_342
chr7	13599103	13600394	1292	509	48	59.2	1.20226e-06	4.55	MACS_peak_346
chr7	25674815	25677035	2221	945	89	61.11	7.74462e-07	4.74	MACS_peak_347
chr7	25705259	25705958	700	403	21	52.12	6.13762e-06	7.84	MACS_peak_348
chr7	54602719	54603674	956	471	30	77.13	1.93642e-08	12.76	MACS_peak_351
chr7	94738205	94739380	1176	662	37	59.87	1.03039e-06	10.61	MACS_peak_355
chr7	97430915	97432174	1260	751	46	69.3	1.1749e-07	9.94	MACS_peak_356
chr7	100203216	100204001	786	624	21	51.28	7.44732e-06	4.89	MACS_peak_357
chr7	104268618	104269239	622	324	19	50.62	8.66962e-06	6	MACS_peak_358
chr7	110963201	110963978	778	665	29	85.67	2.71019e-09	13.46	MACS_peak_359
chr8	22158248	22159571	1324	858	37	62.71	5.35797e-07	4.39	MACS_peak_362
chr8	32259512	32261176	1665	863	92	99.19	1.20504e-10	7.14	MACS_peak_363
chr8	72084886	72087145	2260	557	97	51.55	6.99842e-06	4.28	MACS_peak_367
chr8	90497989	90499818	1830	809	59	51.16	7.65597e-06	3.49	MACS_peak_369
chr9	14248948	14250310	1363	598	46	69.48	1.1272e-07	7.29	MACS_peak_372
chr9	16133482	16134252	771	600	25	61.32	7.37904e-07	10.65	MACS_peak_373
chr9	26539928	26540578	651	519	20	64.61	3.45939e-07	9.52	MACS_peak_375
chr9	65043259	65045276	2018	1192	211	232.81	5.236e-24	9.21	MACS_peak_380
chr9	65048879	65050126	1248	598	378	974.91	3.22849e-98	11.03	MACS_peak_381
chr9	72996981	72998233	1253	664	34	57.48	1.78649e-06	9.82	MACS_peak_383
chr9	74617928	74619058	1131	566	34	50.45	9.01571e-06	9.33	MACS_peak_384
chr9	91303061	91304081	1021	529	25	50.51	8.89201e-06	5.32	MACS_peak_385
chrX	35532880	35534088	1209	652	34	66.21	2.39332e-07	8.02	MACS_peak_405
chrX	89114423	89115200	778	484	20	52.71	5.35797e-06	5.35	MACS_peak_413
chrX	100862635	100863368	734	621	22	61.26	7.4817e-07	10.87	MACS_peak_414
chrX	117504562	117505439	878	682	25	51.4	7.24436e-06	9.26	MACS_peak_416
chrX	147095913	147096615	703	200	65	264.57	3.4914e-27	18.02	MACS_peak_422
chrX	155643867	155644506	640	195	18	54.03	3.95367e-06	9.52	MACS_peak_423
chrX	158149851	158150810	960	569	29	59.67	1.07895e-06	8.04	MACS_peak_424
chrY	425396	426403	1008	666	27	57.46	1.79473e-06	4.59	MACS_peak_427
chrY	586386	587516	1131	400	33	59.59	1.09901e-06	4.74	MACS_peak_428

## Sheet: GREAT (500 kb)
# GREAT version 4.0.4	Species assembly: mm9	Association rule: Basal+extension: 5000 bp upstream, 1000 bp downstream, 500000 bp max extension, curated regulatory domains included
1700006A11Rik	MACS_peak_257 (+22043)
1810009A15Rik	MACS_peak_202 (-882)
2210408I21Rik	MACS_peak_127 (+303437)
2410015M20Rik	MACS_peak_184 (-4643)
2410141K09Rik	MACS_peak_126 (-157116), MACS_peak_125 (+62463)
2610044O15Rik8	MACS_peak_125 (+340312)
3100002H09Rik	MACS_peak_276 (+455126)
4921530L21Rik	MACS_peak_147 (-266813)
4930415L06Rik	MACS_peak_412 (-421689)
4930442H23Rik	MACS_peak_34 (+1225)
4930444G20Rik	MACS_peak_25 (-74721)
4930546C10Rik	MACS_peak_201 (+257958)
4930572O03Rik	MACS_peak_295 (-33032), MACS_peak_294 (-22832), MACS_peak_293 (-14540)
4931408C20Rik	MACS_peak_1 (-101)
4931440F15Rik	MACS_peak_41 (+68891)
A230050P20Rik	MACS_peak_374 (+9682)
A230065H16Rik	MACS_peak_94 (+516)
AA467197	MACS_peak_224 (+43968)
AU018091	MACS_peak_341 (-50707)
AY761185	MACS_peak_362 (-74482)
Abcb11	MACS_peak_218 (-12997)
Abcb1b	MACS_peak_289 (+50929)
Abcb4	MACS_peak_289 (-44641)
Abcc9	MACS_peak_337 (-48673)
Abhd5	MACS_peak_388 (+138043)
Acox2	MACS_peak_134 (-27273)
Actb	MACS_peak_312 (+421)
Actg1	MACS_peak_68 (+95606)
Adam7	MACS_peak_144 (+231013), MACS_peak_143 (+240937)
Adamts2	MACS_peak_45 (-35308)
Adgb	MACS_peak_24 (+442519)
Adgra3	MACS_peak_299 (+304338)
Adgrl2	MACS_peak_259 (+319671)
Adgrl4	MACS_peak_260 (-407403)
Adk	MACS_peak_138 (+260168)
Agap1	MACS_peak_12 (-43531)
Agtrap	MACS_peak_286 (+9782)
Als2cr12	MACS_peak_6 (+82041)
Alyref2	MACS_peak_17 (-500)
Angptl6	MACS_peak_374 (+1403)
Ankrd24	MACS_peak_35 (+235475)
Apbb1ip	MACS_peak_214 (-29322)
Apobec1	MACS_peak_330 (-8602)
Apobec3	MACS_peak_163 (-15953)
Apool	MACS_peak_415 (+59696)
Aptx	MACS_peak_262 (+107139)
Arhgap21	MACS_peak_212 (+67631)
Arhgef1	MACS_peak_348 (+17538)
Arl4d	MACS_peak_62 (-23624), MACS_peak_63 (-19926), MACS_peak_64 (-6985)
Armc6	MACS_peak_368 (-50)
Asap1	MACS_peak_161 (+107184)
B3gat1	MACS_peak_375 (-1156)
B430305J03Rik	MACS_peak_235 (-359923)
BC107364	MACS_peak_251 (-36568), MACS_peak_250 (-34138), MACS_peak_249 (-7626), MACS_peak_248 (+1366), MACS_peak_247 (+78173), MACS_peak_246 (+92292), MACS_peak_245 (+123425)
Bahcc1	MACS_peak_68 (+19989)
Batf3	MACS_peak_19 (+22690)
Bend3	MACS_peak_28 (-28957)
Blk	MACS_peak_142 (+21339)
C87414	MACS_peak_305 (+194484)
Camk1d	MACS_peak_210 (+335140)
Car10	MACS_peak_56 (-335378), MACS_peak_57 (+254497)
Cbx6	MACS_peak_163 (-44382)
Ccbe1	MACS_peak_200 (+200415)
Ccdc122	MACS_peak_145 (+40388)
Ccdc3	MACS_peak_210 (+241599)
Ccdc62	MACS_peak_310 (-33)
Ccdc83	MACS_peak_356 (-17602)
Ccdc91	MACS_peak_340 (-45106)
Ccne1	MACS_peak_350 (+60696)
Ccng2	MACS_peak_305 (+209810)
Ccnh	MACS_peak_128 (-62327)
Cd79a	MACS_peak_347 (-6475)
Cdc42ep3	MACS_peak_191 (-165783), MACS_peak_190 (+267189)
Cdh26	MACS_peak_227 (+208712)
Cdh8	MACS_peak_371 (-431158)
Cdk14	MACS_peak_288 (+250733)
Cdk5rap2	MACS_peak_266 (+32206)
Cdk8	MACS_peak_313 (+29796)
Cdon	MACS_peak_376 (-116113)
Cerk	MACS_peak_167 (-8868)
Chl1	MACS_peak_327 (+138298), MACS_peak_328 (+387743)
Chrdl1	MACS_peak_420 (-124932), MACS_peak_419 (-88935)
Clasp1	MACS_peak_15 (+70069)
Clcn4	MACS_peak_344 (-137), MACS_peak_343 (+21304)
Cldn34b4	MACS_peak_410 (+205711)
Cldn34d	MACS_peak_410 (+3863)
Cmas	MACS_peak_337 (-5739)
Cmss1	MACS_peak_175 (+215591)
Cnep1r1	MACS_peak_369 (-143765)
Cntnap1	MACS_peak_59 (-4082)
Col11a1	MACS_peak_255 (+383272)
Commd8	MACS_peak_302 (+187958)
Cped1	MACS_peak_317 (+169367)
Csf2	MACS_peak_46 (+108990)
Csf2ra	MACS_peak_208 (+28713)
Ctgf	MACS_peak_26 (+69)
Cylc2	MACS_peak_263 (-436321), MACS_peak_264 (+82621)
Cyp2b23	MACS_peak_349 (+26504)
D030056L22Rik	MACS_peak_203 (+19617)
D130040H23Rik	MACS_peak_367 (+261340)
D5Ertd579e	MACS_peak_297 (+11735)
Dapk1	MACS_peak_124 (-159295)
Dapk3	MACS_peak_34 (-1294)
Dbx1	MACS_peak_352 (+188050)
Ddx11	MACS_peak_187 (+241009)
Ddx20	MACS_peak_253 (+213104)
Ddx51	MACS_peak_306 (-149)
Ddx56	MACS_peak_38 (+32098)
Defa21	MACS_peak_362 (-6315)
Dgki	MACS_peak_320 (+145533)
Dhrs9	MACS_peak_218 (-24834)
Dock2	MACS_peak_42 (+101785)
Dock3	MACS_peak_387 (+117253)
Dscam	MACS_peak_179 (+267391)
Dtnbp1	MACS_peak_123 (+132346)
Eapp	MACS_peak_85 (-42454), MACS_peak_84 (-38578), MACS_peak_83 (-33944), MACS_peak_82 (-23256), MACS_peak_81 (-18679), MACS_peak_80 (-14630), MACS_peak_79 (-725)
Ect2	MACS_peak_230 (-1286)
Efcab11	MACS_peak_93 (+238138)
Eif2s3y	MACS_peak_427 (+78913)
Emcn	MACS_peak_258 (-299434)
Emp1	MACS_peak_334 (+102943), MACS_peak_335 (+163747)
Endod1	MACS_peak_372 (-63943)
Enox1	MACS_peak_145 (-79656)
Enpp2	MACS_peak_160 (+172708)
Ep300	MACS_peak_165 (-63327)
Epha6	MACS_peak_176 (-186995)
Ern1	MACS_peak_66 (-13927)
Etl4	MACS_peak_212 (+380298)
Fam107a	MACS_peak_134 (+23153)
Fam114a2	MACS_peak_47 (+342449)
Fam172a	MACS_peak_127 (-269713)
Fam196b	MACS_peak_42 (+280787)
Fam204a	MACS_peak_207 (-68118)
Fam229a	MACS_peak_278 (+12050)
Fam49b	MACS_peak_161 (-215287)
Fam71a	MACS_peak_19 (+43713)
Fam71d	MACS_peak_88 (-340482)
Fat3	MACS_peak_373 (+48814)
Fblim1	MACS_peak_281 (+34372)
Fbxw4	MACS_peak_206 (+10374)
Fcgr1	MACS_peak_248 (-156971), MACS_peak_247 (-80164), MACS_peak_246 (-66045), MACS_peak_245 (-34912)
Fgd2	MACS_peak_181 (+90604)
Fgf14	MACS_peak_154 (+8478)
Filip1l	MACS_peak_175 (+38145)
Focad	MACS_peak_268 (+281876)
Foxn3	MACS_peak_93 (-251507)
Fzd1	MACS_peak_288 (-371248)
Gab2	MACS_peak_358 (+38667)
Gabrb1	MACS_peak_302 (+280293)
Gad2	MACS_peak_213 (-33185), MACS_peak_214 (+122567)
Gadd45b	MACS_peak_33 (+31083)
Galk1	MACS_peak_67 (-11773)
Gapdh	MACS_peak_332 (+5071)
Gas1	MACS_peak_124 (-265287)
Gata4	MACS_peak_142 (-150577)
Gca	MACS_peak_217 (+452541)
Gcc1	MACS_peak_318 (+100031)
Gdf3	MACS_peak_330 (+1358)
Gdi2	MACS_peak_98 (-164753)
Gemin2	MACS_peak_86 (+27212)
Gja4	MACS_peak_277 (+40630)
Gm10234	MACS_peak_324 (+33482)
Gm10354	MACS_peak_292 (-83339), MACS_peak_291 (-74133)
Gm10436	MACS_peak_90 (+152467)
Gm10767	MACS_peak_126 (-306720)
Gm10800	MACS_peak_221 (+951)
Gm10801	MACS_peak_220 (+925)
Gm11492	MACS_peak_50 (-143640), MACS_peak_51 (-139677), MACS_peak_52 (-123170), MACS_peak_53 (-117721), MACS_peak_54 (-104248), MACS_peak_55 (-95219)
Gm13212	MACS_peak_282 (+365311)
Gm13288	MACS_peak_269 (-45738)
Gm1527	MACS_peak_231 (-42208)
Gm16519	MACS_peak_188 (+34726)
Gm1661	MACS_peak_275 (+40817), MACS_peak_274 (+49291), MACS_peak_273 (+61675)
Gm17018	MACS_peak_206 (+89323)
Gm2016	MACS_peak_90 (+167605)
Gm21293	MACS_peak_36 (-487330)
Gm4981	MACS_peak_29 (-2314)
Gm5160	MACS_peak_196 (-320367)
Gm5218	MACS_peak_165 (-23339)
Gm5415	MACS_peak_3 (+168792)
Gm6020	MACS_peak_208 (+15815)
Gm765	MACS_peak_325 (-7812)
Gm9758	MACS_peak_290 (+14578)
Gng7	MACS_peak_33 (+53751)
Gphn	MACS_peak_88 (+124398)
Gpm6a	MACS_peak_366 (+162869)
Gpr107	MACS_peak_215 (+87044)
Gpr151	MACS_peak_199 (-396188)
Gpr183	MACS_peak_153 (-60466)
Grcc10	MACS_peak_331 (+279)
Gria1	MACS_peak_47 (+164344)
Grm5	MACS_peak_355 (-12262)
Grrp1	MACS_peak_280 (-56)
Gtf2a1	MACS_peak_91 (+116506)
Gtf3c6	MACS_peak_27 (-467)
H2afj	MACS_peak_336 (-4128)
H3f3b	MACS_peak_67 (+3470)
H60b	MACS_peak_25 (-15786)
H60c	MACS_peak_23 (-72155)
Hacd4	MACS_peak_268 (+62409)
Hbb-bt	MACS_peak_359 (-1079)
Hes5	MACS_peak_287 (-17752)
Hfe2	MACS_peak_249 (-65253), MACS_peak_250 (-38741), MACS_peak_251 (-36311)
Hhat	MACS_peak_21 (+25502), MACS_peak_20 (+105687)
Hist1h1a	MACS_peak_121 (-1419)
Hist1h1b	MACS_peak_104 (-2257), MACS_peak_103 (+437)
Hist1h1c	MACS_peak_119 (+554)
Hist1h1d	MACS_peak_111 (+482)
Hist1h1e	MACS_peak_116 (+448)
Hist1h2ab	MACS_peak_120 (+866)
Hist1h2ac	MACS_peak_117 (-309)
Hist1h2ad	MACS_peak_113 (-3025)
Hist1h2ae	MACS_peak_113 (-136)
Hist1h2af	MACS_peak_109 (-2877), MACS_peak_110 (+1050)
Hist1h2ah	MACS_peak_108 (-217)
Hist1h2ak	MACS_peak_102 (-92)
Hist1h2an	MACS_peak_105 (-51)
Hist1h2bc	MACS_peak_117 (+58)
Hist1h2be	MACS_peak_116 (-930), MACS_peak_115 (+35493)
Hist1h2bg	MACS_peak_113 (-40)
Hist1h2bk	MACS_peak_108 (+39)
Hist1h2bp	MACS_peak_104 (-4579), MACS_peak_105 (-192)
Hist1h2bq	MACS_peak_106 (-513)
Hist1h2br	MACS_peak_107 (-748)
Hist1h3a	MACS_peak_121 (+137)
Hist1h3b	MACS_peak_120 (-313)
Hist1h3e	MACS_peak_112 (+236)
Hist1h4a	MACS_peak_121 (-1019)
Hist1h4b	MACS_peak_120 (-4983)
Hist1h4c	MACS_peak_118 (+286)
Hist1h4d	MACS_peak_114 (+457), MACS_peak_115 (+4033)
Hist1h4f	MACS_peak_111 (-3866), MACS_peak_110 (+16692)
Hist1h4h	MACS_peak_109 (-21)
Hist1h4j	MACS_peak_100 (+392)
Hist1h4k	MACS_peak_102 (-3494), MACS_peak_101 (+163)
Hist1h4m	MACS_peak_106 (-1049)
Hist1h4n	MACS_peak_107 (-814)
Hist2h2aa1	MACS_peak_241 (+990)
Hist2h2ab	MACS_peak_240 (+609)
Hist2h2ac	MACS_peak_240 (+406)
Hist2h2be	MACS_peak_240 (-647)
Hist2h3b	MACS_peak_244 (+537)
Hist2h3c1	MACS_peak_242 (-154)
Hist2h3c2	MACS_peak_241 (-176)
Hist2h4	MACS_peak_243 (+274)
Hpcal1	MACS_peak_71 (+252388)
Hs6st1	MACS_peak_4 (-50944)
Hs6st2	MACS_peak_407 (+132835)
Hsp90ab1	MACS_peak_182 (+5801)
Ice2	MACS_peak_382 (-336703)
Id2	MACS_peak_76 (-215199)
Idh3b	MACS_peak_225 (+5092)
Iffo1	MACS_peak_332 (+16152)
Igdcc3	MACS_peak_380 (+55306), MACS_peak_381 (+60541)
Igf2bp3	MACS_peak_321 (-21570)
Igll1	MACS_peak_170 (-2522)
Igsf11	MACS_peak_173 (+150574)
Il1rapl2	MACS_peak_417 (+35661)
Il31ra	MACS_peak_133 (+2391)
Il6st	MACS_peak_133 (+103263)
Ints5	MACS_peak_202 (-4966)
Intu	MACS_peak_232 (-367787)
Irx3	MACS_peak_370 (-383267)
Irx5	MACS_peak_370 (-172875)
Izumo3	MACS_peak_270 (+9909)
Jarid2	MACS_peak_123 (+138971)
Kansl1	MACS_peak_65 (+152925)
Kat6b	MACS_peak_138 (-187053)
Kcna5	MACS_peak_333 (+52536)
Kcnd3	MACS_peak_253 (+22140)
Kcnh1	MACS_peak_20 (+477054)
Kcnh7	MACS_peak_217 (+67452)
Kcnip4	MACS_peak_299 (-229754)
Kctd21	MACS_peak_358 (-211909)
Kdm2b	MACS_peak_309 (-5581)
Kdm4d	MACS_peak_372 (+55297)
Khdrbs2	MACS_peak_3 (+205695)
Kif2c	MACS_peak_275 (-28461), MACS_peak_274 (-19987), MACS_peak_273 (-7603)
Kl	MACS_peak_314 (+169580)
Klf12	MACS_peak_148 (+497607)
Klf5	MACS_peak_148 (+353498)
Klhl42	MACS_peak_339 (+145318)
Klhl9	MACS_peak_269 (-37328)
Kmt2e	MACS_peak_296 (-273479)
Kpna1	MACS_peak_172 (-1599)
Kremen1	MACS_peak_37 (-38772)
Lars2	MACS_peak_389 (-13017), MACS_peak_390 (+95094)
Ldb2	MACS_peak_298 (+116256)
Lgsn	MACS_peak_2 (-46314)
Limd1	MACS_peak_390 (-16667)
Lman1	MACS_peak_200 (-88786)
Lrp12	MACS_peak_159 (-472524), MACS_peak_158 (-45151)
Lrrc3b	MACS_peak_136 (-358303)
Lrrn1	MACS_peak_329 (+236641)
Lrrn3	MACS_peak_78 (-43618)
Lurap1l	MACS_peak_267 (-30473)
Ly6c1	MACS_peak_162 (-37428)
Ly6c2	MACS_peak_162 (+25426)
Lyplal1	MACS_peak_18 (-137325)
Mafb	MACS_peak_226 (-238839)
Mageb5	MACS_peak_413 (-86454)
Mamld1	MACS_peak_409 (-195243)
Manf	MACS_peak_387 (-222677)
Mapt	MACS_peak_65 (+57782)
Marcksl1	MACS_peak_278 (-10341)
Mast4	MACS_peak_131 (-308409)
Mbnl3	MACS_peak_407 (-342878)
Mc2r	MACS_peak_201 (-262932)
Mdga2	MACS_peak_87 (-314521)
Mdh1	MACS_peak_40 (+120108)
Med16	MACS_peak_32 (-406)
Mis18a	MACS_peak_178 (-27)
Mreg	MACS_peak_10 (-43032), MACS_peak_9 (-32075), MACS_peak_8 (-24836), MACS_peak_7 (-14156)
Mrgpra1	MACS_peak_351 (+6414)
Mrgpra9	MACS_peak_351 (-111915)
Mtcl1	MACS_peak_187 (+85221)
Mthfr	MACS_peak_286 (+37058)
Mtnr1b	MACS_peak_373 (-454867)
Myl12b	MACS_peak_188 (+27042)
Myo3a	MACS_peak_213 (+295410)
Myom2	MACS_peak_361 (+462318)
Nav2	MACS_peak_352 (+202610)
Ncs1	MACS_peak_215 (-6463)
Ndufb3	MACS_peak_6 (+27564)
Nectin1	MACS_peak_377 (-106468)
Nefm	MACS_peak_144 (-177830), MACS_peak_143 (-167906)
Ngly1	MACS_peak_136 (-451990)
Nlrp12	MACS_peak_341 (+29830)
Nmi	MACS_peak_216 (-31443)
Noc4l	MACS_peak_306 (+115)
Noct	MACS_peak_234 (-186527)
Nop56	MACS_peak_225 (+5025)
Nov	MACS_peak_160 (+1551)
Npc1l1	MACS_peak_38 (-5531)
Nrf1	MACS_peak_319 (-20970)
Ntf3	MACS_peak_333 (-316275)
Nyap2	MACS_peak_11 (+229620)
Olfr1015	MACS_peak_219 (+2739)
Olfr1016	MACS_peak_219 (+12055)
Olfr1305	MACS_peak_223 (-23806)
Olfr1308	MACS_peak_223 (+63412)
Olfr1507	MACS_peak_141 (-238806)
Olfr161	MACS_peak_168 (-242088)
Onecut1	MACS_peak_384 (-91235)
Orai1	MACS_peak_309 (-20394)
Otol1	MACS_peak_236 (+33149)
P4ha2	MACS_peak_46 (+39714)
Pabpc1	MACS_peak_157 (-147)
Pak3	MACS_peak_419 (-210195), MACS_peak_420 (-174198)
Parp16	MACS_peak_380 (-18687), MACS_peak_381 (-13452)
Parp2	MACS_peak_139 (+27457)
Pcdh11x	MACS_peak_416 (+26561)
Pcdh15	MACS_peak_31 (-311617)
Pcdh18	MACS_peak_233 (+256063)
Pclo	MACS_peak_290 (+385403)
Pcp4	MACS_peak_179 (+435755)
Pdgfb	MACS_peak_164 (-61925)
Pdk2	MACS_peak_58 (-100)
Pdlim1	MACS_peak_205 (-237033)
Pdss2	MACS_peak_28 (+228697)
Pdzph1	MACS_peak_186 (+290036), MACS_peak_185 (+393280)
Peak1	MACS_peak_378 (+194410)
Pecr	MACS_peak_10 (+28975), MACS_peak_9 (+39932), MACS_peak_8 (+47171), MACS_peak_7 (+57851)
Pex12	MACS_peak_49 (+27369)
Pex2	MACS_peak_228 (-284283)
Pglyrp3	MACS_peak_238 (-186020)
Pik3c3	MACS_peak_197 (-326702), MACS_peak_198 (+156111)
Pim1	MACS_peak_181 (-39266)
Pirb	MACS_peak_342 (+12492)
Plekhh3	MACS_peak_59 (-608)
Plekho1	MACS_peak_239 (-48715)
Pnp	MACS_peak_140 (+331)
Poldip3	MACS_peak_166 (-330)
Ppp1r14c	MACS_peak_23 (-26245)
Ppp2r2b	MACS_peak_199 (+83631)
Ppp2r3a	MACS_peak_386 (-135532)
Ppp3ca	MACS_peak_258 (+370863)
Prcp	MACS_peak_357 (+179845)
Prlhr	MACS_peak_207 (+173489)
Prmt6	MACS_peak_254 (-236411)
Prok2	MACS_peak_326 (-296527)
Prps1l1	MACS_peak_77 (+50279)
Prr30	MACS_peak_149 (+451193)
Pthlh	MACS_peak_340 (-166598), MACS_peak_339 (+27470)
Ptn	MACS_peak_320 (-343080)
Ptp4a1	MACS_peak_2 (-180322)
Ptpn6	MACS_peak_331 (-2381)
Ptprn2	MACS_peak_96 (+215012)
Pxn	MACS_peak_307 (-16810)
Pyurf	MACS_peak_322 (+231)
Qpct	MACS_peak_190 (+35996)
Rab10	MACS_peak_69 (+199913)
Rabac1	MACS_peak_348 (+52139)
Rack1	MACS_peak_44 (+6428)
Rai2	MACS_peak_424 (-4671)
Rarb	MACS_peak_137 (-206952)
Rasgrf2	MACS_peak_130 (+87555)
Rbm26	MACS_peak_150 (+461355)
Rdm1	MACS_peak_60 (-23067), MACS_peak_61 (-453), MACS_peak_62 (+13975), MACS_peak_63 (+17673), MACS_peak_64 (+30614)
Rfx3	MACS_peak_204 (-144563)
Rgs17	MACS_peak_22 (-144909)
Rhox13	MACS_peak_405 (+59088)
Rmdn2	MACS_peak_191 (-94026)
Rnf219	MACS_peak_150 (-193302)
Rnf225	MACS_peak_345 (-28)
Rock1	MACS_peak_195 (+30814)
Ror1	MACS_peak_271 (+98871)
Rora	MACS_peak_382 (+407417)
Rpl22l1	MACS_peak_231 (+44973)
Rpl3	MACS_peak_164 (+6673)
Rpl36	MACS_peak_184 (+1019)
Rps19	MACS_peak_347 (+6535)
Rps6ka3	MACS_peak_423 (-49604)
Rps9	MACS_peak_342 (+3897)
Rpusd4	MACS_peak_376 (+37619)
Rragc	MACS_peak_276 (+238231)
Rsl24d1	MACS_peak_383 (+36352)
Rtl10	MACS_peak_171 (+34394)
Rtn4	MACS_peak_41 (+63830)
Rufy1	MACS_peak_45 (-135651)
Rwdd3	MACS_peak_256 (+430708)
Rybp	MACS_peak_326 (+264522)
Samd9l	MACS_peak_315 (+198421)
Satl1	MACS_peak_415 (+35749)
Sdc2	MACS_peak_156 (-87122)
Sema5a	MACS_peak_156 (+416242)
Serpinb9e	MACS_peak_122 (+68719)
Serpinb9f	MACS_peak_122 (-5746)
Setmar	MACS_peak_329 (-298619)
Sh3bp4	MACS_peak_12 (+340865)
Sirt4	MACS_peak_307 (-5273)
Skint5	MACS_peak_272 (+466721)
Skint6	MACS_peak_272 (-245809)
Slc16a2	MACS_peak_414 (+154303)
Slc30a4	MACS_peak_224 (+20821)
Slc35b2	MACS_peak_182 (+3502)
Slc44a5	MACS_peak_261 (+256057)
Slc5a7	MACS_peak_183 (+221348)
Slc6a15	MACS_peak_36 (+289092)
Slc8a3	MACS_peak_89 (+54423)
Slfn3	MACS_peak_49 (+80278)
Slit3	MACS_peak_43 (-53462)
Slitrk1	MACS_peak_151 (+53697)
Slitrk5	MACS_peak_152 (+338078)
Smim12	MACS_peak_277 (+29625)
Smoc1	MACS_peak_89 (+251949)
Sntn	MACS_peak_135 (-266966)
Snx13	MACS_peak_77 (-12149)
Snx6	MACS_peak_85 (+57368), MACS_peak_84 (+61244), MACS_peak_83 (+65878), MACS_peak_82 (+76566), MACS_peak_81 (+81143), MACS_peak_80 (+85192)
Sorbs1	MACS_peak_205 (+5130)
Spdl1	MACS_peak_43 (-234121)
Speer4c	MACS_peak_295 (+24145), MACS_peak_294 (+34345), MACS_peak_293 (+42637)
Speer4d	MACS_peak_291 (-71814), MACS_peak_292 (-62608)
Spen	MACS_peak_281 (-26955)
Srek1	MACS_peak_131 (+131590)
Sspn	MACS_peak_338 (-1098)
Stard13	MACS_peak_314 (+68007)
Stmn2	MACS_peak_229 (-263617)
Strip2	MACS_peak_319 (+110048)
Stxbp5	MACS_peak_24 (-86241)
Suclg2	MACS_peak_324 (+363204)
Sugp2	MACS_peak_368 (+283)
Sult1c1	MACS_peak_183 (-87012)
Sumf2	MACS_peak_311 (-240)
Synpr	MACS_peak_135 (+119130)
Sytl2	MACS_peak_356 (-97612)
Taf12	MACS_peak_279 (-4357)
Tapt1	MACS_peak_298 (-456845)
Tbc1d14	MACS_peak_297 (-123576)
Tbc1d22a	MACS_peak_167 (-19438)
Tbl1x	MACS_peak_411 (-264937)
Tbx1	MACS_peak_171 (+53674)
Tbx3	MACS_peak_308 (+33128)
Tbx5	MACS_peak_308 (-130517)
Tcaim	MACS_peak_388 (-315888)
Tecrl	MACS_peak_304 (+286160)
Tep1	MACS_peak_139 (+35157)
Tex13a	MACS_peak_418 (-148890)
Tex14	MACS_peak_50 (+17948), MACS_peak_51 (+21911), MACS_peak_52 (+38418), MACS_peak_53 (+43867), MACS_peak_54 (+57340), MACS_peak_55 (+66369)
Tex2	MACS_peak_66 (+111207)
Tfcp2l1	MACS_peak_15 (-168818)
Tgfb2	MACS_peak_18 (+451357)
Timm8a2	MACS_peak_153 (-9015)
Tle3	MACS_peak_379 (-119135)
Tmem106a	MACS_peak_60 (+22633)
Tmem107	MACS_peak_48 (+2833)
Tmem158	MACS_peak_389 (-93134)
Tmem185a	MACS_peak_409 (-377833)
Tmem215	MACS_peak_262 (+123595)
Tnfaip6	MACS_peak_216 (-33342)
Tnfrsf14	MACS_peak_287 (-15094)
Top1	MACS_peak_226 (-39984)
Top3b	MACS_peak_170 (-4274)
Tra2a	MACS_peak_321 (+27528)
Tram1l1	MACS_peak_257 (+82959)
Trappc6b	MACS_peak_86 (+20856)
Trib2	MACS_peak_70 (-86708)
Trim29	MACS_peak_377 (+327345)
Trim30a	MACS_peak_360 (+37060)
Trim30c	MACS_peak_360 (-37547)
Trim41	MACS_peak_44 (+10565)
Tro	MACS_peak_422 (-4138)
Trpm6	MACS_peak_203 (-17173)
Tshr	MACS_peak_91 (+72510)
Tspan3	MACS_peak_378 (-62851)
Tti2	MACS_peak_363 (-444)
Txndc11	MACS_peak_169 (-9404)
Txnip	MACS_peak_252 (+10)
Tyr	MACS_peak_355 (-96922)
Tyrp1	MACS_peak_267 (+45943)
Tyw3	MACS_peak_261 (+367602)
Uaca	MACS_peak_379 (+459702)
Ube2u	MACS_peak_271 (-284198)
Ube3a	MACS_peak_354 (+268210)
Ugp2	MACS_peak_40 (-81608)
Uri1	MACS_peak_350 (-27286)
Usp14	MACS_peak_195 (-120837)
Uty	MACS_peak_428 (-4790), MACS_peak_427 (+156262)
Vamp2	MACS_peak_48 (-14846)
Vmn1r185	MACS_peak_349 (-47769)
Vmn1r238	MACS_peak_194 (+118299)
Vmn2r103	MACS_peak_180 (+211295)
Vmn2r104	MACS_peak_180 (+63547)
Vps45	MACS_peak_239 (+13750)
Vstm2a	MACS_peak_39 (-417255)
Wasf3	MACS_peak_313 (-123901)
Wnt16	MACS_peak_317 (-132947)
Wwc2	MACS_peak_364 (-77)
Zbtb33	MACS_peak_405 (-9486)
Zbtb45	MACS_peak_346 (-4577)
Zc3h7a	MACS_peak_169 (+32339)
Zcchc13	MACS_peak_414 (+37076)
Zfp386	MACS_peak_95 (-434341)
Zfp423	MACS_peak_369 (-15409)
Zfp521	MACS_peak_196 (-130550)
Zfp772	MACS_peak_343 (-68412)
Zfp800	MACS_peak_318 (-59770)
Zfp868	MACS_peak_367 (+63432)
Zfp873	MACS_peak_35 (-194307)
Zfp978	MACS_peak_284 (+61845), MACS_peak_285 (+92746)
Zfp982	MACS_peak_284 (-69261), MACS_peak_285 (-38360)
Zfp987	MACS_peak_283 (-42015)
Zfp992	MACS_peak_283 (-273715)
Zfp993	MACS_peak_282 (+46698)
Zfpm2	MACS_peak_159 (-238730)
Zic4	MACS_peak_385 (+39763)
Znrf3	MACS_peak_37 (+144517)
Zwint	MACS_peak_30 (-357578)
